# Supplementary material for: Single-cell RNA-sequencing of dermal fibroblasts demonstrates culture-induced changes and variable persistence of keloid disease features
Source: iScience. 2026 Apr 7;29(5):115630. doi: 10.1016/j.isci.2026.115630 (PMC13123497; doi:10.1016/j.isci.2026.115630)
Supplement: Data S1. Excel File containing bioinformatic analysis outputs, related to all Figures [file mmc2.xlsx]

## Sheet: README
Sheet name
P4 Stromal subset marker genes	Output from FindAllMarkers identifying genes enriched in P4 stromal cell clusters
P0 Stromal subset marker genes	Output from FindAllMarkers identifying genes enriched in P0 stromal cell clusters
P0 & P4 Stromal subset signature genes	Stromal subset signature genes selected from previous two sheets; used in Figure 3; selected by choosing genes enriched in a given cluster at adj p < 0.05; cut-offs were adjusted according to the size of each marker gene list, spefically: CEMIP +/KRT19+: expression in more than 40% of cells with a ratio of at least 1.5; SRGN+: expression in more than 60% of cells with a ratio of at least 3 ; Prol…
TPM_Bulkseq	Raw TPM values for all bulk RNA sequenced samples; used in Figure 4a-b; NDF = normal dermal fibroblast; KDF = keloid dermal fibroblast; AA: samples treated with ascorbic acid; 1-2: technical replicates from a P8 differentiation; 3-4: technical replicates from a P9 differentations; all samples from the same donor
ex vivo Mesenchy_DESeq2_filter	DESeq2 output from differential analysis of pseudo-bulk counts of Mesenchymal fibroblasts; we compared keloid vs normal skin; data were extracted from integrated scRNA-seq data from three previously published datasets (Deng et al; Liu et al; Direder et al); the list was additionally filtered for lowly expressed transcripts, by removing any genes with basemean <=50. Data displayed in Volcano plot …
ex vivo Fibroblast signatures	Marker genes for each fibroblast subset from integrated scRNA-seq. Genes were filtered by adj.p < 0.05 and Log2FC>1.5 or ratio>1.5 compared to all other stromal subsets to generate the gene signatures used for GSVA analysis in Figure 6d-h
DESeq2 output_N_C v K_C	DESeq2 output from differential analysis of bulk RNAseq comparing normal vs keloid dermal fibroblasts. An additional TPM expression cut-off was added to the default cut-offs applied by DESeq2 (columns P-R). Log2FC, pvalue data & expression cut-offs from this sheet are also in sheet 'ex vivo Mesenchy_DESeq2_filter', columns H-K. Raw count data used for the DESeq2 analysis are available on GEO unde…

## Sheet: P4 Stromal subset marker genes
	p_val	avg_log2FC	pct.1	pct.2	p_val_adj	cluster	ratio
CD70	0	8.5871	0.326	0.001	0	SRGNpos	326
EBF2	0	7.21928	0.565	0.005	0	SRGNpos	113
C19orf33	0	6.33791	0.543	0.01	0	SRGNpos	54.3
HHIP-AS1	0	5.88138	0.467	0.009	0	SRGNpos	51.8889
CYTL1	5.28592e-190	7.17006	0.25	0.005	1.75001e-185	SRGNpos	50
LRRC17	3.82306e-249	5.77974	0.337	0.007	1.2657e-244	SRGNpos	48.1429
MTSS1	3.02515e-244	5.97566	0.337	0.007	1.00154e-239	SRGNpos	48.1429
OLFM2	0	6.37813	0.565	0.012	0	SRGNpos	47.0833
MEST	0	6.26222	0.761	0.018	0	SRGNpos	42.2778
SBSPON	5.10229e-158	6.63638	0.25	0.006	1.68921e-153	SRGNpos	41.6667
SCN9A	1.44664e-260	5.61689	0.435	0.011	4.78938e-256	SRGNpos	39.5455
CACNB4	7.39259e-272	5.61577	0.511	0.016	2.44746e-267	SRGNpos	31.9375
EFEMP1	2.64014e-269	5.7152	0.533	0.017	8.74071e-265	SRGNpos	31.3529
EGFLAM	4.17645e-216	5.17567	0.435	0.014	1.3827e-211	SRGNpos	31.0714
AUXG01000058.1	1.46746e-134	5.24001	0.272	0.009	4.85832e-130	SRGNpos	30.2222
HIST1H2AJ	0	4.82435	0.31	0.013	0	Proliferating	23.8462
HIST1H2AH	0	4.66459	0.273	0.012	0	Proliferating	22.75
HIST1H3B	0	4.75037	0.382	0.017	0	Proliferating	22.4706
ABI3BP	0	5.68179	0.87	0.043	0	SRGNpos	20.2326
L1TD1	1.14639e-86	4.32908	0.261	0.013	3.79534e-82	SRGNpos	20.0769
TNXB	1.32309e-199	4.91367	0.587	0.03	4.38034e-195	SRGNpos	19.5667
SCUBE3	3.1152e-154	4.64372	0.467	0.024	1.03135e-149	SRGNpos	19.4583
HIST1H1A	0	4.90095	0.314	0.017	0	Proliferating	18.4706
SECTM1	2.66275e-99	4.21376	0.337	0.019	8.81555e-95	SRGNpos	17.7368
NDUFA4L2	6.39835e-157	4.99882	0.533	0.031	2.1183e-152	SRGNpos	17.1935
HIST1H1B	0	5.53392	0.712	0.044	0	Proliferating	16.1818
SRGN	1.32355e-232	5.46728	0.793	0.05	4.38187e-228	SRGNpos	15.86
NEIL3	0	3.99346	0.417	0.027	0	Proliferating	15.4444
TM4SF1	8.77963e-244	5.28942	0.88	0.059	2.90667e-239	SRGNpos	14.9153
KIF18B	0	3.81926	0.336	0.023	0	Proliferating	14.6087
HIST1H2AM	0	4.10316	0.376	0.027	0	Proliferating	13.9259
ITGA7	4.87793e-60	3.84114	0.261	0.019	1.61494e-55	SRGNpos	13.7368
FOXC2	1.03921e-149	4.01981	0.641	0.047	3.44051e-145	SRGNpos	13.6383
SCRG1	6.88531e-62	4.58838	0.272	0.02	2.27952e-57	SRGNpos	13.6
TINAGL1	2.31576e-78	4.2481	0.337	0.025	7.66678e-74	SRGNpos	13.48
CDK1	0	4.87173	0.918	0.071	0	Proliferating	12.9296
AURKB	0	3.94553	0.75	0.062	0	Proliferating	12.0968
HJURP	0	3.99778	0.746	0.062	0	Proliferating	12.0323
MEDAG	8.07066e-85	3.86529	0.435	0.038	2.67195e-80	SRGNpos	11.4474
PDGFRL	1.14806e-59	3.53258	0.326	0.029	3.80088e-55	SRGNpos	11.2414								KNL1
ERCC6L	0	3.46944	0.323	0.029	0	Proliferating	11.1379								CDKN2D
CCNF	0	3.6211	0.427	0.039	0	Proliferating	10.9487
CDCA5	0	3.47579	0.474	0.044	0	Proliferating	10.7727
MEOX2	4.2036e-139	4.04278	0.739	0.069	1.39169e-134	SRGNpos	10.7101
INCENP	0	3.44755	0.316	0.03	0	Proliferating	10.5333
FBXO5	0	3.9282	0.827	0.079	0	Proliferating	10.4684
KIF15	0	3.42234	0.418	0.04	0	Proliferating	10.45
KRT18	5.39349e-99	5.85272	0.554	0.056	1.78562e-94	SRGNpos	9.89286
CDC45	0	3.34077	0.405	0.042	0	Proliferating	9.64286
PLK4	0	3.24963	0.289	0.03	0	Proliferating	9.63333
KIFC1	0	3.3546	0.595	0.062	0	Proliferating	9.59677
ESCO2	0	3.51427	0.629	0.067	0	Proliferating	9.38806
CCDC15	0	3.22233	0.253	0.027	0	Proliferating	9.37037
COL5A3	4.84151e-71	3.69759	0.457	0.049	1.60288e-66	SRGNpos	9.32653
FGD4	4.58397e-55	3.43735	0.359	0.039	1.51761e-50	SRGNpos	9.20513
FAM83D	0	3.52845	0.512	0.056	0	Proliferating	9.14286
MXD3	0	3.68347	0.722	0.079	0	Proliferating	9.13924
CKAP2L	0	3.38062	0.721	0.08	0	Proliferating	9.0125
PKMYT1	0	3.23405	0.513	0.057	0	Proliferating	9
TTK	0	3.3932	0.635	0.071	0	Proliferating	8.94366
KIF14	0	3.25682	0.565	0.065	0	Proliferating	8.69231
PEAR1	4.33076e-59	3.15798	0.424	0.049	1.43379e-54	SRGNpos	8.65306
SERTAD4	1.39774e-46	3.15067	0.337	0.039	4.6275e-42	SRGNpos	8.64103
PALM	1.41264e-45	3.24132	0.326	0.038	4.67684e-41	SRGNpos	8.57895
CDCA81	0	3.2768	0.682	0.08	0	Proliferating	8.525
CEP128	0	3.06483	0.264	0.031	0	Proliferating	8.51613
CDC25C	0	3.04337	0.271	0.032	0	Proliferating	8.46875
HIST1H2AG	0	3.19347	0.268	0.032	0	Proliferating	8.375
WDR62	0	3.10121	0.333	0.04	0	Proliferating	8.325
SGO1	0	3.17476	0.557	0.067	0	Proliferating	8.31343
SKA1	0	3.06308	0.432	0.052	0	Proliferating	8.30769
NCAPH	0	3.11318	0.438	0.053	0	Proliferating	8.26415
JAG1	9.91151e-35	3.32455	0.261	0.032	3.28141e-30	SRGNpos	8.15625
SVIL	3.17314e-84	3.46342	0.62	0.077	1.05053e-79	SRGNpos	8.05195
CDCA2	0	3.31649	0.69	0.086	0	Proliferating	8.02326
NTN4	4.04053e-100	3.92861	0.696	0.087	1.3377e-95	SRGNpos	8
HIST1H1D	0	4.21096	0.365	0.046	0	Proliferating	7.93478
MND1	0	3.08193	0.536	0.068	0	Proliferating	7.88235
BUB1B	0	3.03673	0.587	0.075	0	Proliferating	7.82667
PPP1R14A	5.59733e-122	4.34705	0.826	0.106	1.85311e-117	SRGNpos	7.79245
BAMBI	2.40618e-46	3.54429	0.37	0.048	7.96615e-42	SRGNpos	7.70833
STIL	0	3.01015	0.416	0.054	0	Proliferating	7.7037
KRT19	0	5.54016	1	0.132	0	KRT19pos	7.57576
C21orf58	0	3.07975	0.526	0.07	0	Proliferating	7.51429
NCAPG1	0	3.33736	0.8	0.107	0	Proliferating	7.47664
MBP	5.15321e-36	3.09462	0.304	0.041	1.70607e-31	SRGNpos	7.41463
RAD51AP11	0	3.10184	0.727	0.099	0	Proliferating	7.34343
SPC251	0	3.12246	0.782	0.107	0	Proliferating	7.30841
ASF1B	0	2.94397	0.533	0.073	0	Proliferating	7.30137
NDC801	0	2.99374	0.729	0.1	0	Proliferating	7.29
NUSAP1	0	2.94126	0.457	0.063	0	Proliferating	7.25397
CENPI	0	2.9027	0.281	0.039	0	Proliferating	7.20513
ANKRD1	1.79243e-34	4.09608	0.293	0.041	5.93421e-30	SRGNpos	7.14634
POLQ	0	2.82635	0.263	0.037	0	Proliferating	7.10811
KIF2C1	0	3.06345	0.666	0.094	0	Proliferating	7.08511
GINS1	1.44446e-305	2.74053	0.263	0.038	4.78217e-301	Proliferating	6.92105
SPINT2	1.28786e-28	2.89264	0.272	0.04	4.26373e-24	SRGNpos	6.8
PSRC1	0	2.90269	0.539	0.08	0	Proliferating	6.7375
CEP152	0	2.79115	0.289	0.043	0	Proliferating	6.72093
WLS	9.2184e-37	3.05337	0.348	0.052	3.05194e-32	SRGNpos	6.69231
E2F7	0	2.85044	0.407	0.061	0	Proliferating	6.67213
GAS2L3	0	2.75482	0.446	0.067	0	Proliferating	6.65672
HIST2H2AC	0	3.1791	0.425	0.064	0	Proliferating	6.64062
OIP5	0	2.68896	0.271	0.041	0	Proliferating	6.60976
BRCA2	0	2.79723	0.545	0.083	0	Proliferating	6.56627
KIF111	0	3.14902	0.795	0.122	0	Proliferating	6.51639
BRIP1	1.45142e-303	2.708	0.272	0.042	4.80522e-299	Proliferating	6.47619
NLGN1	2.2059e-35	2.79885	0.359	0.056	7.30307e-31	SRGNpos	6.41071
NUF21	0	3.01913	0.838	0.131	0	Proliferating	6.39695
ARHGAP11A1	0	2.91071	0.651	0.102	0	Proliferating	6.38235
BARD1	0	2.94774	0.704	0.111	0	Proliferating	6.34234
MELK	0	2.9181	0.671	0.106	0	Proliferating	6.33019
ANGPTL4	8.15631e-33	2.91139	0.337	0.054	2.70031e-28	SRGNpos	6.24074
SKA3	0	2.80643	0.599	0.097	0	Proliferating	6.17526
CELF2	1.26849e-80	3.41086	0.739	0.12	4.19958e-76	SRGNpos	6.15833
CENPO	0	2.63366	0.33	0.054	0	Proliferating	6.11111
PLK11	0	2.90284	0.645	0.108	0	Proliferating	5.97222
PLAAT3	6.26351e-48	2.89222	0.511	0.086	2.07366e-43	SRGNpos	5.94186
HIST1H1E	0	3.36805	0.582	0.098	0	Proliferating	5.93878
CCNA21	0	2.94258	0.827	0.14	0	Proliferating	5.90714
CENPA1	0	2.86136	0.613	0.104	0	Proliferating	5.89423
RFC3	0	2.62894	0.462	0.079	0	Proliferating	5.8481
SPAG5	0	2.55214	0.448	0.077	0	Proliferating	5.81818
UBE2C	0	4.63399	0.983	0.169	0	Proliferating	5.81657
FANCB	0	2.53187	0.406	0.07	0	Proliferating	5.8
KIF4A1	0	2.60116	0.603	0.104	0	Proliferating	5.79808
PTGER1	6.10923e-26	2.75	0.293	0.051	2.02258e-21	SRGNpos	5.7451
MASTL	0	2.5443	0.327	0.057	0	Proliferating	5.73684
ADGRL2	1.59319e-29	2.80619	0.337	0.059	5.27459e-25	SRGNpos	5.71186
CCL2	2.15184e-54	4.09077	0.565	0.099	7.12411e-50	SRGNpos	5.70707
MCM8	1.31529e-264	2.5111	0.266	0.047	4.35454e-260	Proliferating	5.65957
ATAD5	0	2.44268	0.328	0.058	0	Proliferating	5.65517
NID2	1.01954e-37	2.73386	0.435	0.077	3.37538e-33	SRGNpos	5.64935
FANCA	0	2.46196	0.343	0.061	0	Proliferating	5.62295
DOK5	5.49334e-46	2.84923	0.522	0.093	1.81868e-41	SRGNpos	5.6129
LMNB11	0	2.58511	0.561	0.1	0	Proliferating	5.61
CENPL	0	2.51362	0.392	0.07	0	Proliferating	5.6
KIF18A	0	2.6069	0.487	0.087	0	Proliferating	5.5977
BRCA1	0	2.6203	0.591	0.106	0	Proliferating	5.57547
NEK2	0	2.59919	0.41	0.074	0	Proliferating	5.54054
TEDC1	0	2.50533	0.408	0.074	0	Proliferating	5.51351
MYBL2	0	2.60288	0.54	0.098	0	Proliferating	5.5102
DEPDC11	0	2.60341	0.668	0.123	0	Proliferating	5.43089
CENPU1	0	2.64766	0.65	0.12	0	Proliferating	5.41667
TCF19	0	2.55234	0.52	0.096	0	Proliferating	5.41667
HAUS8	0	2.40982	0.395	0.073	0	Proliferating	5.41096
CENPJ	0	2.46247	0.425	0.079	0	Proliferating	5.37975
F2R	6.9104e-77	3.37838	0.772	0.144	2.28782e-72	SRGNpos	5.36111
IQGAP3	0	2.48105	0.48	0.09	0	Proliferating	5.33333
APOLD1	1.29704e-295	2.47211	0.309	0.058	4.2941e-291	Proliferating	5.32759
C4orf46	3.0139e-274	2.41115	0.294	0.056	9.9781e-270	Proliferating	5.25
POLA2	4.18072e-299	2.38865	0.32	0.061	1.38411e-294	Proliferating	5.2459
PRICKLE1	8.99461e-22	2.57938	0.283	0.054	2.97784e-17	SRGNpos	5.24074
AURKA1	0	2.79978	0.725	0.139	0	Proliferating	5.21583
PSMC3IP	0	2.43694	0.49	0.094	0	Proliferating	5.21277
MCM10	4.01345e-230	2.2347	0.255	0.049	1.32873e-225	Proliferating	5.20408
HMMR1	0	2.67226	0.858	0.165	0	Proliferating	5.2
DSP	2.4383e-64	3.56209	0.707	0.136	8.07249e-60	SRGNpos	5.19853
ANKH	1.68358e-49	2.88305	0.587	0.113	5.57384e-45	SRGNpos	5.19469
TACC31	0	2.79347	0.81	0.156	0	Proliferating	5.19231
BUB11	0	2.48529	0.619	0.12	0	Proliferating	5.15833
TNNC1	7.23442e-22	2.86451	0.283	0.055	2.3951e-17	SRGNpos	5.14545
FAM43A	6.99641e-23	2.83073	0.293	0.057	2.3163e-18	SRGNpos	5.14035
CIP2A1	0	2.41367	0.558	0.109	0	Proliferating	5.11927
FEN11	0	2.5149	0.598	0.117	0	Proliferating	5.11111
EZH21	0	2.55049	0.651	0.128	0	Proliferating	5.08594
LIG1	0	2.41006	0.437	0.086	0	Proliferating	5.0814
FANCD2	1.00696e-227	2.34745	0.258	0.051	3.33374e-223	Proliferating	5.05882
CYP1B11	4.07542e-92	3.08552	0.946	0.187	1.34925e-87	SRGNpos	5.05882
GTSE11	0	2.92086	0.858	0.17	0	Proliferating	5.04706
CLSPN1	0	2.68281	0.771	0.153	0	Proliferating	5.03922
KNTC1	1.88845e-273	2.28638	0.311	0.063	6.25208e-269	Proliferating	4.93651
CDCA4	0	2.53515	0.614	0.125	0	Proliferating	4.912
RFWD3	0	2.30891	0.378	0.077	0	Proliferating	4.90909
C1orf54	1.78013e-19	2.27573	0.283	0.058	5.89348e-15	SRGNpos	4.87931
FANCI1	0	2.38392	0.533	0.11	0	Proliferating	4.84545
CENPE1	0	2.71456	0.785	0.163	0	Proliferating	4.81595
ADAMTS7	2.28728e-19	2.41362	0.283	0.059	7.57249e-15	SRGNpos	4.79661
KRT8	4.26311e-21	2.64634	0.304	0.064	1.41139e-16	SRGNpos	4.75
ORC61	0	2.35324	0.697	0.147	0	Proliferating	4.7415
RACGAP11	0	2.4247	0.717	0.152	0	Proliferating	4.71711
CDT1	2.35774e-300	2.20725	0.353	0.075	7.80577e-296	Proliferating	4.70667
SGO21	0	2.65754	0.809	0.172	0	Proliferating	4.70349
LRRN4CL	1.438e-23	2.38021	0.348	0.074	4.7608e-19	SRGNpos	4.7027
NCAPG21	0	2.38698	0.624	0.133	0	Proliferating	4.69173
RAD51	6.75835e-295	2.27195	0.346	0.074	2.23749e-290	Proliferating	4.67568
KNL11	0	2.46365	0.748	0.16	0	Proliferating	4.675
ACAN	6.46059e-43	2.60708	0.598	0.128	2.13891e-38	SRGNpos	4.67188
PKDCC	3.6436e-35	2.48127	0.511	0.11	1.20629e-30	SRGNpos	4.64545
POLE2	1.52742e-216	2.19365	0.264	0.057	5.05683e-212	Proliferating	4.63158
DBF41	0	2.48273	0.685	0.148	0	Proliferating	4.62838
PIF1	3.44624e-267	2.3716	0.318	0.069	1.14095e-262	Proliferating	4.6087
CDKN2D	0	3.10696	0.764	0.166	0	Proliferating	4.60241
FAM111B	2.06009e-218	2.30193	0.271	0.059	6.82034e-214	Proliferating	4.59322
PTGIS	8.50844e-29	2.30799	0.435	0.095	2.81689e-24	SRGNpos	4.57895
RRM21	0	3.04649	0.933	0.205	0	Proliferating	4.55122
TIMELESS	2.03959e-222	2.19238	0.28	0.062	6.75246e-218	Proliferating	4.51613
RBL1	3.54419e-282	2.17162	0.347	0.077	1.17338e-277	Proliferating	4.50649
MNS1	3.15812e-219	2.16901	0.279	0.062	1.04556e-214	Proliferating	4.5
SASS6	4.27185e-285	2.17933	0.351	0.078	1.41428e-280	Proliferating	4.5
PRIM1	3.74927e-216	2.20649	0.274	0.061	1.24127e-211	Proliferating	4.4918
NPR3	1.34661e-22	2.24725	0.359	0.08	4.45821e-18	SRGNpos	4.4875
CCDC181	0	2.33193	0.59	0.132	0	Proliferating	4.4697
GEN1	1.73738e-227	2.17548	0.29	0.065	5.75193e-223	Proliferating	4.46154
RGS41	8.4923e-45	2.77242	0.641	0.144	2.81155e-40	SRGNpos	4.45139
CENPQ	1.00644e-262	2.13711	0.333	0.075	3.33202e-258	Proliferating	4.44
ABHD4	4.88719e-18	2.23131	0.293	0.066	1.618e-13	SRGNpos	4.43939
DTL	3.59653e-195	2.10161	0.253	0.057	1.1907e-190	Proliferating	4.4386
PBK1	0	2.47402	0.917	0.208	0	Proliferating	4.40865
KIF231	0	2.81582	0.901	0.205	0	Proliferating	4.39512
HYLS1	0	2.44259	0.552	0.126	0	Proliferating	4.38095
LINC01638	2.14493e-21	2.09311	0.359	0.082	7.1012e-17	SRGNpos	4.37805
ANKRD37	8.67244e-49	4.41979	0.62	0.142	2.87118e-44	SRGNpos	4.3662
TOP2A	0	4.01926	0.989	0.227	0	Proliferating	4.35683
TRIB2	6.28652e-17	2.18926	0.283	0.065	2.08128e-12	SRGNpos	4.35385
KIF20B1	0	2.53349	0.861	0.198	0	Proliferating	4.34848
CENPK1	0	2.54821	0.839	0.193	0	Proliferating	4.34715
FAM111A	0	2.61352	0.718	0.166	0	Proliferating	4.3253
SHCBP11	0	2.38529	0.777	0.18	0	Proliferating	4.31667
GINS4	2.61077e-197	2.07601	0.263	0.061	8.64346e-193	Proliferating	4.31148
CDK2	1.14131e-215	2.11984	0.284	0.066	3.77853e-211	Proliferating	4.30303
CCP110	1.25297e-304	2.16856	0.386	0.09	4.14819e-300	Proliferating	4.28889
BST1	3.22124e-41	2.3741	0.641	0.15	1.06646e-36	SRGNpos	4.27333
TRIM59	4.77387e-259	2.15471	0.339	0.08	1.58048e-254	Proliferating	4.2375
VIT	9.33254e-19	2.06894	0.326	0.077	3.08972e-14	SRGNpos	4.23377
POC1A1	0	2.15108	0.558	0.132	0	Proliferating	4.22727
WDR76	1.88581e-226	2.03817	0.308	0.073	6.24334e-222	Proliferating	4.21918
ASPM1	0	2.7623	0.906	0.215	0	Proliferating	4.21395
ATAD21	0	2.53167	0.74	0.177	0	Proliferating	4.18079
LTBP1	5.48858e-21	2.2867	0.359	0.086	1.8171e-16	SRGNpos	4.17442
TRIP131	0	2.08156	0.509	0.122	0	Proliferating	4.17213
ZWINT1	0	2.4442	0.829	0.199	0	Proliferating	4.16583
WDHD1	6.18503e-194	2.02774	0.273	0.066	2.04768e-189	Proliferating	4.13636
E2F1	5.94945e-254	2.06317	0.346	0.084	1.96968e-249	Proliferating	4.11905
NCAPD31	0	2.20309	0.603	0.147	0	Proliferating	4.10204
RFC5	4.06902e-222	2.02144	0.31	0.076	1.34713e-217	Proliferating	4.07895
CPA4	1.92418e-18	2.2513	0.326	0.08	6.37038e-14	SRGNpos	4.075
GINS21	0	2.1858	0.656	0.161	0	Proliferating	4.07453
PIMREG1	0	1.99829	0.57	0.141	0	Proliferating	4.04255
KNSTRN1	0	2.23058	0.633	0.157	0	Proliferating	4.03185
SPC24	8.10817e-306	2.01583	0.419	0.104	2.68437e-301	Proliferating	4.02885
HELLS1	0	2.31706	0.671	0.167	0	Proliferating	4.01796
MCM2	3.87197e-207	2.00263	0.297	0.074	1.28189e-202	Proliferating	4.01351
MKI671	0	2.9021	0.961	0.24	0	Proliferating	4.00417
PARPBP	2.64959e-276	1.97326	0.39	0.098	8.77201e-272	Proliferating	3.97959
HIVEP1	1.33901e-17	2.1705	0.326	0.082	4.43306e-13	SRGNpos	3.97561
POLE	9.87691e-184	2.01302	0.266	0.067	3.26995e-179	Proliferating	3.97015
VRK1	0	2.07247	0.498	0.126	0	Proliferating	3.95238
HRH1	1.88565e-22	2.35238	0.402	0.102	6.24284e-18	SRGNpos	3.94118
MIS18A1	0	2.1151	0.628	0.16	0	Proliferating	3.925
SLC12A2	2.06637e-23	2.07085	0.446	0.114	6.84115e-19	SRGNpos	3.91228
DSN1	0	2.01824	0.465	0.119	0	Proliferating	3.90756
CPEB2	1.342e-21	2.27459	0.402	0.103	4.44296e-17	SRGNpos	3.90291
MAD2L11	0	2.23149	0.891	0.23	0	Proliferating	3.87391
POLD3	0	2.03584	0.48	0.124	0	Proliferating	3.87097
CNTRL	4.01676e-184	1.94988	0.277	0.072	1.32983e-179	Proliferating	3.84722
CHAF1A	2.6138e-223	1.91758	0.334	0.087	8.65351e-219	Proliferating	3.83908
PARP2	3.46573e-239	1.99581	0.355	0.093	1.1474e-234	Proliferating	3.8172
IFI271	2.08812e-59	2.21775	0.946	0.248	6.91315e-55	SRGNpos	3.81452
PRR111	0	1.98038	0.541	0.142	0	Proliferating	3.80986
COL4A1	1.56571e-40	2.28446	0.707	0.187	5.18361e-36	SRGNpos	3.78075
CEP97	2.82849e-245	1.91332	0.374	0.1	9.36428e-241	Proliferating	3.74
MGME1	0	2.00776	0.507	0.136	0	Proliferating	3.72794
UBE2T1	0	2.52053	0.929	0.25	0	Proliferating	3.716
CIT1	0	2.03105	0.533	0.144	0	Proliferating	3.70139
ZWILCH1	0	1.94658	0.457	0.124	0	Proliferating	3.68548
SLC1A1	4.65433e-12	2.00445	0.25	0.068	1.54091e-07	SRGNpos	3.67647
CCDC77	3.15247e-154	1.87008	0.252	0.069	1.04369e-149	Proliferating	3.65217
CDC201	0	1.91473	0.748	0.205	0	Proliferating	3.64878
DCAF15	1.11894e-190	1.89986	0.305	0.084	3.70446e-186	Proliferating	3.63095
AL139220.2	8.23872e-261	1.99017	0.399	0.11	2.72759e-256	Proliferating	3.62727
CEP551	0	2.05994	0.827	0.228	0	Proliferating	3.62719
TCF7L1	6.49925e-16	1.99644	0.337	0.093	2.15171e-11	SRGNpos	3.62366
INHBA1	7.06281e-66	3.00727	0.913	0.252	2.33829e-61	SRGNpos	3.62302
DONSON	1.22849e-172	1.90504	0.282	0.078	4.06717e-168	Proliferating	3.61538
PRDM8	2.00833e-222	1.98601	0.347	0.096	6.64899e-218	Proliferating	3.61458
CDC20	0	2.1133	0.626	0.174	0	Proliferating	3.5977
ECT21	0	2.29237	0.812	0.226	0	Proliferating	3.59292
UBR7	1.01634e-230	1.89383	0.366	0.102	3.36481e-226	Proliferating	3.58824
CDC6	1.05133e-167	1.81943	0.283	0.079	3.48064e-163	Proliferating	3.58228
PRC11	0	2.06872	0.749	0.21	0	Proliferating	3.56667
SYNE21	1.06477e-293	2.025	0.448	0.126	3.52514e-289	Proliferating	3.55556
RFX8	4.2842e-227	1.81834	0.371	0.105	1.41837e-222	Proliferating	3.53333
MCM71	0	2.1535	0.76	0.216	0	Proliferating	3.51852
PTGES	1.0585e-28	2.36149	0.565	0.161	3.50437e-24	SRGNpos	3.50932
CDCA31	0	2.03434	0.754	0.215	0	Proliferating	3.50698
LRRCC1	1.04445e-164	1.79533	0.284	0.081	3.45788e-160	Proliferating	3.50617
ANLN1	0	2.47229	0.936	0.267	0	Proliferating	3.50562
DLGAP5	0	2.02654	0.689	0.198	0	Proliferating	3.4798
TMEM97	6.7221e-184	1.78244	0.318	0.092	2.22548e-179	Proliferating	3.45652
RAD18	1.3993e-255	1.84064	0.418	0.121	4.63267e-251	Proliferating	3.45455
HIRIP3	1.13229e-192	1.79733	0.33	0.096	3.74866e-188	Proliferating	3.4375
NCAPD21	0	1.90898	0.621	0.181	0	Proliferating	3.43094
UHRF1	8.0344e-223	1.70356	0.384	0.112	2.65995e-218	Proliferating	3.42857
SLC6A6	6.24275e-33	2.49376	0.62	0.181	2.06679e-28	SRGNpos	3.42541
KIF20A	0	2.01577	0.445	0.13	0	Proliferating	3.42308
CD91	2.01966e-61	2.98717	0.913	0.267	6.68649e-57	SRGNpos	3.41948
GMNN1	0	1.93799	0.717	0.211	0	Proliferating	3.3981
TDP1	2.19952e-149	1.7609	0.27	0.08	7.28196e-145	Proliferating	3.375
DNAJC91	0	2.00641	0.714	0.212	0	Proliferating	3.36792
CKAP21	0	2.3837	0.884	0.264	0	Proliferating	3.34848
RFC41	1.02895e-300	1.775	0.5	0.15	3.40655e-296	Proliferating	3.33333
NAV2	6.33978e-284	1.96994	0.465	0.14	2.09891e-279	Proliferating	3.32143
CAVIN21	1.68011e-27	1.67879	0.641	0.193	5.56233e-23	SRGNpos	3.32124
NCAPH2	2.94453e-240	1.785	0.415	0.125	9.74845e-236	Proliferating	3.32
RFC21	4.24748e-300	1.80996	0.501	0.152	1.40621e-295	Proliferating	3.29605
TPX21	0	2.37601	0.936	0.284	0	Proliferating	3.29577
CCNB1	0	2.25892	0.748	0.228	0	Proliferating	3.2807
CYP1B1	2.6081e-188	2.15362	0.269	0.082	8.63463e-184	CEPMIPpos	3.28049
PIMREG	0	1.8808	0.426	0.13	0	Proliferating	3.27692
HIST1H4J	1.314e-142	1.78196	0.268	0.082	4.35026e-138	Proliferating	3.26829
CEP78	9.23911e-261	1.74542	0.454	0.139	3.05879e-256	Proliferating	3.26619
TPD52L1	6.88201e-12	1.98801	0.293	0.09	2.27843e-07	SRGNpos	3.25556
FRMD4A	2.08985e-23	2.1306	0.511	0.157	6.91886e-19	SRGNpos	3.25478
CCNB2	0	2.06821	0.652	0.201	0	Proliferating	3.24378
BEX4	8.02556e-19	1.8935	0.457	0.141	2.65702e-14	SRGNpos	3.24113
GRK5	4.5372e-11	1.79119	0.283	0.088	1.50213e-06	SRGNpos	3.21591
DHFR1	0	1.95413	0.702	0.219	0	Proliferating	3.20548
ITGB3BP1	0	1.90414	0.676	0.212	0	Proliferating	3.18868
RMI1	2.87795e-157	1.68216	0.306	0.096	9.52803e-153	Proliferating	3.1875
CEP55	0	1.80173	0.653	0.205	0	Proliferating	3.18537
COBLL1	3.64995e-11	1.71806	0.293	0.092	1.20839e-06	SRGNpos	3.18478
CDCA3	0	1.77496	0.608	0.191	0	Proliferating	3.18325
DLGAP51	0	1.84607	0.766	0.241	0	Proliferating	3.17842
MPHOSPH9	2.96656e-148	1.66006	0.292	0.092	9.82138e-144	Proliferating	3.17391
DIAPH31	0	2.28085	0.886	0.281	0	Proliferating	3.15302
TTF2	5.52208e-252	1.74696	0.454	0.144	1.82819e-247	Proliferating	3.15278
MCM41	0	1.77216	0.557	0.177	0	Proliferating	3.14689
ETS2	0	1.8371	0.532	0.17	0	Proliferating	3.12941
REEP4	1.3361e-246	1.77932	0.447	0.143	4.42344e-242	Proliferating	3.12587
CENPM1	0	1.82141	0.784	0.251	0	Proliferating	3.12351
SLC43A3	2.31893e-165	1.66183	0.327	0.105	7.67728e-161	Proliferating	3.11429
CENPN1	0	1.68571	0.573	0.184	0	Proliferating	3.11413
MMS22L	1.845e-142	1.65596	0.286	0.092	6.10823e-138	Proliferating	3.1087
CDC25B1	0	2.10267	0.643	0.207	0	Proliferating	3.10628
AKAP12	2.33213e-74	4.8037	0.946	0.305	7.72099e-70	SRGNpos	3.10164
MCM51	0	1.69854	0.568	0.184	0	Proliferating	3.08696
SPDL11	0	2.16019	0.829	0.269	0	Proliferating	3.08178
SNX25	2.00455e-10	1.82705	0.283	0.092	6.63645e-06	SRGNpos	3.07609
S1PR2	1.0266e-11	1.6419	0.326	0.106	3.39875e-07	SRGNpos	3.07547
WRAP53	3.84881e-119	1.54327	0.252	0.082	1.27422e-114	Proliferating	3.07317
DCK	2.89655e-183	1.6576	0.364	0.119	9.5896e-179	Proliferating	3.05882
CEP295	1.00697e-154	1.64278	0.315	0.103	3.33376e-150	Proliferating	3.05825
MKI67	0	1.17008	0.696	0.229	0	Proliferating	3.0393
KRTAP1-5	1.10718e-213	1.8576	0.318	0.105	3.66554e-209	CEPMIPpos	3.02857
NRM	8.83283e-160	1.56804	0.333	0.11	2.92428e-155	Proliferating	3.02727
SRGAP2B	3.75225e-168	1.6166	0.347	0.115	1.24226e-163	Proliferating	3.01739
CENPF1	0	2.4164	0.968	0.322	0	Proliferating	3.00621
FOXM11	0	1.70639	0.661	0.22	0	Proliferating	3.00455
RBBP8	1.98518e-183	1.60692	0.378	0.126	6.57233e-179	Proliferating	3
H2AFX1	0	2.36953	0.935	0.312	0	Proliferating	2.99679
CENPH1	0	1.62721	0.578	0.193	0	Proliferating	2.99482
PBK	0	1.50415	0.62	0.208	0	Proliferating	2.98077
TCEAL7	2.13327e-10	1.59354	0.304	0.102	7.06261e-06	SRGNpos	2.98039
TEX301	0	1.82793	0.681	0.23	0	Proliferating	2.96087
SYNPO2	0	2.01391	0.423	0.143	0	CEPMIPpos	2.95804
CCNB21	0	1.61208	0.713	0.242	0	Proliferating	2.94628
RHNO1	1.5067e-167	1.54885	0.359	0.122	4.98823e-163	Proliferating	2.94262
KNL1	0	1.51394	0.485	0.165	0	Proliferating	2.93939
BUB1	3.94004e-243	1.55484	0.379	0.129	1.30443e-238	Proliferating	2.93798
MIS18BP11	0	1.94408	0.725	0.247	0	Proliferating	2.93522
BCL2L121	0	1.62234	0.625	0.213	0	Proliferating	2.93427
SBF2-AS1	8.68855e-17	2.12782	0.446	0.152	2.87652e-12	SRGNpos	2.93421
GPSM21	2.98123e-296	1.78607	0.542	0.185	9.86997e-292	Proliferating	2.92973
TPX2	0	1.54873	0.752	0.257	0	Proliferating	2.92607
CENPF	0	1.58796	0.825	0.283	0	Proliferating	2.91519
MSH2	3.62468e-182	1.58401	0.387	0.133	1.20002e-177	Proliferating	2.90977
EML1	2.54299e-11	1.58185	0.348	0.12	8.41908e-07	SRGNpos	2.9
ANLN	0	1.40521	0.718	0.248	0	Proliferating	2.89516
SOGA1	1.39905e-190	1.64235	0.402	0.139	4.63183e-186	Proliferating	2.89209
C9orf401	1.09652e-303	1.67047	0.574	0.199	3.63026e-299	Proliferating	2.88442
TELO2	1.55677e-143	1.50294	0.323	0.112	5.15398e-139	Proliferating	2.88393
CLU	6.92048e-20	2.04968	0.533	0.185	2.29116e-15	SRGNpos	2.88108
PRC1	0	1.61866	0.567	0.197	0	Proliferating	2.87817
NUP85	2.94045e-168	1.5123	0.374	0.13	9.73494e-164	Proliferating	2.87692
NUP1071	3.45542e-185	1.5643	0.397	0.138	1.14399e-180	Proliferating	2.87681
GJC1	2.20615e-126	1.53168	0.29	0.101	7.30389e-122	Proliferating	2.87129
DEPDC1	6.96825e-246	1.50961	0.393	0.137	2.30698e-241	Proliferating	2.86861
CEP57L11	4.75238e-251	1.59995	0.507	0.177	1.57337e-246	Proliferating	2.86441
TROAP1	4.06274e-242	1.62765	0.495	0.173	1.34505e-237	Proliferating	2.86127
TMPO1	0	2.24228	0.917	0.321	0	Proliferating	2.8567
LMCD1	0	2.15843	0.525	0.184	0	CEPMIPpos	2.85326
USP12	0	1.92649	0.78	0.274	0	Proliferating	2.84672
HMMR	0	1.44922	0.515	0.181	0	Proliferating	2.8453
SLF1	1.00201e-105	1.48033	0.25	0.088	3.31736e-101	Proliferating	2.84091
FGF11	3.05744e-22	2.05744	0.576	0.203	1.01223e-17	SRGNpos	2.83744
PTX32	1.42247e-75	3.9921	1	0.354	4.70938e-71	SRGNpos	2.82486
PAK4	1.82878e-111	1.52316	0.265	0.094	6.05453e-107	Proliferating	2.81915
TOPBP11	4.6113e-234	1.54075	0.497	0.177	1.52666e-229	Proliferating	2.80791
C2orf69	1.66614e-129	1.51358	0.306	0.109	5.51609e-125	Proliferating	2.80734
ASPM	0	1.32397	0.609	0.217	0	Proliferating	2.80645
G2E31	6.45301e-308	1.78462	0.578	0.206	2.1364e-303	Proliferating	2.80583
NSD21	0	1.80984	0.743	0.265	0	Proliferating	2.80377
MCM31	1.4383e-225	1.57911	0.485	0.173	4.76177e-221	Proliferating	2.80347
LRR11	0	1.64894	0.682	0.244	0	Proliferating	2.79508
HACL1	3.02371e-09	1.6496	0.293	0.105	0.000100106	SRGNpos	2.79048
CEP192	3.32324e-154	1.48847	0.361	0.13	1.10023e-149	Proliferating	2.77692
HAUS61	1.06907e-204	1.52383	0.452	0.163	3.53937e-200	Proliferating	2.77301
LCORL	5.75824e-124	1.48474	0.302	0.109	1.90638e-119	Proliferating	2.77064
CHEK11	3.89023e-231	1.50141	0.504	0.182	1.28794e-226	Proliferating	2.76923
ANKRD36	1.06569e-114	1.47896	0.282	0.102	3.52818e-110	Proliferating	2.76471
SAC3D11	0	2.06467	0.808	0.295	0	Proliferating	2.73898
KIF4A	1.62242e-188	1.46302	0.334	0.122	5.37133e-184	Proliferating	2.7377
CCDC341	0	1.61735	0.621	0.227	0	Proliferating	2.73568
CEP135	7.28882e-121	1.47151	0.298	0.109	2.41311e-116	Proliferating	2.73394
MAD2L1	0	1.52601	0.62	0.228	0	Proliferating	2.7193
FZR1	1.53415e-135	1.51002	0.329	0.121	5.0791e-131	Proliferating	2.71901
ADAMTS5	4.75096e-150	1.7383	0.263	0.097	1.5729e-145	CEPMIPpos	2.71134
CCNB11	0	1.70308	0.766	0.283	0	Proliferating	2.70671
NUP205	1.01706e-110	1.46245	0.284	0.106	3.36719e-106	Proliferating	2.67925
PPP2R3B	2.41279e-141	1.42386	0.353	0.132	7.98803e-137	Proliferating	2.67424
CRLF1	3.21989e-17	2.19142	0.5	0.187	1.06601e-12	SRGNpos	2.6738
KIF20B	0	1.40197	0.553	0.207	0	Proliferating	2.6715
LMNB21	0	1.59727	0.678	0.254	0	Proliferating	2.66929
CDK5RAP21	1.30422e-219	1.45799	0.504	0.189	4.31787e-215	Proliferating	2.66667
FOSL11	0	1.8463	0.714	0.268	0	Proliferating	2.66418
CENPE	2.78196e-273	1.33681	0.473	0.178	9.21023e-269	Proliferating	2.6573
YEATS4	1.72864e-174	1.44414	0.427	0.161	5.72302e-170	Proliferating	2.65217
ANKRD36C	1.96269e-144	1.4402	0.367	0.139	6.49788e-140	Proliferating	2.64029
RCCD1	4.89987e-121	1.42514	0.314	0.119	1.6222e-116	Proliferating	2.63866
AMZ2P1	2.08845e-07	1.49024	0.261	0.099	0.00691424	SRGNpos	2.63636
DHRS3	7.75456e-210	1.70716	0.35	0.133	2.5673e-205	CEPMIPpos	2.63158
LINC011331	1.6977e-20	1.61679	0.674	0.258	5.62059e-16	SRGNpos	2.6124
OSR1	3.04445e-08	1.68411	0.283	0.109	0.00100793	SRGNpos	2.59633
SHCBP1	6.95781e-277	1.33756	0.493	0.19	2.30352e-272	Proliferating	2.59474
VANGL1	4.22175e-144	1.39845	0.376	0.145	1.39769e-139	Proliferating	2.5931
MN1	1.17448e-08	1.48556	0.315	0.122	0.000388836	SRGNpos	2.58197
NUP155	6.18497e-90	1.36414	0.255	0.099	2.04766e-85	Proliferating	2.57576
DLEU2	2.91974e-146	1.403	0.388	0.151	9.66637e-142	Proliferating	2.56954
NCOA7	7.7112e-09	1.48276	0.326	0.127	0.000255295	SRGNpos	2.56693
ADAMTS11	1.03598e-20	1.81935	0.674	0.263	3.42981e-16	SRGNpos	2.56274
CC2D2A	2.63215e-08	1.41196	0.315	0.123	0.000871425	SRGNpos	2.56098
KCNK6	4.37505e-15	2.04807	0.478	0.187	1.44845e-10	SRGNpos	2.55615
CKS21	0	2.56989	0.973	0.382	0	Proliferating	2.54712
NUDT81	7.81893e-173	1.4626	0.441	0.174	2.58861e-168	Proliferating	2.53448
ROR1	6.11056e-07	1.43572	0.261	0.103	0.0202302	SRGNpos	2.53398
SMC21	0	1.84647	0.883	0.349	0	Proliferating	2.53009
CENPA	7.60361e-153	1.22707	0.321	0.127	2.51733e-148	Proliferating	2.52756
NUP621	3.3751e-232	1.46335	0.551	0.218	1.11739e-227	Proliferating	2.52752
SPATA33	7.59923e-136	1.35647	0.374	0.148	2.51588e-131	Proliferating	2.52703
NPAS1	3.3499e-09	1.49404	0.348	0.138	0.000110905	SRGNpos	2.52174
PHF191	0	1.53963	0.779	0.309	0	Proliferating	2.52104
GTSE1	2.00738e-242	1.07904	0.489	0.194	6.64582e-238	Proliferating	2.52062
MCM61	9.65122e-170	1.39384	0.448	0.178	3.19523e-165	Proliferating	2.51685
USP13	3.15708e-99	1.32013	0.289	0.115	1.04521e-94	Proliferating	2.51304
KRT71	8.40191e-31	2.4208	0.804	0.32	2.78162e-26	SRGNpos	2.5125
RRM11	0	1.93191	0.848	0.338	0	Proliferating	2.50888
ARL4A	4.12136e-205	1.49869	0.503	0.201	1.36446e-200	Proliferating	2.50249
FBXO32	3.61196e-08	1.36712	0.315	0.126	0.00119581	SRGNpos	2.5
ARL6IP6	4.867e-154	1.38671	0.415	0.166	1.61132e-149	Proliferating	2.5
BNC2	1.11414e-10	1.52269	0.402	0.161	3.6886e-06	SRGNpos	2.49689
SCLT11	4.23543e-117	1.34163	0.337	0.135	1.40222e-112	Proliferating	2.4963
NUF2	7.7573e-201	1.14947	0.419	0.168	2.56821e-196	Proliferating	2.49405
PLK1	7.4124e-157	1.2045	0.334	0.134	2.45402e-152	Proliferating	2.49254
KIF20A1	3.42991e-147	1.24953	0.421	0.169	1.13554e-142	Proliferating	2.49112
FZD1	5.6409e-07	1.615	0.261	0.105	0.0186753	SRGNpos	2.48571
FBXO45	2.0595e-85	1.29094	0.256	0.103	6.81837e-81	Proliferating	2.48544
FHOD3	1.87007e-142	1.39297	0.395	0.159	6.19123e-138	Proliferating	2.48428
NFIA	9.14209e-11	1.65046	0.402	0.162	3.02667e-06	SRGNpos	2.48148
PCNA1	0	1.95567	0.785	0.317	0	Proliferating	2.47634
ERCC6	1.56849e-09	1.6337	0.359	0.145	5.19281e-05	SRGNpos	2.47586
CENPC	1.45431e-137	1.39521	0.381	0.154	4.81477e-133	Proliferating	2.47403
HMGA22	1.21941e-14	1.68523	0.522	0.211	4.03709e-10	SRGNpos	2.47393
PCNT	7.69623e-146	1.38923	0.403	0.163	2.54799e-141	Proliferating	2.47239
TBC1D21	3.50546e-10	1.43029	0.402	0.164	1.16055e-05	SRGNpos	2.45122
RACGAP1	4.73688e-211	1.33953	0.419	0.171	1.56824e-206	Proliferating	2.45029
ACYP1	2.93484e-154	1.38393	0.426	0.174	9.71638e-150	Proliferating	2.44828
UBALD2	7.79368e-132	1.39993	0.376	0.154	2.58025e-127	Proliferating	2.44156
PLPP31	3.15431e-40	2.48646	0.859	0.352	1.0443e-35	SRGNpos	2.44034
MRE11	7.90544e-116	1.29542	0.344	0.141	2.61725e-111	Proliferating	2.43972
C19orf481	5.08993e-165	1.27021	0.468	0.192	1.68512e-160	Proliferating	2.4375
PHLDB11	2.40798e-17	1.56483	0.609	0.25	7.9721e-13	SRGNpos	2.436
KIAA1841	8.097e-98	1.27039	0.302	0.124	2.68067e-93	Proliferating	2.43548
RRM2	2.82235e-235	0.749576	0.554	0.228	9.34396e-231	Proliferating	2.42982
LINC00342	6.26519e-114	1.35691	0.337	0.139	2.07422e-109	Proliferating	2.42446
NDE1	4.21549e-132	1.34833	0.383	0.158	1.39562e-127	Proliferating	2.42405
CCDC14	1.63728e-170	1.35149	0.467	0.193	5.42056e-166	Proliferating	2.41969
TACC3	3.69784e-205	1.09934	0.445	0.184	1.22424e-200	Proliferating	2.41848
ARMC9	6.80872e-127	1.43139	0.266	0.11	2.25416e-122	CEPMIPpos	2.41818
S1PR3	4.48597e-97	1.22191	0.307	0.127	1.48517e-92	Proliferating	2.41732
NCEH11	9.20645e-242	1.48215	0.589	0.244	3.04798e-237	Proliferating	2.41393
TGFBR31	2.19586e-15	1.65662	0.543	0.225	7.26985e-11	SRGNpos	2.41333
ERI1	6.8714e-96	1.23907	0.304	0.126	2.27491e-91	Proliferating	2.4127
SMC1A1	3.07695e-286	1.52415	0.65	0.27	1.01869e-281	Proliferating	2.40741
TRIP13	3.00259e-144	1.35842	0.315	0.131	9.94067e-140	Proliferating	2.40458
AHR	8.34083e-09	1.45345	0.37	0.154	0.00027614	SRGNpos	2.4026
FGFR1OP	1.09239e-79	1.27306	0.258	0.108	3.61657e-75	Proliferating	2.38889
NR2F22	5.86409e-60	2.6914	0.978	0.41	1.94142e-55	SRGNpos	2.38537
FZD71	1.17325e-10	1.23455	0.467	0.196	3.88427e-06	SRGNpos	2.38265
PKNOX1	2.39647e-149	1.34688	0.431	0.181	7.93399e-145	Proliferating	2.38122
SMG9	6.94023e-93	1.26525	0.3	0.126	2.2977e-88	Proliferating	2.38095
C1S	3.64437e-116	1.37016	0.254	0.107	1.20654e-111	CEPMIPpos	2.37383
MAP3K8	5.99293e-08	1.3751	0.337	0.142	0.00198408	SRGNpos	2.37324
ADAMTS12	6.5771e-08	1.40361	0.337	0.142	0.00217748	SRGNpos	2.37324
TRIM24	5.09148e-88	1.22668	0.289	0.122	1.68564e-83	Proliferating	2.36885
RNF26	1.37156e-106	1.27531	0.334	0.141	4.54082e-102	Proliferating	2.36879
MYO1E2	1.72784e-17	1.60448	0.62	0.262	5.72037e-13	SRGNpos	2.36641
LMNB1	5.16071e-126	1.26488	0.291	0.123	1.70856e-121	Proliferating	2.36585
AFF3	2.18616e-06	1.34086	0.272	0.115	0.0723772	SRGNpos	2.36522
NUP501	9.25919e-164	1.30171	0.473	0.2	3.06544e-159	Proliferating	2.365
SVIP1	2.0367e-10	1.40726	0.435	0.184	6.74291e-06	SRGNpos	2.36413
SERTAD4-AS11	1.87072e-17	1.72116	0.598	0.253	6.19341e-13	SRGNpos	2.36364
SLC25A23	1.29459e-06	1.21932	0.293	0.124	0.0428598	SRGNpos	2.3629
WEE1	1.71733e-185	1.3833	0.508	0.215	5.68556e-181	Proliferating	2.36279
SGIP1	4.83099e-08	1.5896	0.326	0.138	0.00159939	SRGNpos	2.36232
NGF1	8.72169e-12	1.43438	0.478	0.203	2.88749e-07	SRGNpos	2.35468
GEMIN2	1.12574e-78	1.20775	0.266	0.113	3.72699e-74	Proliferating	2.35398
PCLAF1	0	1.90996	0.948	0.403	0	Proliferating	2.35236
PRR11	3.06499e-157	1.33147	0.35	0.149	1.01473e-152	Proliferating	2.34899
RPA21	1.05869e-128	1.28389	0.399	0.17	3.505e-124	Proliferating	2.34706
CSE1L1	0	1.40792	0.729	0.311	0	Proliferating	2.34405
HS3ST3A1	3.22509e-119	1.29101	0.375	0.16	1.06773e-114	Proliferating	2.34375
PROCR	1.03814e-05	1.27724	0.25	0.107	0.343696	SRGNpos	2.33645
ARL13B	2.45678e-82	1.22382	0.278	0.119	8.13365e-78	Proliferating	2.33613
SMC41	0	2.23751	0.976	0.418	0	Proliferating	2.33493
CD551	3.03597e-17	1.54253	0.63	0.27	1.00512e-12	SRGNpos	2.33333
FST2	2.98663e-16	1.69729	0.62	0.266	9.88785e-12	SRGNpos	2.33083
SGO2	9.12462e-212	1.22046	0.458	0.197	3.02089e-207	Proliferating	2.32487
ZMYM1	4.27234e-92	1.22305	0.309	0.133	1.41444e-87	Proliferating	2.32331
MAP4K3-DT	1.51431e-09	1.46668	0.413	0.178	5.01341e-05	SRGNpos	2.32022
TGIF1	4.07485e-156	1.37073	0.457	0.197	1.34906e-151	Proliferating	2.3198
POC1A	3.53455e-145	1.28685	0.336	0.145	1.17018e-140	Proliferating	2.31724
FN3KRP1	4.6425e-113	1.25014	0.366	0.158	1.53699e-108	Proliferating	2.31646
KIF2C	1.31257e-121	1.09915	0.303	0.131	4.34551e-117	Proliferating	2.31298
PLAU1	7.81286e-142	1.24889	0.447	0.194	2.5866e-137	Proliferating	2.30412
NUP188	2.27552e-101	1.22225	0.341	0.148	7.53355e-97	Proliferating	2.30405
KNSTRN	8.77272e-179	1.36226	0.391	0.17	2.90438e-174	Proliferating	2.3
MTF2	1.4111e-91	1.18466	0.315	0.137	4.67174e-87	Proliferating	2.29927
LAMA2	1.39876e-05	1.28379	0.25	0.109	0.463088	SRGNpos	2.29358
NEDD1	7.37839e-114	1.21127	0.376	0.164	2.44277e-109	Proliferating	2.29268
KIF221	1.70561e-286	1.41452	0.692	0.302	5.64676e-282	Proliferating	2.29139
CKS1B1	0	2.13672	0.971	0.425	0	Proliferating	2.28471
ODF2	1.84362e-85	1.19075	0.297	0.13	6.10366e-81	Proliferating	2.28462
BIRC5	0	1.67601	0.884	0.387	0	Proliferating	2.28424
SLF2	1.53778e-99	1.20943	0.338	0.148	5.09114e-95	Proliferating	2.28378
STARD13	2.99077e-07	1.42962	0.326	0.143	0.00990155	SRGNpos	2.27972
NR2F1	1.27757e-224	1.81759	0.412	0.181	4.22965e-220	CEPMIPpos	2.27624
AURKA	2.24758e-161	1.18253	0.382	0.168	7.44105e-157	Proliferating	2.27381
CDKN3	0	1.91497	0.882	0.388	0	Proliferating	2.2732
TMEM45A1	1.42331e-18	1.60437	0.641	0.282	4.71214e-14	SRGNpos	2.27305
ACD	2.77081e-93	1.18337	0.325	0.143	9.17332e-89	Proliferating	2.27273
TMEM200A	3.33216e-06	1.77282	0.261	0.115	0.110318	SRGNpos	2.26957
XRCC1	2.07008e-75	1.18363	0.272	0.12	6.8534e-71	Proliferating	2.26667
AGPAT5	4.74059e-84	1.16497	0.301	0.133	1.56947e-79	Proliferating	2.26316
RPA11	2.30887e-144	1.23496	0.457	0.202	7.64398e-140	Proliferating	2.26238
GRK6	8.27991e-80	1.17095	0.287	0.127	2.74123e-75	Proliferating	2.25984
RCC2	9.74078e-104	1.19266	0.359	0.159	3.22488e-99	Proliferating	2.25786
CHST3	4.61437e-97	1.23038	0.334	0.148	1.52768e-92	Proliferating	2.25676
SLFN11	2.22612e-07	1.10732	0.37	0.164	0.00737001	SRGNpos	2.2561
WFDC21P2	3.62772e-14	1.24423	0.652	0.289	1.20103e-09	SRGNpos	2.25606
CKAP2	0	1.38782	0.606	0.269	0	Proliferating	2.25279
RPL39L1	0	1.55763	0.853	0.379	0	Proliferating	2.25066
RCC1	6.93024e-91	1.15529	0.326	0.145	2.2944e-86	Proliferating	2.24828
SPOCK11	3.45272e-29	1.78621	0.804	0.358	1.14309e-24	SRGNpos	2.24581
FARP2	2.56411e-07	1.27038	0.348	0.155	0.00848899	SRGNpos	2.24516
POSTN1	1.25565e-45	2.56358	0.967	0.431	4.15708e-41	SRGNpos	2.24362
NUP93	1.02862e-92	1.13843	0.334	0.149	3.40547e-88	Proliferating	2.24161
MZT11	0	1.47881	0.753	0.336	0	Proliferating	2.24107
RPS6KA21	8.2464e-10	1.27842	0.457	0.204	2.73013e-05	SRGNpos	2.2402
CENPM	7.80512e-268	1.2616	0.561	0.251	2.58404e-263	Proliferating	2.23506
LBR1	6.85648e-137	1.19716	0.453	0.203	2.26998e-132	Proliferating	2.23153
SKP2	1.22192e-71	1.19544	0.265	0.119	4.0454e-67	Proliferating	2.22689
RASA11	1.32068e-237	1.50832	0.614	0.276	4.37236e-233	Proliferating	2.22464
PHF19	0	1.37944	0.645	0.29	0	Proliferating	2.22414
CKAP51	0	1.55645	0.738	0.332	0	Proliferating	2.22289
LGALS3BP1	6.87104e-12	1.51975	0.511	0.23	2.2748e-07	SRGNpos	2.22174
MTHFD11	7.12171e-172	1.26779	0.53	0.239	2.35779e-167	Proliferating	2.21757
LRWD1	4.30901e-73	1.10483	0.277	0.125	1.42658e-68	Proliferating	2.216
SPECC1L	6.70389e-68	1.1518	0.257	0.116	2.21946e-63	Proliferating	2.21552
ELP4	3.20625e-05	1.25297	0.25	0.113	1	SRGNpos	2.21239
CKS1B	0	1.30089	0.861	0.39	0	Proliferating	2.20769
BIRC51	0	1.50309	0.952	0.432	0	Proliferating	2.2037
TCOF11	3.20323e-112	1.13975	0.401	0.182	1.06049e-107	Proliferating	2.2033
MEX3D	2.83908e-70	1.13154	0.271	0.123	9.39933e-66	Proliferating	2.20325
SDSL	3.41016e-06	1.25553	0.304	0.138	0.1129	SRGNpos	2.2029
DCP2	1.37465e-85	1.13109	0.321	0.146	4.55105e-81	Proliferating	2.19863
IVNS1ABP	8.89909e-75	1.0999	0.29	0.132	2.94622e-70	Proliferating	2.19697
KIAA05861	2.99885e-104	1.20929	0.371	0.169	9.92829e-100	Proliferating	2.19527
SRR	1.00747e-87	1.11892	0.331	0.151	3.33544e-83	Proliferating	2.19205
MICAL22	2.02506e-16	1.67489	0.62	0.283	6.70438e-12	SRGNpos	2.19081
ZFHX41	1.01712e-11	1.47006	0.522	0.239	3.36739e-07	SRGNpos	2.1841
CEBPD	0	1.73338	0.712	0.326	0	CEPMIPpos	2.18405
NSMCE4A1	1.43495e-135	1.15366	0.471	0.216	4.7507e-131	Proliferating	2.18056
CTDSPL2	9.55618e-94	1.09551	0.357	0.164	3.16377e-89	Proliferating	2.17683
ITGA11	3.54506e-267	1.60392	0.481	0.221	1.17366e-262	CEPMIPpos	2.17647
CCNA2	2.06655e-148	1.04269	0.396	0.182	6.84174e-144	Proliferating	2.17582
CNTLN	4.76123e-114	1.1195	0.419	0.193	1.5763e-109	Proliferating	2.17098
SPC25	7.8729e-116	0.965344	0.336	0.155	2.60648e-111	Proliferating	2.16774
RAB27A	6.97e-68	1.10243	0.273	0.126	2.30756e-63	Proliferating	2.16667
PTTG1	0	1.93434	0.924	0.427	0	Proliferating	2.16393
KRT34	1.5187e-32	1.41412	0.309	0.143	5.02795e-28	KRT19pos	2.16084
ZW10	8.46284e-64	1.1072	0.257	0.119	2.80179e-59	Proliferating	2.15966
CCDC51	3.17598e-05	1.1095	0.272	0.126	1	SRGNpos	2.15873
PBX31	7.85012e-158	1.24327	0.52	0.241	2.59894e-153	Proliferating	2.15768
SRGAP2C	4.82968e-68	1.10491	0.274	0.127	1.59896e-63	Proliferating	2.15748
MOK	4.70133e-70	1.2928	0.276	0.128	1.55647e-65	Proliferating	2.15625
PNRC1	8.17574e-216	1.30139	0.444	0.206	2.70674e-211	CEPMIPpos	2.15534
CENPS	1.59774e-89	1.08356	0.351	0.163	5.28965e-85	Proliferating	2.15337
NFATC2IP	5.65192e-139	1.17322	0.48	0.223	1.87118e-134	Proliferating	2.15247
NDC80	5.0013e-112	1.12373	0.312	0.145	1.65578e-107	Proliferating	2.15172
KIF11	4.82985e-121	0.857479	0.359	0.167	1.59902e-116	Proliferating	2.1497
C8orf88	2.45155e-86	1.10894	0.337	0.157	8.11633e-82	Proliferating	2.1465
C12orf65	1.43851e-117	1.16166	0.427	0.199	4.76248e-113	Proliferating	2.14573
MEPCE	3.52468e-70	1.10264	0.283	0.132	1.16692e-65	Proliferating	2.14394
CEP112	1.23907e-62	1.10122	0.257	0.12	4.10219e-58	Proliferating	2.14167
CENPU	7.17038e-111	1.00833	0.323	0.151	2.3739e-106	Proliferating	2.13907
BPGM	5.4984e-06	1.43792	0.293	0.137	0.182036	SRGNpos	2.13869
KRTAP2-31	2.86712e-56	1.49914	0.478	0.224	9.49216e-52	KRT19pos	2.13393
MAD2L21	1.18548e-265	1.30869	0.71	0.333	3.92477e-261	Proliferating	2.13213
PNP1	2.13764e-117	1.087	0.443	0.208	7.07708e-113	Proliferating	2.12981
INIP	1.14116e-93	1.11948	0.364	0.171	3.77805e-89	Proliferating	2.12865
TYMS	0	1.18729	0.915	0.43	0	Proliferating	2.12791
SYNE2	2.27131e-97	1.10117	0.285	0.134	7.51963e-93	Proliferating	2.12687
CDCA7L1	1.25925e-107	1.12425	0.41	0.193	4.16901e-103	Proliferating	2.12435
KBTBD2	1.7766e-87	1.08284	0.352	0.166	5.88179e-83	Proliferating	2.12048
DDB2	7.61561e-100	1.11372	0.388	0.183	2.5213e-95	Proliferating	2.12022
RELL1	9.77581e-63	1.06363	0.267	0.126	3.23648e-58	Proliferating	2.11905
UHRF2	2.75035e-86	1.12229	0.341	0.161	9.1056e-82	Proliferating	2.11801
AFAP12	4.78051e-21	1.7314	0.728	0.344	1.58268e-16	SRGNpos	2.11628
CDC42EP4	2.2172e-58	1.05177	0.251	0.119	7.34048e-54	Proliferating	2.10924
MYO19	2.49137e-58	1.06385	0.251	0.119	8.24819e-54	Proliferating	2.10924
FSTL32	5.0923e-14	1.39482	0.641	0.304	1.68591e-09	SRGNpos	2.10855
JADE12	5.34611e-12	1.36233	0.565	0.268	1.76994e-07	SRGNpos	2.10821
PRPF41	4.57535e-99	1.07996	0.392	0.186	1.51476e-94	Proliferating	2.10753
JPT21	8.63264e-116	1.09647	0.444	0.211	2.85801e-111	Proliferating	2.10427
TMPO	4.74145e-302	1.06408	0.673	0.32	1.56975e-297	Proliferating	2.10312
UBAP2	6.8682e-138	1.16311	0.492	0.234	2.27386e-133	Proliferating	2.10256
AK42	4.10722e-12	1.11283	0.63	0.3	1.35978e-07	SRGNpos	2.1
HSPB3	2.03496e-166	1.33772	0.378	0.18	6.73713e-162	CEPMIPpos	2.1
NCOA31	1.28988e-09	1.34744	0.489	0.233	4.27039e-05	SRGNpos	2.09871
KLHDC8B	1.09243e-80	1.268	0.321	0.153	3.6167e-76	Proliferating	2.09804
CTCF1	1.11898e-151	1.19678	0.524	0.25	3.70461e-147	Proliferating	2.096
EXOSC81	2.0182e-282	1.34661	0.731	0.349	6.68167e-278	Proliferating	2.09456
MYBL1	1.79413e-238	1.23948	0.707	0.338	5.93981e-234	Proliferating	2.09172
TYMS1	0	2.0139	0.989	0.473	0	Proliferating	2.09091
CENPK	2.13978e-160	0.917934	0.466	0.223	7.08416e-156	Proliferating	2.08969
CENPW	0	1.39826	0.873	0.418	0	Proliferating	2.08852
UPF3B	5.26404e-87	1.06747	0.361	0.173	1.74277e-82	Proliferating	2.08671
KIF23	2.08957e-180	0.953363	0.497	0.239	6.91793e-176	Proliferating	2.0795
SCML1	1.80366e-82	1.05989	0.347	0.167	5.97139e-78	Proliferating	2.07784
OXCT11	2.08182e-132	1.11211	0.498	0.24	6.89229e-128	Proliferating	2.075
HAUS2	1.02519e-74	1.07903	0.317	0.153	3.39409e-70	Proliferating	2.0719
THEM4	0.000119171	1.07433	0.261	0.126	1	SRGNpos	2.07143
PCLAF	0	1.04622	0.791	0.382	0	Proliferating	2.07068
ZWINT	2.88695e-164	0.973723	0.47	0.227	9.55783e-160	Proliferating	2.07048
ASS1	1.26362e-112	1.2277	0.296	0.143	4.18348e-108	CEPMIPpos	2.06993
SLC38A5	7.90006e-07	1.08814	0.391	0.189	0.0261547	SRGNpos	2.06878
HAT11	2.33231e-247	1.30428	0.695	0.336	7.72156e-243	Proliferating	2.06845
SMC4	0	1.1996	0.817	0.395	0	Proliferating	2.06835
AL360020.1	4.35524e-06	1.1797	0.337	0.163	0.144189	SRGNpos	2.06748
NUDT151	4.58002e-106	1.04269	0.432	0.209	1.51631e-101	Proliferating	2.06699
VSIR	2.89955e-248	1.34045	0.496	0.24	9.59953e-244	CEPMIPpos	2.06667
MIIP	1.36361e-62	1.03893	0.279	0.135	4.5145e-58	Proliferating	2.06667
IFT122	1.03321e-55	1.04844	0.25	0.121	3.42066e-51	Proliferating	2.06612
CBFB1	9.78802e-91	1.06959	0.38	0.184	3.24052e-86	Proliferating	2.06522
BRD8	5.55725e-148	1.1946	0.524	0.254	1.83984e-143	Proliferating	2.06299
TTL1	4.10915e-132	1.06524	0.505	0.245	1.36042e-127	Proliferating	2.06122
PDS5B1	1.45835e-97	1.04474	0.406	0.197	4.82815e-93	Proliferating	2.06091
LPAR12	5.36973e-11	1.23514	0.576	0.28	1.77776e-06	SRGNpos	2.05714
PTGDS	4.99598e-107	1.70803	0.275	0.134	1.65402e-102	CEPMIPpos	2.05224
TCHP1	2.15522e-104	1.05249	0.428	0.209	7.1353e-100	Proliferating	2.04785
RPL39L	0	1.2989	0.729	0.356	0	Proliferating	2.04775
ARL6IP11	0	1.91136	0.815	0.398	0	Proliferating	2.04774
THOP1	3.22691e-78	1.01454	0.346	0.169	1.06833e-73	Proliferating	2.04734
TROAP	1.43904e-118	1.07163	0.356	0.174	4.76424e-114	Proliferating	2.04598
NUP88	3.80072e-72	1.04365	0.321	0.157	1.2583e-67	Proliferating	2.04459
NCAPG2	1.21716e-104	1.02612	0.327	0.16	4.02964e-100	Proliferating	2.04375
UBE2T	2.20528e-206	0.968725	0.562	0.275	7.30101e-202	Proliferating	2.04364
ESCO1	6.42922e-06	1.16265	0.337	0.165	0.212852	SRGNpos	2.04242
CLSPN	1.73949e-125	0.95703	0.388	0.19	5.75892e-121	Proliferating	2.04211
SMC2	0	1.14029	0.692	0.339	0	Proliferating	2.0413
UBR3	2.32429e-05	1.16117	0.304	0.149	0.769502	SRGNpos	2.04027
SIN3A	7.09541e-58	0.988446	0.271	0.133	2.34908e-53	Proliferating	2.03759
PDLIM52	5.68476e-19	1.71509	0.707	0.347	1.88205e-14	SRGNpos	2.03746
NIF3L1	1.10263e-60	1.00768	0.279	0.137	3.65048e-56	Proliferating	2.0365
SQOR	3.64068e-05	1.19782	0.293	0.144	1	SRGNpos	2.03472
CENPW1	0	1.36091	0.932	0.459	0	Proliferating	2.0305
CENPH	1.415e-140	1.1244	0.402	0.198	4.68465e-136	Proliferating	2.0303
TFPI1	2.37725e-17	1.68872	0.674	0.332	7.87036e-13	SRGNpos	2.03012
AFDN	1.77846e-61	0.98328	0.288	0.142	5.88795e-57	Proliferating	2.02817
SVIP	4.83769e-73	1.05171	0.33	0.163	1.60161e-68	Proliferating	2.02454
AC106795.11	7.84581e-104	1.00253	0.445	0.22	2.59751e-99	Proliferating	2.02273
FAF1	3.71105e-86	0.988557	0.386	0.191	1.22862e-81	Proliferating	2.02094
SEPTIN7P2	1.52281e-65	1.01516	0.305	0.151	5.04155e-61	Proliferating	2.01987
KPNA21	0	2.73693	0.944	0.468	0	Proliferating	2.01709
OLFML2B	9.45047e-88	1.1582	0.278	0.138	3.12877e-83	Proliferating	2.01449
HMGB21	0	2.62492	0.999	0.496	0	Proliferating	2.01411
TTLL7	3.24033e-66	1.07147	0.302	0.15	1.07278e-61	Proliferating	2.01333
EHD41	8.82223e-116	1.08231	0.467	0.232	2.92078e-111	Proliferating	2.01293
HES4	5.75759e-65	1.13584	0.295	0.147	1.90616e-60	Proliferating	2.0068
CDKN31	0	1.2167	0.887	0.442	0	Proliferating	2.00679
GNPNAT12	3.46067e-18	1.40808	0.772	0.385	1.14572e-13	SRGNpos	2.00519
UBE2E21	7.1943e-08	1.134	0.467	0.233	0.00238182	SRGNpos	2.00429
CBR31	6.89204e-289	1.34235	0.768	0.384	2.28175e-284	Proliferating	2
LRR1	6.29437e-178	1.09601	0.492	0.246	2.08388e-173	Proliferating	2
LINC00662	3.01408e-05	0.992385	0.326	0.163	0.997873	SRGNpos	2
SRPX2	0.000186732	1.00911	0.272	0.136	1	SRGNpos	2
RGS4	2.73624e-54	1.05763	0.26	0.13	9.05886e-50	Proliferating	2
RSBN1	9.51181e-53	1.00319	0.256	0.128	3.14908e-48	Proliferating	2
SLC25A41	1.14573e-16	1.75261	0.674	0.338	3.79318e-12	SRGNpos	1.99408
DIAPH3	4.6726e-212	0.939513	0.588	0.295	1.54696e-207	Proliferating	1.99322
COL4A2	7.42149e-17	1.45032	0.739	0.371	2.45703e-12	SRGNpos	1.99191
COL16A11	9.41921e-12	1.32634	0.587	0.295	3.11842e-07	SRGNpos	1.98983
NCAPD2	3.82276e-129	1.10731	0.388	0.195	1.2656e-124	Proliferating	1.98974
RPP25L	6.94389e-06	0.954398	0.38	0.191	0.229891	SRGNpos	1.98953
EXOSC61	1.08542e-93	0.994474	0.423	0.213	3.59351e-89	Proliferating	1.98592
PTTG11	0	1.17573	0.949	0.478	0	Proliferating	1.98536
SCARA31	4.72339e-85	0.943629	0.399	0.201	1.56377e-80	Proliferating	1.98507
CHIC21	3.23785e-13	1.2169	0.663	0.334	1.07195e-08	SRGNpos	1.98503
KCTD201	7.65968e-22	1.81732	0.772	0.389	2.53589e-17	SRGNpos	1.98458
ARL6IP1	0	1.52612	0.734	0.37	0	Proliferating	1.98378
GINS2	1.06099e-113	1.03209	0.367	0.185	3.51261e-109	Proliferating	1.98378
PKP41	5.90424e-06	1.26847	0.337	0.17	0.195472	SRGNpos	1.98235
LYPD6B	2.40944e-115	1.25727	0.315	0.159	7.97694e-111	CEPMIPpos	1.98113
THBS21	3.28633e-14	1.29708	0.707	0.357	1.08801e-09	SRGNpos	1.98039
SMC61	1.38793e-115	1.02269	0.495	0.25	4.59501e-111	Proliferating	1.98
OBI1	2.03313e-56	0.966336	0.283	0.143	6.73108e-52	Proliferating	1.97902
B4GALT41	1.46316e-08	1.31182	0.467	0.236	0.000484408	SRGNpos	1.97881
THBS2	2.60608e-198	1.36203	0.451	0.228	8.62794e-194	CEPMIPpos	1.97807
TRERF1	2.74148e-50	0.985461	0.255	0.129	9.07623e-46	Proliferating	1.97674
CDKN2C	4.95449e-187	1.14774	0.65	0.329	1.64028e-182	Proliferating	1.97568
RANGAP11	4.34234e-147	1.09991	0.565	0.286	1.43762e-142	Proliferating	1.97552
ARPIN	1.3127e-65	0.96126	0.32	0.162	4.34597e-61	Proliferating	1.97531
GMPPB	4.19048e-85	0.973003	0.399	0.202	1.38734e-80	Proliferating	1.97525
CSPG41	5.50255e-80	0.987634	0.375	0.19	1.82173e-75	Proliferating	1.97368
LYAR1	1.74311e-126	1.04929	0.521	0.264	5.77093e-122	Proliferating	1.97348
CIP2A	9.63724e-80	1.05468	0.272	0.138	3.1906e-75	Proliferating	1.97101
XRCC4	6.2811e-54	0.969279	0.27	0.137	2.07948e-49	Proliferating	1.9708
LINC011841	1.03421e-08	1.17756	0.5	0.254	0.000342397	SRGNpos	1.9685
TMEM60	5.32291e-90	1.03687	0.407	0.207	1.76226e-85	Proliferating	1.96618
CANT11	1.01738e-85	1.00236	0.397	0.202	3.36823e-81	Proliferating	1.96535
LINC01615	1.87029e-242	1.69686	0.489	0.249	6.19197e-238	CEPMIPpos	1.96386
SNHG3	9.47701e-129	1.28452	0.373	0.19	3.13755e-124	Proliferating	1.96316
CAPN7	3.53112e-05	0.989155	0.337	0.172	1	SRGNpos	1.9593
ANP32E1	0	1.38661	0.822	0.42	0	Proliferating	1.95714
COG2	0.000228678	1.05442	0.272	0.139	1	SRGNpos	1.95683
PATL1	2.44787e-52	0.982082	0.264	0.135	8.10418e-48	Proliferating	1.95556
CENPT1	1.25367e-105	0.983772	0.474	0.243	4.15052e-101	Proliferating	1.95062
ATP8B12	1.31982e-12	1.1778	0.663	0.34	4.36954e-08	SRGNpos	1.95
PHTF2	7.39239e-89	0.974361	0.419	0.215	2.4474e-84	Proliferating	1.94884
YPEL3	1.1867e-198	1.22793	0.465	0.239	3.92882e-194	CEPMIPpos	1.94561
IPO91	1.32206e-106	0.976363	0.48	0.247	4.37696e-102	Proliferating	1.94332
HMGB3	0	1.36511	0.711	0.366	0	Proliferating	1.94262
HSPA14.11	1.59839e-74	0.941612	0.369	0.19	5.29178e-70	Proliferating	1.94211
MYH102	2.56236e-18	1.53125	0.761	0.392	8.4832e-14	SRGNpos	1.94133
WFDC21P	1.71688e-140	1.39641	0.363	0.187	5.68406e-136	CEPMIPpos	1.94118
NCAPG	5.74712e-79	0.663828	0.318	0.164	1.9027e-74	Proliferating	1.93902
ELOVL6	0.000613574	1.02349	0.25	0.129	1	SRGNpos	1.93798
PPP1R351	8.78608e-196	1.23849	0.649	0.335	2.90881e-191	Proliferating	1.93731
MAP3K3	2.79116e-55	0.931621	0.29	0.15	9.24069e-51	Proliferating	1.93333
ELN1	2.34926e-25	1.55286	0.891	0.461	7.77769e-21	SRGNpos	1.93275
INPP11	4.49582e-06	0.995472	0.402	0.208	0.148843	SRGNpos	1.93269
SDC11	2.81347e-112	0.968421	0.51	0.264	9.31456e-108	Proliferating	1.93182
CBL	7.31856e-63	0.937255	0.328	0.17	2.42295e-58	Proliferating	1.92941
PAWR2	4.13874e-13	1.45487	0.652	0.338	1.37021e-08	SRGNpos	1.92899
TIPIN	5.2957e-56	0.926959	0.295	0.153	1.75325e-51	Proliferating	1.9281
QSER11	5.48537e-88	0.995475	0.418	0.217	1.81604e-83	Proliferating	1.92627
HAUS11	1.4531e-117	1.0115	0.518	0.269	4.81079e-113	Proliferating	1.92565
MUS81	7.18058e-59	0.919794	0.31	0.161	2.37727e-54	Proliferating	1.92547
CDCA8	5.50308e-67	0.89171	0.256	0.133	1.8219e-62	Proliferating	1.92481
SNHG151	6.26187e-06	1.05485	0.402	0.209	0.207312	SRGNpos	1.92344
BCL2L12	5.45429e-141	1.14138	0.425	0.221	1.80575e-136	Proliferating	1.92308
SCLT1	4.97112e-71	1.07479	0.257	0.134	1.64579e-66	Proliferating	1.91791
RIN2	1.04436e-06	1.03873	0.446	0.233	0.0345755	SRGNpos	1.91416
TFAM1	1.5337e-96	0.940442	0.467	0.244	5.0776e-92	Proliferating	1.91393
RAD51AP1	3.63675e-73	0.821497	0.289	0.151	1.20402e-68	Proliferating	1.91391
PPP2R5D	5.52028e-49	0.915775	0.266	0.139	1.8276e-44	Proliferating	1.91367
APAF1	9.50731e-48	0.917038	0.262	0.137	3.14759e-43	Proliferating	1.91241
HSPB7	1.03031e-232	1.36922	0.518	0.271	3.41104e-228	CEPMIPpos	1.91144
CEP250	1.48704e-47	0.946402	0.258	0.135	4.92316e-43	Proliferating	1.91111
XYLT1	3.3931e-45	0.889496	0.256	0.134	1.12335e-40	Proliferating	1.91045
ZNF503	2.78813e-154	1.24901	0.405	0.212	9.23066e-150	CEPMIPpos	1.91038
GPN31	5.73152e-141	1.05372	0.575	0.301	1.89754e-136	Proliferating	1.9103
CLIP3	5.23341e-75	0.996452	0.252	0.132	1.73262e-70	CEPMIPpos	1.90909
XXYLT1	0.000664682	1.0407	0.25	0.131	1	SRGNpos	1.9084
TAF3	6.11396e-47	0.881144	0.265	0.139	2.02415e-42	Proliferating	1.90647
WDR341	5.71806e-183	1.07192	0.678	0.356	1.89308e-178	Proliferating	1.90449
POLE31	6.47585e-138	1.0234	0.577	0.303	2.14396e-133	Proliferating	1.90429
ETV5	4.42598e-58	0.896594	0.318	0.167	1.46531e-53	Proliferating	1.90419
FZD21	1.00795e-07	1.20553	0.457	0.24	0.00333703	SRGNpos	1.90417
RAD51C1	1.40169e-89	0.966684	0.434	0.228	4.64057e-85	Proliferating	1.90351
STAMBP	1.387e-05	1.05875	0.38	0.2	0.459195	SRGNpos	1.9
AHCTF11	3.0114e-88	0.947949	0.435	0.229	9.96985e-84	Proliferating	1.89956
LIMS21	1.44921e-06	1.0793	0.435	0.229	0.0479789	SRGNpos	1.89956
MCM3	4.96011e-100	1.13004	0.338	0.178	1.64214e-95	Proliferating	1.89888
TMEM245	6.26163e-71	0.909857	0.374	0.197	2.07304e-66	Proliferating	1.89848
LACTB21	1.06214e-05	0.978685	0.391	0.206	0.351643	SRGNpos	1.89806
KTI12	0.00015553	0.931423	0.315	0.166	1	SRGNpos	1.89759
TES2	7.23219e-07	0.923358	0.478	0.252	0.0239436	SRGNpos	1.89683
JADE1	4.29809e-90	0.897397	0.457	0.241	1.42297e-85	Proliferating	1.89627
RNF168	2.62512e-48	0.894928	0.271	0.143	8.69099e-44	Proliferating	1.8951
OLFML2B1	1.34049e-51	0.906812	0.288	0.152	4.43796e-47	Proliferating	1.89474
CHML	4.55977e-44	0.875227	0.252	0.133	1.5096e-39	Proliferating	1.89474
PHACTR4	5.64007e-94	1.01818	0.443	0.234	1.86726e-89	Proliferating	1.89316
CDK71	2.63122e-06	1.04316	0.424	0.224	0.0871117	SRGNpos	1.89286
TRIM7	3.21833e-46	0.900167	0.261	0.138	1.06549e-41	Proliferating	1.8913
KMT5A	7.84468e-174	1.14233	0.639	0.338	2.59714e-169	Proliferating	1.89053
AKR1C31	6.99797e-06	1.0114	0.402	0.213	0.231682	SRGNpos	1.88732
FZD7	1.48909e-60	0.891543	0.334	0.177	4.92992e-56	Proliferating	1.88701
DDX19B	0.000378794	0.987271	0.283	0.15	1	SRGNpos	1.88667
PRPF3	1.4098e-56	0.869647	0.32	0.17	4.66742e-52	Proliferating	1.88235
CASP61	1.13592e-71	0.887273	0.382	0.203	3.76069e-67	Proliferating	1.88177
CTPS11	2.05934e-67	0.899018	0.365	0.194	6.81785e-63	Proliferating	1.88144
PRR5	2.99106e-71	0.953328	0.252	0.134	9.9025e-67	CEPMIPpos	1.8806
LMNB2	1.10183e-158	1.07306	0.485	0.258	3.64782e-154	Proliferating	1.87984
BTG31	9.60254e-238	1.24707	0.729	0.388	3.17911e-233	Proliferating	1.87887
NUDCD1	8.55435e-88	0.912619	0.449	0.239	2.83209e-83	Proliferating	1.87866
ABRAXAS1	0.000348932	0.920048	0.293	0.156	1	SRGNpos	1.87821
UGDH2	3.66041e-28	1.71024	0.88	0.469	1.21185e-23	SRGNpos	1.87633
WBP111	4.67034e-118	0.970594	0.542	0.289	1.54621e-113	Proliferating	1.87543
AP000769.11	1.26763e-10	1.21862	0.63	0.336	4.19673e-06	SRGNpos	1.875
ITPR3	9.05295e-44	0.886928	0.253	0.135	2.99716e-39	Proliferating	1.87407
CALCOCO11	2.53734e-06	1.09721	0.446	0.238	0.0840037	SRGNpos	1.87395
DDX39A	9.25901e-260	1.226	0.624	0.333	3.06538e-255	Proliferating	1.87387
IRS2	6.22371e-63	0.920017	0.352	0.188	2.06048e-58	Proliferating	1.87234
CIT	2.68764e-78	0.924893	0.305	0.163	8.89799e-74	Proliferating	1.87117
STC2	2.31546e-285	1.40266	0.58	0.31	7.6658e-281	CEPMIPpos	1.87097
TRAK11	1.43632e-07	1.00209	0.522	0.279	0.00475522	SRGNpos	1.87097
HIST1H1C	2.1036e-274	1.86772	0.677	0.362	6.96437e-270	Proliferating	1.87017
UCHL51	1.72535e-128	0.973941	0.576	0.308	5.71211e-124	Proliferating	1.87013
RPS6KA2	7.92673e-74	1.0372	0.254	0.136	2.6243e-69	CEPMIPpos	1.86765
NUP153	4.41722e-54	0.906849	0.308	0.165	1.46241e-49	Proliferating	1.86667
WDR5	1.88652e-49	0.849642	0.291	0.156	6.24571e-45	Proliferating	1.86538
HMGB31	5.72967e-211	1.09961	0.744	0.399	1.89692e-206	Proliferating	1.86466
CCPG1	0.00105007	0.878635	0.261	0.14	1	SRGNpos	1.86429
MCM7	3.43516e-124	0.891219	0.449	0.241	1.13728e-119	Proliferating	1.86307
GAS2L11	5.44554e-85	0.979988	0.432	0.232	1.80285e-80	Proliferating	1.86207
HLTF1	4.64827e-154	1.06842	0.621	0.334	1.5389e-149	Proliferating	1.85928
TBC1D2	1.98529e-47	0.90571	0.277	0.149	6.57269e-43	Proliferating	1.85906
GLRX	0	1.53958	0.717	0.386	0	CEPMIPpos	1.85751
STK39	1.15294e-53	0.857062	0.312	0.168	3.81705e-49	Proliferating	1.85714
FANCI	2.49843e-63	0.916181	0.258	0.139	8.27155e-59	Proliferating	1.85612
SH3D19	6.63089e-06	1.1512	0.391	0.211	0.219529	SRGNpos	1.85308
AAAS	3.38588e-54	0.87169	0.315	0.17	1.12096e-49	Proliferating	1.85294
ATP6V1A	0.000159217	0.809652	0.348	0.188	1	SRGNpos	1.85106
LINC01278	0.000854595	0.903454	0.272	0.147	1	SRGNpos	1.85034
METTL1	0.000670466	0.888393	0.283	0.153	1	SRGNpos	1.84967
PXMP4	1.3554e-47	0.913216	0.281	0.152	4.48732e-43	Proliferating	1.84868
MLH1	6.38817e-49	0.857953	0.292	0.158	2.11493e-44	Proliferating	1.8481
DNMT11	0	1.4383	0.885	0.479	0	Proliferating	1.8476
HADH1	4.8616e-76	0.895345	0.412	0.223	1.60953e-71	Proliferating	1.84753
CEMIP	0	1.66697	0.77	0.417	0	CEPMIPpos	1.84652
PARP11	8.77718e-188	1.11616	0.688	0.373	2.90586e-183	Proliferating	1.8445
ARHGAP101	2.2946e-09	1.25246	0.533	0.289	7.59672e-05	SRGNpos	1.84429
CEP571	6.13938e-106	0.947949	0.52	0.282	2.03256e-101	Proliferating	1.84397
ZWILCH	7.38737e-62	0.9203	0.26	0.141	2.44574e-57	Proliferating	1.84397
VEPH1	5.36961e-50	0.801322	0.306	0.166	1.77772e-45	Proliferating	1.84337
ECT2	1.75446e-134	0.942184	0.47	0.255	5.80849e-130	Proliferating	1.84314
SLC20A21	7.08259e-07	1.23263	0.446	0.242	0.0234483	SRGNpos	1.84298
ORC3	6.63713e-64	0.886801	0.363	0.197	2.19736e-59	Proliferating	1.84264
ARL4C	0.000245924	0.944347	0.315	0.171	1	SRGNpos	1.84211
MIS18A	7.46231e-88	0.927201	0.344	0.187	2.47055e-83	Proliferating	1.83957
LRRC40	4.371e-41	0.879795	0.252	0.137	1.44711e-36	Proliferating	1.83942
EXOSC91	9.88735e-112	0.915774	0.548	0.298	3.2734e-107	Proliferating	1.83893
UBXN8	0.0017449	0.86486	0.25	0.136	1	SRGNpos	1.83824
SSTR1	1.49958e-46	0.879073	0.283	0.154	4.96466e-42	Proliferating	1.83766
GMNN	1.30094e-119	0.986561	0.43	0.234	4.30703e-115	Proliferating	1.83761
ITGAV1	7.69661e-15	1.32936	0.707	0.385	2.54812e-10	SRGNpos	1.83636
MFSD14B	2.26514e-47	0.840539	0.29	0.158	7.49919e-43	Proliferating	1.83544
TTF1	3.69046e-58	0.842696	0.345	0.188	1.2218e-53	Proliferating	1.83511
CCDC18	4.8752e-74	0.949523	0.297	0.162	1.61403e-69	Proliferating	1.83333
MIR210HG	1.48837e-136	1.05542	0.405	0.221	4.92754e-132	CEPMIPpos	1.83258
TRIM22	0.000159027	0.84788	0.348	0.19	1	SRGNpos	1.83158
DYNC2LI1	0.000448881	0.966859	0.293	0.16	1	SRGNpos	1.83125
HDAC8	0.000474853	0.942921	0.293	0.16	1	SRGNpos	1.83125
TUBG11	1.12259e-257	1.1742	0.791	0.432	3.71655e-253	Proliferating	1.83102
ZFP911	2.81437e-108	0.969753	0.527	0.288	9.31754e-104	Proliferating	1.82986
ANP32E	0	1.26599	0.728	0.398	0	Proliferating	1.82915
UGCG1	1.00991e-19	1.50493	0.793	0.434	3.34351e-15	SRGNpos	1.82719
TRMU	1.01999e-53	0.857	0.325	0.178	3.37688e-49	Proliferating	1.82584
HIC11	0.000151424	0.944044	0.337	0.185	1	SRGNpos	1.82162
FOXP11	1.13389e-06	1.16188	0.457	0.251	0.0375398	SRGNpos	1.82072
ALPK2	6.95372e-144	1.04369	0.424	0.233	2.30217e-139	CEPMIPpos	1.81974
TMEM106C1	1.68488e-232	1.15748	0.766	0.421	5.57812e-228	Proliferating	1.81948
CENPN	8.41157e-95	0.987925	0.362	0.199	2.78482e-90	Proliferating	1.8191
HELLS	4.05245e-87	0.865761	0.358	0.197	1.34164e-82	Proliferating	1.81726
KRTAP1-51	7.47442e-27	1.02389	0.405	0.223	2.47455e-22	KRT19pos	1.81614
THOC1	1.69908e-46	0.842803	0.294	0.162	5.62516e-42	Proliferating	1.81481
TPRKB1	3.23148e-166	1.00204	0.673	0.371	1.06985e-161	Proliferating	1.81402
IDS	0.00115895	0.902934	0.272	0.15	1	SRGNpos	1.81333
DNAJC9	4.83815e-112	0.91379	0.426	0.235	1.60177e-107	Proliferating	1.81277
CACNA1A	3.72498e-48	0.904463	0.297	0.164	1.23323e-43	Proliferating	1.81098
SMCHD11	3.00154e-146	1.08393	0.608	0.336	9.93719e-142	Proliferating	1.80952
DDX39A1	2.50712e-147	0.95182	0.653	0.361	8.30033e-143	Proliferating	1.80886
CNOT9	2.46438e-57	0.855385	0.349	0.193	8.15883e-53	Proliferating	1.80829
KHDRBS31	3.84722e-76	0.891902	0.432	0.239	1.2737e-71	Proliferating	1.80753
MCM4	6.14938e-87	0.996883	0.347	0.192	2.03588e-82	Proliferating	1.80729
GTF2A1	1.23044e-57	0.851497	0.354	0.196	4.07362e-53	Proliferating	1.80612
TP53I111	1.25101e-09	1.26729	0.576	0.319	4.1417e-05	SRGNpos	1.80564
CCDC821	1.7956e-93	0.923488	0.496	0.275	5.94468e-89	Proliferating	1.80364
RPP301	2.92679e-122	0.93951	0.587	0.326	9.68973e-118	Proliferating	1.80061
PITX2	2.62917e-70	1.06617	0.288	0.16	8.70441e-66	Proliferating	1.8
NASP1	9.24939e-225	1.2831	0.718	0.399	3.0622e-220	Proliferating	1.7995
IMMP1L	2.63345e-51	0.858204	0.322	0.179	8.71857e-47	Proliferating	1.79888
NIBAN1	2.19613e-49	0.84747	0.313	0.174	7.27072e-45	Proliferating	1.79885
RASSF11	2.71421e-112	0.932076	0.554	0.308	8.98594e-108	Proliferating	1.7987
CPNE2	1.60069e-37	0.79998	0.25	0.139	5.29941e-33	Proliferating	1.79856
TNPO31	1.28187e-56	0.847304	0.356	0.198	4.24389e-52	Proliferating	1.79798
FOXM1	3.54873e-113	0.968597	0.424	0.236	1.17488e-108	Proliferating	1.79661
ICMT1	1.8599e-106	0.917731	0.546	0.304	6.15757e-102	Proliferating	1.79605
DCAF7	6.00341e-110	1.01231	0.528	0.294	1.98755e-105	Proliferating	1.79592
PPIL1	1.15302e-37	0.790981	0.253	0.141	3.81729e-33	Proliferating	1.79433
ITGB3BP	8.86971e-104	0.876593	0.416	0.232	2.93649e-99	Proliferating	1.7931
ARHGAP221	1.51243e-95	0.924585	0.511	0.285	5.00719e-91	Proliferating	1.79298
ARID1A	6.30262e-96	0.942639	0.502	0.28	2.08661e-91	Proliferating	1.79286
FOPNL1	1.8536e-66	0.833873	0.403	0.225	6.13672e-62	Proliferating	1.79111
FAM107B	5.72854e-46	0.843682	0.299	0.167	1.89655e-41	Proliferating	1.79042
FHL11	1.81924e-31	2.00236	0.913	0.51	6.02295e-27	SRGNpos	1.7902
ATP11C1	1.81064e-63	0.837038	0.39	0.218	5.99447e-59	Proliferating	1.78899
DDHD1	0.0017421	0.969325	0.261	0.146	1	SRGNpos	1.78767
MCUB1	1.6478e-129	0.95685	0.611	0.342	5.45536e-125	Proliferating	1.78655
KAZN	6.02496e-49	0.826228	0.318	0.178	1.99468e-44	Proliferating	1.78652
ADD31	3.51453e-14	1.24009	0.739	0.414	1.16356e-09	SRGNpos	1.78502
NES1	5.13191e-50	0.790902	0.332	0.186	1.69902e-45	Proliferating	1.78495
FAS	7.21096e-64	0.835116	0.399	0.224	2.38733e-59	Proliferating	1.78125
CASP8AP2	5.21311e-48	0.814639	0.317	0.178	1.7259e-43	Proliferating	1.7809
RUSC1	3.81412e-51	0.831016	0.331	0.186	1.26274e-46	Proliferating	1.77957
SERTAD4-AS1	9.17416e-67	0.844214	0.411	0.231	3.03729e-62	Proliferating	1.77922
COQ21	1.23032e-71	0.793717	0.443	0.249	4.07321e-67	Proliferating	1.77912
TFPI22	8.68481e-06	1.61846	0.391	0.22	0.287528	SRGNpos	1.77727
LYPLAL1	0.000156514	0.908297	0.359	0.202	1	SRGNpos	1.77723
DGKZ1	1.03218e-54	0.793374	0.357	0.201	3.41725e-50	Proliferating	1.77612
MOK1	0.00178504	0.9379	0.261	0.147	1	SRGNpos	1.77551
OSBPL3	1.99448e-54	0.852893	0.348	0.196	6.60313e-50	Proliferating	1.77551
NUP581	7.56417e-61	0.824383	0.385	0.217	2.50427e-56	Proliferating	1.77419
CWC25	4.45729e-68	0.819162	0.42	0.237	1.47568e-63	Proliferating	1.77215
USP53	8.05499e-67	0.938884	0.264	0.149	2.66676e-62	CEPMIPpos	1.77181
ATF5	2.02009e-07	1.8126	0.457	0.258	0.0066879	SRGNpos	1.77132
ERLIN11	1.36729e-111	0.857477	0.595	0.336	4.52667e-107	Proliferating	1.77083
NCBP1	1.4966e-45	0.795363	0.308	0.174	4.95478e-41	Proliferating	1.77011
RAP2B	2.71484e-49	0.836738	0.322	0.182	8.98801e-45	Proliferating	1.76923
DYRK3	1.52135e-35	0.78007	0.251	0.142	5.03675e-31	Proliferating	1.76761
YY1AP1	3.27293e-37	0.816874	0.258	0.146	1.08357e-32	Proliferating	1.76712
ACTL6A1	4.58789e-123	0.86739	0.629	0.356	1.51891e-118	Proliferating	1.76685
CCDC112	3.99083e-51	0.814919	0.339	0.192	1.32124e-46	Proliferating	1.76562
BRD31	0.000948922	0.912697	0.293	0.166	1	SRGNpos	1.76506
GALNT11	1.20505e-10	1.21925	0.63	0.357	3.98956e-06	SRGNpos	1.76471
SF3A21	2.61956e-57	0.81774	0.374	0.212	8.67257e-53	Proliferating	1.76415
KLF4	0.0003202	1.0149	0.326	0.185	1	SRGNpos	1.76216
SUZ121	1.99969e-120	0.956757	0.59	0.335	6.62037e-116	Proliferating	1.76119
IRF2BP2	6.22283e-77	0.952985	0.442	0.251	2.06019e-72	Proliferating	1.76096
PPP5C	1.55162e-64	0.806587	0.412	0.234	5.13694e-60	Proliferating	1.76068
PNPLA4	0.00395687	0.784133	0.25	0.142	1	SRGNpos	1.76056
SRGAP2	1.78312e-44	0.785861	0.308	0.175	5.90338e-40	Proliferating	1.76
RAD211	0	1.3842	0.85	0.483	0	Proliferating	1.75983
MYH101	2.92107e-133	0.961483	0.63	0.358	9.67078e-129	Proliferating	1.75978
MED30	2.83395e-55	0.805996	0.366	0.208	9.38237e-51	Proliferating	1.75962
ANKRD91	1.92726e-87	0.845841	0.505	0.287	6.38059e-83	Proliferating	1.75958
CYTH2	1.10291e-57	0.840894	0.373	0.212	3.65139e-53	Proliferating	1.75943
PRPSAP11	1.54241e-85	0.871755	0.489	0.278	5.10646e-81	Proliferating	1.75899
PPIH1	3.97817e-107	0.851902	0.582	0.331	1.31705e-102	Proliferating	1.75831
FEM1B	0.00068103	0.977956	0.304	0.173	1	SRGNpos	1.75723
GBP1	0.000909031	0.840654	0.304	0.173	1	SRGNpos	1.75723
CASP3	1.31351e-56	0.799443	0.376	0.214	4.34864e-52	Proliferating	1.75701
CSTF1	3.84469e-35	0.775106	0.253	0.144	1.27286e-30	Proliferating	1.75694
TBC1D1	1.13659e-41	0.783953	0.288	0.164	3.76292e-37	Proliferating	1.7561
SUGP21	1.00497e-109	0.898789	0.579	0.33	3.32716e-105	Proliferating	1.75455
MCMBP1	1.22197e-59	0.848648	0.384	0.219	4.04557e-55	Proliferating	1.75342
AC025171.1	9.7862e-41	0.770841	0.289	0.165	3.23992e-36	Proliferating	1.75152
ORC6	7.25296e-76	0.961906	0.329	0.188	2.40124e-71	Proliferating	1.75
SRSF8	0.000365297	0.858233	0.348	0.199	1	SRGNpos	1.74874
C1orf174	1.41527e-37	0.75368	0.271	0.155	4.68554e-33	Proliferating	1.74839
SAP30	2.24152e-202	1.0532	0.75	0.429	7.42099e-198	Proliferating	1.74825
PAF11	6.96813e-54	0.746436	0.374	0.214	2.30694e-49	Proliferating	1.74766
TMEM65	2.14757e-35	0.769995	0.255	0.146	7.10996e-31	Proliferating	1.74658
CMC21	0	1.35639	0.878	0.503	0	Proliferating	1.74553
CPSF3	5.98848e-49	0.817192	0.335	0.192	1.98261e-44	Proliferating	1.74479
H2AFX	2.53596e-157	0.796798	0.589	0.338	8.3958e-153	Proliferating	1.7426
LBR	5.05227e-82	0.966	0.352	0.202	1.67265e-77	Proliferating	1.74257
NRP21	1.20391e-76	0.863048	0.467	0.268	3.98578e-72	Proliferating	1.74254
FJX12	0.000107238	0.824465	0.402	0.231	1	SRGNpos	1.74026
MET1	1.33934e-57	0.790105	0.388	0.223	4.43414e-53	Proliferating	1.73991
PCMTD1	1.09635e-84	0.897868	0.327	0.188	3.62968e-80	CEPMIPpos	1.73936
SMIM141	8.66894e-11	1.1108	0.685	0.394	2.87003e-06	SRGNpos	1.73858
SNRNP48	8.45087e-49	0.774833	0.339	0.195	2.79783e-44	Proliferating	1.73846
APOO	6.00621e-39	0.75346	0.285	0.164	1.98848e-34	Proliferating	1.7378
SLC17A5	0.00102871	0.873354	0.304	0.175	1	SRGNpos	1.73714
BUB31	0	1.72225	0.922	0.531	0	Proliferating	1.73635
MCM5	3.62228e-79	0.962202	0.349	0.201	1.19923e-74	Proliferating	1.73632
PSIP11	7.25309e-300	1.25621	0.823	0.474	2.40128e-295	Proliferating	1.73629
RPS6KC1	0.00364963	0.877175	0.25	0.144	1	SRGNpos	1.73611
FEN1	9.11255e-53	0.760344	0.269	0.155	3.01689e-48	Proliferating	1.73548
SPIRE11	0.000166453	0.888577	0.38	0.219	1	SRGNpos	1.73516
COIL	2.45606e-44	0.764861	0.321	0.185	8.13128e-40	Proliferating	1.73514
ASF1A	2.58052e-38	0.767656	0.281	0.162	8.54334e-34	Proliferating	1.73457
NUP98	1.78703e-47	0.80052	0.333	0.192	5.91633e-43	Proliferating	1.73438
EGFR1	1.18247e-11	1.24984	0.652	0.376	3.91482e-07	SRGNpos	1.73404
PIGX1	2.10951e-59	0.787118	0.402	0.232	6.98397e-55	Proliferating	1.73276
AC010624.5	0.00197268	0.936102	0.272	0.157	1	SRGNpos	1.73248
STARD4	0.0020714	0.921209	0.272	0.157	1	SRGNpos	1.73248
CCDC34	2.9531e-96	0.881454	0.414	0.239	9.77683e-92	Proliferating	1.73222
SRRT1	3.17289e-79	0.84658	0.485	0.28	1.05045e-74	Proliferating	1.73214
ING2	1.65904e-78	0.863184	0.478	0.276	5.49258e-74	Proliferating	1.73188
AUTS2	2.60569e-40	0.752521	0.296	0.171	8.62667e-36	Proliferating	1.73099
ZMAT3	3.24808e-116	0.963395	0.403	0.233	1.07534e-111	CEPMIPpos	1.72961
AP1M1	5.05999e-80	0.84874	0.486	0.281	1.67521e-75	Proliferating	1.72954
SMTN1	3.45134e-141	1.04702	0.638	0.369	1.14264e-136	Proliferating	1.729
PHIP	9.10314e-92	0.89605	0.522	0.302	3.01378e-87	Proliferating	1.72848
DTNBP1	2.6516e-33	0.744195	0.254	0.147	8.77865e-29	Proliferating	1.72789
AKR1C3	4.37926e-62	0.961175	0.259	0.15	1.44984e-57	CEPMIPpos	1.72667
CKS2	2.29113e-246	1.12483	0.682	0.395	7.58525e-242	Proliferating	1.72658
MED211	8.73785e-76	0.821997	0.473	0.274	2.89284e-71	Proliferating	1.72628
PAK11	1.83036e-61	0.77087	0.416	0.241	6.05977e-57	Proliferating	1.72614
CHD31	1.51819e-06	1.06753	0.478	0.277	0.0502627	SRGNpos	1.72563
C9orf40	4.81088e-82	0.890492	0.369	0.214	1.59274e-77	Proliferating	1.7243
DNMBP	0.00433929	0.859352	0.25	0.145	1	SRGNpos	1.72414
EXOSC101	1.24047e-55	0.799306	0.381	0.221	4.10683e-51	Proliferating	1.72398
RNF20	6.07547e-38	0.770267	0.281	0.163	2.01141e-33	Proliferating	1.72393
SAMD1	2.90024e-83	0.840424	0.505	0.293	9.60183e-79	Proliferating	1.72355
EZH2	2.28495e-57	0.797651	0.293	0.17	7.56477e-53	Proliferating	1.72353
ABCB8	0.00172331	0.831765	0.293	0.17	1	SRGNpos	1.72353
NSMAF	0.00185474	0.797995	0.293	0.17	1	SRGNpos	1.72353
PLAT1	6.80834e-58	0.829135	0.391	0.227	2.25404e-53	Proliferating	1.72247
OARD1	1.23329e-43	0.761115	0.32	0.186	4.08306e-39	Proliferating	1.72043
SLFN5	5.21791e-124	0.922822	0.43	0.25	1.72749e-119	CEPMIPpos	1.72
ABCC3	5.65204e-74	0.884021	0.301	0.175	1.87122e-69	CEPMIPpos	1.72
KATNA1	4.84384e-56	0.777232	0.39	0.227	1.60365e-51	Proliferating	1.71806
VPS13A	0.000872443	0.956813	0.304	0.177	1	SRGNpos	1.71751
MIR22HG	4.15524e-104	0.922514	0.383	0.223	1.37568e-99	CEPMIPpos	1.71749
RNF24	3.20684e-78	0.845376	0.486	0.283	1.06169e-73	Proliferating	1.71731
MZT1	1.05475e-185	1.09357	0.577	0.336	3.49195e-181	Proliferating	1.71726
CEP631	1.52836e-58	0.765694	0.405	0.236	5.05995e-54	Proliferating	1.7161
LAS1L	3.3767e-36	0.730184	0.278	0.162	1.11792e-31	Proliferating	1.71605
NUP371	1.92325e-77	0.808373	0.494	0.288	6.3673e-73	Proliferating	1.71528
CEP891	1.14171e-72	0.848614	0.463	0.27	3.77985e-68	Proliferating	1.71481
ATAD2	5.54162e-75	0.696763	0.372	0.217	1.83466e-70	Proliferating	1.71429
TCF31	1.48646e-69	0.780849	0.461	0.269	4.92124e-65	Proliferating	1.71375
RFC2	1.84418e-59	0.843874	0.293	0.171	6.10553e-55	Proliferating	1.71345
PHF1	4.8179e-37	0.743175	0.286	0.167	1.59506e-32	Proliferating	1.71257
PLSCR1	0.00508814	0.79789	0.25	0.146	1	SRGNpos	1.71233
NDRG1	3.0755e-91	0.922652	0.351	0.205	1.01821e-86	CEPMIPpos	1.7122
MRAS1	3.58514e-07	0.98088	0.565	0.33	0.0118693	SRGNpos	1.71212
SMIM13	7.8193e-33	0.721763	0.26	0.152	2.58874e-28	Proliferating	1.71053
RFC4	3.55959e-59	0.909319	0.289	0.169	1.17847e-54	Proliferating	1.71006
TRIM37	6.19076e-39	0.787013	0.289	0.169	2.04958e-34	Proliferating	1.71006
CRISPLD2	1.5492e-60	0.889879	0.265	0.155	5.12894e-56	CEPMIPpos	1.70968
MTMR61	1.92929e-64	0.799857	0.434	0.254	6.3873e-60	Proliferating	1.70866
ATP6V0A1	0.00107575	0.94999	0.304	0.178	1	SRGNpos	1.70787
ABL2	1.03493e-75	0.828342	0.485	0.284	3.42634e-71	Proliferating	1.70775
GUCD1	7.5427e-44	0.765885	0.326	0.191	2.49716e-39	Proliferating	1.70681
NKIRAS2	0.00155924	0.716667	0.326	0.191	1	SRGNpos	1.70681
C19orf48	3.58517e-73	0.939627	0.336	0.197	1.18694e-68	Proliferating	1.70558
DHFR	1.18415e-86	0.753372	0.416	0.244	3.92037e-82	Proliferating	1.70492
DHCR24	1.02134e-49	0.720078	0.373	0.219	3.38137e-45	Proliferating	1.7032
PACSIN2	3.35156e-39	0.736739	0.303	0.178	1.1096e-34	Proliferating	1.70225
LGALS8	0.000726062	0.853392	0.337	0.198	1	SRGNpos	1.70202
ABHD2	1.01455e-31	0.741583	0.25	0.147	3.35889e-27	Proliferating	1.70068
DLG11	3.76489e-06	0.966061	0.522	0.307	0.124644	SRGNpos	1.70033
SAE11	6.66222e-149	0.933267	0.697	0.41	2.20566e-144	Proliferating	1.7
SFXN12	0.000210249	0.750697	0.413	0.243	1	SRGNpos	1.69959
EVI51	3.62346e-05	0.861893	0.457	0.269	1	SRGNpos	1.69888
DDX231	1.77265e-50	0.746562	0.372	0.219	5.86872e-46	Proliferating	1.69863
DIAPH11	2.01713e-101	0.89896	0.569	0.335	6.67812e-97	Proliferating	1.69851
EIPR1	0.00160535	0.850978	0.304	0.179	1	SRGNpos	1.69832
GPATCH11	5.97838e-37	0.748483	0.287	0.169	1.97926e-32	Proliferating	1.69822
XPNPEP1	0.00116511	0.800383	0.326	0.192	1	SRGNpos	1.69792
COMTD11	0.000326643	0.848218	0.37	0.218	1	SRGNpos	1.69725
XPC	4.55119e-07	1.25643	0.543	0.32	0.0150676	SRGNpos	1.69688
ZNF37A1	0.000287614	0.825159	0.38	0.224	1	SRGNpos	1.69643
ASH2L	6.89795e-37	0.779447	0.285	0.168	2.2837e-32	Proliferating	1.69643
HPS3	1.93129e-31	0.723132	0.251	0.148	6.39391e-27	Proliferating	1.69595
LBH	0	1.33234	0.685	0.404	0	CEPMIPpos	1.69554
SSRP11	4.13912e-130	0.862893	0.678	0.4	1.37034e-125	Proliferating	1.695
GIHCG1	1.30541e-120	0.905841	0.632	0.373	4.32181e-116	Proliferating	1.69437
SLC35E3	2.72723e-46	0.740248	0.349	0.206	9.02905e-42	Proliferating	1.69417
MAN2A11	5.71532e-07	0.977337	0.576	0.34	0.0189217	SRGNpos	1.69412
HCFC1	2.16237e-40	0.753757	0.31	0.183	7.15894e-36	Proliferating	1.69399
PGM2	2.20139e-38	0.726411	0.303	0.179	7.28814e-34	Proliferating	1.69274
RB11	4.54245e-73	0.805093	0.484	0.286	1.50387e-68	Proliferating	1.69231
AC010970.1	1.11429e-66	0.882254	0.33	0.195	3.68907e-62	Proliferating	1.69231
GET11	2.00918e-06	0.877327	0.533	0.315	0.0665178	SRGNpos	1.69206
ARMCX2	2.68357e-81	0.863982	0.335	0.198	8.88449e-77	CEPMIPpos	1.69192
EPB41L4A-AS1	2.2139e-69	0.903226	0.296	0.175	7.32957e-65	CEPMIPpos	1.69143
OGFRL1	7.20165e-47	0.756149	0.355	0.21	2.38425e-42	Proliferating	1.69048
NEDD4L	1.44605e-32	0.712177	0.265	0.157	4.78745e-28	Proliferating	1.6879
PLPP3	3.0042e-114	0.871179	0.427	0.253	9.94599e-110	CEPMIPpos	1.68775
ARMCX22	9.81913e-05	0.702334	0.467	0.277	1	SRGNpos	1.68592
FGF7	0	1.52136	0.703	0.417	0	CEPMIPpos	1.68585
CDC23	3.77103e-34	0.712423	0.278	0.165	1.24848e-29	Proliferating	1.68485
GON71	8.04151e-49	0.718827	0.374	0.222	2.6623e-44	Proliferating	1.68468
NUP107	7.45323e-46	0.809296	0.251	0.149	2.46754e-41	Proliferating	1.68456
KRT191	0.00472934	0.417529	0.283	0.168	1	SRGNpos	1.68452
TBC1D10B	1.26888e-34	0.74858	0.276	0.164	4.20088e-30	Proliferating	1.68293
SNX41	0.000604021	0.777767	0.37	0.22	1	SRGNpos	1.68182
RNF42	1.31636e-57	0.785319	0.412	0.245	4.35806e-53	Proliferating	1.68163
SMURF22	7.00637e-11	1.24834	0.674	0.401	2.3196e-06	SRGNpos	1.6808
ANGPT1	5.0848e-81	0.975324	0.326	0.194	1.68342e-76	CEPMIPpos	1.68041
RCOR1	2.87291e-50	0.725705	0.383	0.228	9.51135e-46	Proliferating	1.67982
RNF51	6.27849e-52	0.713034	0.398	0.237	2.07862e-47	Proliferating	1.67932
TNFAIP8	0.00138039	1.25253	0.272	0.162	1	SRGNpos	1.67901
SSX2IP1	8.19162e-65	0.590189	0.502	0.299	2.712e-60	Proliferating	1.67893
MIR503HG	1.152e-55	0.828538	0.406	0.242	3.81392e-51	Proliferating	1.67769
STK17B	1.24379e-44	0.771881	0.342	0.204	4.11781e-40	Proliferating	1.67647
ANAPC7	8.78671e-36	0.692211	0.295	0.176	2.90902e-31	Proliferating	1.67614
ENO2	3.77274e-38	0.704859	0.31	0.185	1.24904e-33	Proliferating	1.67568
RAD1	1.83287e-60	0.754384	0.439	0.262	6.06807e-56	Proliferating	1.67557
SNRNP401	1.88174e-75	0.783808	0.506	0.302	6.22987e-71	Proliferating	1.6755
SLC25A17	4.27605e-31	0.760893	0.253	0.151	1.41567e-26	Proliferating	1.6755
PMEPA1	2.79266e-45	0.948216	0.325	0.194	9.24566e-41	Proliferating	1.67526
DYRK2	0.0032875	0.842713	0.283	0.169	1	SRGNpos	1.67456
SDC2	8.84636e-14	1.04808	0.837	0.5	2.92877e-09	SRGNpos	1.674
DYRK1A	8.99456e-35	0.772004	0.276	0.165	2.97783e-30	Proliferating	1.67273
WIPI1	2.72051e-96	0.866878	0.383	0.229	9.00679e-92	CEPMIPpos	1.67249
NOM1	2.17758e-35	0.709321	0.291	0.174	7.20931e-31	Proliferating	1.67241
FRYL	1.18366e-45	0.723229	0.361	0.216	3.91874e-41	Proliferating	1.6713
ARHGAP11A	4.3501e-44	0.733896	0.254	0.152	1.44019e-39	Proliferating	1.67105
NASP	1.9311e-191	0.953495	0.64	0.383	6.39328e-187	Proliferating	1.67102
HSCB	0.000351396	0.793369	0.391	0.234	1	SRGNpos	1.67094
EIF2B32	1.90933e-06	0.974993	0.533	0.319	0.0632123	SRGNpos	1.67085
WDR36	0.00218492	0.817329	0.304	0.182	1	SRGNpos	1.67033
PKP4	3.1157e-31	0.699599	0.262	0.157	1.03152e-26	Proliferating	1.66879
GGCT1	3.3246e-79	0.808538	0.527	0.316	1.10067e-74	Proliferating	1.66772
TMEM45A	2.0844e-78	0.828082	0.34	0.204	6.90081e-74	CEPMIPpos	1.66667
MED1	4.69077e-42	0.707824	0.34	0.204	1.55297e-37	Proliferating	1.66667
MICU3	0.0087301	0.706494	0.25	0.15	1	SRGNpos	1.66667
FADD	8.12107e-49	0.747311	0.375	0.225	2.68864e-44	Proliferating	1.66667
C1orf211	7.52611e-65	0.766754	0.458	0.275	2.49167e-60	Proliferating	1.66545
SF3A11	3.87169e-46	0.709806	0.368	0.221	1.2818e-41	Proliferating	1.66516
TMEM138	4.86198e-32	0.717017	0.268	0.161	1.60965e-27	Proliferating	1.6646
CBX51	0	1.45584	0.935	0.562	0	Proliferating	1.6637
EXOSC8	1.46533e-157	0.936425	0.577	0.347	4.85127e-153	Proliferating	1.66282
ZC3H181	9.36972e-47	0.712695	0.374	0.225	3.10203e-42	Proliferating	1.66222
RRP1B1	5.08967e-46	0.703158	0.369	0.222	1.68504e-41	Proliferating	1.66216
MAFF	0.00340377	0.748572	0.304	0.183	1	SRGNpos	1.6612
GNL3L	0.00376964	0.669537	0.304	0.183	1	SRGNpos	1.6612
UMPS1	4.41159e-41	0.69293	0.337	0.203	1.46054e-36	Proliferating	1.6601
BAALC1	4.94831e-21	0.783429	0.415	0.25	1.63824e-16	KRT19pos	1.66
CDKN2AIPNL1	5.07021e-65	0.731807	0.478	0.288	1.67859e-60	Proliferating	1.65972
PHLDA1	2.03452e-185	1.31539	0.589	0.355	6.7357e-181	Proliferating	1.65915
SLC25A171	0.00581822	0.759844	0.272	0.164	1	SRGNpos	1.65854
BAP1	4.33014e-31	0.703922	0.267	0.161	1.43358e-26	Proliferating	1.65839
FAP1	1.77427e-06	0.878794	0.565	0.341	0.0587406	SRGNpos	1.65689
RABGAP1	8.86972e-137	1.32121	0.444	0.268	2.9365e-132	CEPMIPpos	1.65672
FCGRT	3.84736e-141	0.937636	0.482	0.291	1.27375e-136	CEPMIPpos	1.65636
ADGRE51	2.21203e-118	0.97731	0.611	0.369	7.32337e-114	Proliferating	1.65583
DOCK51	7.53593e-06	0.931856	0.5	0.302	0.249492	SRGNpos	1.65563
ANKRD50	0.00641538	0.949474	0.25	0.151	1	SRGNpos	1.65563
SQLE1	2.20571e-07	1.19546	0.543	0.328	0.00730245	SRGNpos	1.65549
SEPTIN7P21	0.00467921	0.767873	0.283	0.171	1	SRGNpos	1.65497
H1FX1	2.363e-287	1.3924	0.801	0.484	7.82318e-283	Proliferating	1.65496
DBF4	3.67201e-57	0.798021	0.316	0.191	1.21569e-52	Proliferating	1.65445
CDK11B	3.35015e-37	0.709254	0.311	0.188	1.10913e-32	Proliferating	1.65426
MEGF6	1.99226e-52	0.874449	0.253	0.153	6.59577e-48	CEPMIPpos	1.65359
CALCOCO1	2.54249e-61	0.819057	0.286	0.173	8.41744e-57	CEPMIPpos	1.65318
EMC91	5.42759e-102	0.842539	0.605	0.366	1.79691e-97	Proliferating	1.65301
ZDHHC6	3.25897e-43	0.691578	0.357	0.216	1.07895e-38	Proliferating	1.65278
FAM160B1	0.00164367	0.770328	0.337	0.204	1	SRGNpos	1.65196
KATNAL1	8.65844e-46	0.719268	0.37	0.224	2.86655e-41	Proliferating	1.65179
STK3	1.29105e-39	0.703244	0.332	0.201	4.27428e-35	Proliferating	1.65174
CCDC88A1	1.70153e-123	0.933359	0.649	0.393	5.63326e-119	Proliferating	1.6514
TUSC31	1.02379e-11	0.932114	0.837	0.507	3.38945e-07	SRGNpos	1.65089
ACER3	2.22044e-30	0.690726	0.264	0.16	7.35119e-26	Proliferating	1.65
PRKAG21	0.000430895	0.796297	0.391	0.237	1	SRGNpos	1.64979
ANTXR21	5.41919e-69	0.805602	0.48	0.291	1.79413e-64	Proliferating	1.64948
PPP2R2D	2.48321e-42	0.740423	0.343	0.208	8.22116e-38	Proliferating	1.64904
ENOPH1	3.32937e-36	0.669844	0.31	0.188	1.10225e-31	Proliferating	1.64894
USP39	3.35452e-40	0.699701	0.338	0.205	1.11058e-35	Proliferating	1.64878
NXT11	5.94977e-53	0.682904	0.427	0.259	1.96979e-48	Proliferating	1.64865
MRPL391	4.18005e-53	0.70184	0.422	0.256	1.38389e-48	Proliferating	1.64844
ATF7IP	2.06425e-39	0.739707	0.328	0.199	6.83412e-35	Proliferating	1.64824
CDYL	2.38315e-39	0.718018	0.328	0.199	7.8899e-35	Proliferating	1.64824
PLS3	3.10437e-17	1.12083	0.946	0.574	1.02776e-12	SRGNpos	1.64808
LRFN4	1.87227e-30	0.703393	0.262	0.159	6.19854e-26	Proliferating	1.6478
HDGFL31	1.10521e-56	0.757874	0.43	0.261	3.65903e-52	Proliferating	1.64751
TMEM119	8.88941e-195	0.947494	0.583	0.354	2.94302e-190	CEPMIPpos	1.64689
NUDT211	1.70732e-67	0.729949	0.494	0.3	5.65244e-63	Proliferating	1.64667
GJA1	6.87001e-206	1.2344	0.568	0.345	2.27445e-201	CEPMIPpos	1.64638
UBR4	6.68784e-38	0.704201	0.321	0.195	2.21414e-33	Proliferating	1.64615
RNASEH2B1	6.00186e-75	0.752958	0.53	0.322	1.98704e-70	Proliferating	1.64596
PSPC11	9.39371e-41	0.698682	0.339	0.206	3.10997e-36	Proliferating	1.64563
GGCX1	0.000344023	0.756859	0.413	0.251	1	SRGNpos	1.64542
CYREN1	5.24177e-43	0.709199	0.357	0.217	1.73539e-38	Proliferating	1.64516
CLIP4	5.27164e-53	0.815324	0.258	0.157	1.74528e-48	CEPMIPpos	1.64331
USP32	4.99474e-34	0.663132	0.304	0.185	1.65361e-29	Proliferating	1.64324
CHD11	1.10379e-46	0.742384	0.373	0.227	3.6543e-42	Proliferating	1.64317
LINC00595	6.31995e-33	0.661482	0.294	0.179	2.09235e-28	Proliferating	1.64246
KPNA2	4.24012e-218	0.411456	0.76	0.463	1.40378e-213	Proliferating	1.64147
PDCD4	7.73119e-57	0.788229	0.279	0.17	2.55956e-52	CEPMIPpos	1.64118
RETREG21	2.77584e-49	0.678222	0.407	0.248	9.18998e-45	Proliferating	1.64113
NPC1	3.76826e-28	0.711557	0.251	0.153	1.24756e-23	Proliferating	1.64052
SSC5D	0.00957304	0.618062	0.272	0.166	1	SRGNpos	1.63855
PPP1R3C	6.85409e-67	0.847267	0.311	0.19	2.26918e-62	CEPMIPpos	1.63684
BRD3	8.25265e-28	0.677423	0.252	0.154	2.73221e-23	Proliferating	1.63636
SLC4A2	2.09907e-32	0.675347	0.288	0.176	6.9494e-28	Proliferating	1.63636
FABP51	9.24613e-171	0.991409	0.741	0.453	3.06112e-166	Proliferating	1.63576
ACOT71	2.28458e-75	0.766123	0.528	0.323	7.56357e-71	Proliferating	1.63467
JAM31	0.000862488	0.661494	0.402	0.246	1	SRGNpos	1.63415
TK11	0	1.30426	0.964	0.59	0	Proliferating	1.6339
ATAD3A1	1.89878e-51	0.654776	0.431	0.264	6.2863e-47	Proliferating	1.63258
C1orf198	3.41989e-128	0.977	0.457	0.28	1.13222e-123	CEPMIPpos	1.63214
SEMA3C1	9.53758e-06	1.24455	0.457	0.28	0.31576	SRGNpos	1.63214
PIAS1	8.31439e-40	0.696776	0.341	0.209	2.75265e-35	Proliferating	1.63158
GEMIN61	7.28568e-56	0.723344	0.443	0.272	2.41207e-51	Proliferating	1.62868
TMEM237	5.6174e-65	0.716623	0.5	0.307	1.85975e-60	Proliferating	1.62866
MXD4	0	1.18117	0.798	0.49	0	CEPMIPpos	1.62857
SOAT11	3.22404e-43	0.719431	0.363	0.223	1.06738e-38	Proliferating	1.6278
PYGB	0.00480299	0.749015	0.293	0.18	1	SRGNpos	1.62778
KIF1BP1	4.16682e-86	0.800594	0.568	0.349	1.37951e-81	Proliferating	1.62751
C1orf351	2.28774e-64	0.731298	0.488	0.3	7.57401e-60	Proliferating	1.62667
TRMT6	2.92624e-32	0.658279	0.291	0.179	9.68791e-28	Proliferating	1.6257
SEPHS11	2.60738e-54	0.651592	0.46	0.283	8.63225e-50	Proliferating	1.62544
CHAMP11	1.22631e-59	0.681674	0.481	0.296	4.05996e-55	Proliferating	1.625
RNF34	2.27537e-40	0.684201	0.351	0.216	7.53307e-36	Proliferating	1.625
CCND3	3.53308e-57	0.730975	0.448	0.276	1.1697e-52	Proliferating	1.62319
EVA1A	2.90581e-93	0.807567	0.607	0.374	9.62025e-89	Proliferating	1.62299
CLDN111	1.9764e-17	1.16813	0.891	0.55	6.54327e-13	SRGNpos	1.62
FGF51	1.42716e-172	1.00996	0.763	0.471	4.72489e-168	Proliferating	1.61996
PHF61	2.93083e-63	0.712266	0.494	0.305	9.70309e-59	Proliferating	1.61967
THOC6	4.55359e-32	0.635638	0.298	0.184	1.50756e-27	Proliferating	1.61957
HERPUD1	2.01802e-227	0.986028	0.63	0.389	6.68107e-223	CEPMIPpos	1.61954
PLA2G15	1.96312e-32	0.653368	0.301	0.186	6.49931e-28	Proliferating	1.61828
CFAP20	6.68411e-41	0.698003	0.356	0.22	2.21291e-36	Proliferating	1.61818
C3orf141	3.18195e-122	0.853226	0.681	0.421	1.05345e-117	Proliferating	1.61758
POLR3K1	1.05945e-61	0.672582	0.503	0.311	3.50753e-57	Proliferating	1.61736
ENTPD6	0.00672863	0.739375	0.283	0.175	1	SRGNpos	1.61714
SERPING1	3.3399e-53	0.820117	0.27	0.167	1.10574e-48	CEPMIPpos	1.61677
NUB11	5.55204e-05	0.748474	0.522	0.323	1	SRGNpos	1.6161
TDG	0.000850111	0.847505	0.37	0.229	1	SRGNpos	1.61572
SRPK11	1.11091e-88	0.773372	0.596	0.369	3.67789e-84	Proliferating	1.61518
NSD2	5.93477e-92	0.775913	0.465	0.288	1.96482e-87	Proliferating	1.61458
FAM216A	4.52272e-28	0.639594	0.268	0.166	1.49734e-23	Proliferating	1.61446
TAF1B	9.38703e-53	0.694259	0.437	0.271	3.10776e-48	Proliferating	1.61255
GALE	3.96212e-31	0.641298	0.295	0.183	1.31174e-26	Proliferating	1.61202
PPP2R3A1	1.71833e-51	0.723702	0.427	0.265	5.68887e-47	Proliferating	1.61132
SKIL1	0.000102405	1.00019	0.435	0.27	1	SRGNpos	1.61111
PRTFDC11	1.58402e-40	0.672338	0.364	0.226	5.24421e-36	Proliferating	1.61062
TSPAN31	1.38718e-58	0.750179	0.301	0.187	4.59253e-54	CEPMIPpos	1.60963
MAP2K4	0.00577818	0.895786	0.272	0.169	1	SRGNpos	1.60947
LPAR11	8.81352e-49	0.684007	0.42	0.261	2.91789e-44	Proliferating	1.6092
MGAT21	3.31821e-45	0.658357	0.399	0.248	1.09856e-40	Proliferating	1.60887
TBCD	2.51614e-37	0.669656	0.341	0.212	8.33018e-33	Proliferating	1.60849
CS1	4.63413e-48	0.669444	0.418	0.26	1.53422e-43	Proliferating	1.60769
GREM2	5.56372e-111	0.971594	0.434	0.27	1.84198e-106	CEPMIPpos	1.60741
SNHG1	3.54376e-56	0.8305	0.323	0.201	1.17323e-51	Proliferating	1.60697
CCDC74A	7.01753e-29	0.643277	0.278	0.173	2.32329e-24	Proliferating	1.60694
MBD4	5.29992e-62	0.707635	0.496	0.309	1.75464e-57	Proliferating	1.60518
PTRH21	0.00064766	0.680386	0.435	0.271	1	SRGNpos	1.60517
RNU2-63P	1.96761e-98	1.07003	0.446	0.278	6.51417e-94	Proliferating	1.60432
CERK	1.71505e-32	0.653855	0.308	0.192	5.67801e-28	Proliferating	1.60417
FAM20B	1.7253e-37	0.652404	0.348	0.217	5.71195e-33	Proliferating	1.60369
MED7	1.13815e-40	0.682033	0.364	0.227	3.76807e-36	Proliferating	1.60352
NUP214	1.05277e-30	0.664612	0.295	0.184	3.48541e-26	Proliferating	1.60326
CDC42EP5	8.42393e-275	1.01602	0.676	0.422	2.78891e-270	CEPMIPpos	1.6019
MYO61	0.000375132	0.916695	0.402	0.251	1	SRGNpos	1.60159
SYNE12	1.1289e-07	0.830157	0.663	0.414	0.00373746	SRGNpos	1.60145
WNT5A	6.08592e-134	1.06742	0.474	0.296	2.01487e-129	CEPMIPpos	1.60135
EBAG9	0.0076367	0.663788	0.293	0.183	1	SRGNpos	1.60109
SERPINF1	2.72215e-69	0.824971	0.333	0.208	9.01223e-65	CEPMIPpos	1.60096
RNF220	2.92632e-34	0.610577	0.333	0.208	9.68815e-30	Proliferating	1.60096
UBN11	2.98461e-42	0.677898	0.381	0.238	9.88116e-38	Proliferating	1.60084
SUN21	1.68357e-46	0.649157	0.421	0.263	5.57378e-42	Proliferating	1.60076
ZFC3H11	0.000865165	0.640271	0.424	0.265	1	SRGNpos	1.6
DIAPH2	5.94513e-34	0.686206	0.312	0.195	1.96825e-29	Proliferating	1.6
RRM1	2.62627e-118	0.695318	0.571	0.357	8.69481e-114	Proliferating	1.59944
FAM98B	1.33835e-29	0.609146	0.291	0.182	4.43088e-25	Proliferating	1.5989
CYB561A3	0.00923366	0.731335	0.283	0.177	1	SRGNpos	1.59887
PIP4K2A	4.18489e-32	0.649955	0.31	0.194	1.38549e-27	Proliferating	1.59794
SNAP23	1.50886e-47	0.726892	0.262	0.164	4.99539e-43	CEPMIPpos	1.59756
BRD1	2.61451e-26	0.632051	0.262	0.164	8.65584e-22	Proliferating	1.59756
KCNMA12	9.39572e-07	1.2473	0.565	0.354	0.0311064	SRGNpos	1.59605
EXOSC31	1.36957e-72	0.742739	0.541	0.339	4.53424e-68	Proliferating	1.59587
NDFIP21	3.91206e-05	0.73511	0.533	0.334	1	SRGNpos	1.59581
NIPA21	5.69935e-52	0.663959	0.45	0.282	1.88688e-47	Proliferating	1.59574
SESTD1	2.01054e-28	0.628236	0.284	0.178	6.65629e-24	Proliferating	1.59551
FUBP11	9.47578e-65	0.695298	0.52	0.326	3.13715e-60	Proliferating	1.59509
DNMT1	7.03585e-241	0.911145	0.748	0.469	2.32936e-236	Proliferating	1.59488
LMO4	5.88375e-164	1.30312	0.676	0.424	1.94793e-159	Proliferating	1.59434
ALYREF1	1.11302e-186	0.922467	0.797	0.5	3.68489e-182	Proliferating	1.594
CHRAC11	6.51985e-46	0.651697	0.416	0.261	2.15853e-41	Proliferating	1.59387
STARD3NL1	0.000563166	0.691338	0.435	0.273	1	SRGNpos	1.59341
BDH2	3.17915e-71	0.754651	0.352	0.221	1.05252e-66	CEPMIPpos	1.59276
PPIF1	5.03642e-55	0.72367	0.46	0.289	1.66741e-50	Proliferating	1.5917
PXMP21	1.91924e-95	0.762478	0.635	0.399	6.35402e-91	Proliferating	1.59148
EEF1AKMT21	1.79962e-64	0.689767	0.525	0.33	5.958e-60	Proliferating	1.59091
PSMG31	2.0574e-63	0.709519	0.509	0.32	6.81144e-59	Proliferating	1.59062
H1F0	1.72099e-53	0.897208	0.423	0.266	5.69768e-49	Proliferating	1.59023
RHOB2	1.32793e-07	0.872525	0.663	0.417	0.00439639	SRGNpos	1.58993
SLC38A1	7.07192e-53	0.771927	0.283	0.178	2.3413e-48	CEPMIPpos	1.58989
UBE2L6	0.00486284	0.620381	0.337	0.212	1	SRGNpos	1.58962
MGLL2	3.01265e-15	1.4117	0.793	0.499	9.97398e-11	SRGNpos	1.58918
ACAT21	4.75063e-92	0.736696	0.637	0.401	1.57279e-87	Proliferating	1.58853
NBR1	7.15746e-78	0.780924	0.37	0.233	2.36962e-73	CEPMIPpos	1.58798
DIP2A	9.4789e-32	0.619642	0.316	0.199	3.13818e-27	Proliferating	1.58794
FARSB1	9.76294e-45	0.625403	0.416	0.262	3.23222e-40	Proliferating	1.58779
TNS12	8.02783e-05	0.875399	0.489	0.308	1	SRGNpos	1.58766
CEBPB	0	1.09835	0.716	0.451	0	CEPMIPpos	1.58758
UCK1	3.23657e-25	0.645016	0.254	0.16	1.07153e-20	Proliferating	1.5875
POLR1E	6.24594e-27	0.616282	0.273	0.172	2.06784e-22	Proliferating	1.58721
PRRC2A1	8.56735e-64	0.695862	0.519	0.327	2.83639e-59	Proliferating	1.58716
RABGAP11	5.50423e-08	1.27946	0.587	0.37	0.00182229	SRGNpos	1.58649
TFB1M	4.31453e-27	0.609469	0.276	0.174	1.42841e-22	Proliferating	1.58621
SUCO	8.45238e-36	0.668074	0.341	0.215	2.79833e-31	Proliferating	1.58605
HDDC21	3.11386e-15	1.11016	0.848	0.535	1.03091e-10	SRGNpos	1.58505
TOMM34	8.00836e-39	0.618615	0.377	0.238	2.65133e-34	Proliferating	1.58403
TPRKB	7.2737e-130	0.848806	0.575	0.363	2.4081e-125	Proliferating	1.58402
PGP1	2.01521e-253	1.09267	0.83	0.524	6.67175e-249	Proliferating	1.58397
GMPS1	1.78354e-81	0.781731	0.57	0.36	5.90477e-77	Proliferating	1.58333
SART3	5.27103e-26	0.62934	0.266	0.168	1.74508e-21	Proliferating	1.58333
TM2D31	0.00190414	0.646239	0.391	0.247	1	SRGNpos	1.583
MAD2L2	1.81784e-113	0.837087	0.535	0.338	6.01833e-109	Proliferating	1.58284
ADAM10	4.06703e-08	0.968054	0.652	0.412	0.00134647	SRGNpos	1.58252
ASMTL	0.00216051	0.810117	0.348	0.22	1	SRGNpos	1.58182
DHX8	3.97786e-34	0.62443	0.34	0.215	1.31695e-29	Proliferating	1.5814
LINC00910	1.48038e-31	0.635964	0.316	0.2	4.90108e-27	Proliferating	1.58
RAPGEF1	2.76131e-25	0.636453	0.259	0.164	9.14188e-21	Proliferating	1.57927
MYCBP	1.26403e-29	0.622572	0.3	0.19	4.18482e-25	Proliferating	1.57895
TK1	0	0.921048	0.892	0.565	0	Proliferating	1.57876
MINDY21	7.24415e-06	0.845856	0.554	0.351	0.239832	SRGNpos	1.57835
ITPRID21	0.0011192	0.739422	0.391	0.248	1	SRGNpos	1.57661
RPS6KA4	6.05386e-30	0.639979	0.301	0.191	2.00425e-25	Proliferating	1.57592
KIAA1586	4.11596e-35	0.597163	0.356	0.226	1.36267e-30	Proliferating	1.57522
FERMT22	7.36986e-35	1.78609	0.978	0.621	2.43994e-30	SRGNpos	1.57488
MFAP51	3.5766e-35	1.76302	1	0.635	1.18411e-30	SRGNpos	1.5748
TOR3A	6.26169e-31	0.615955	0.318	0.202	2.07306e-26	Proliferating	1.57426
HMGXB41	7.93311e-84	0.71962	0.609	0.387	2.62641e-79	Proliferating	1.57364
CKLF1	4.06284e-306	1.15327	0.878	0.558	1.34508e-301	Proliferating	1.57348
SHFL	4.41948e-44	0.709152	0.258	0.164	1.46316e-39	CEPMIPpos	1.57317
PRPS11	7.66674e-06	0.915448	0.533	0.339	0.253823	SRGNpos	1.57227
STAT2	9.1854e-51	0.747586	0.283	0.18	3.04101e-46	CEPMIPpos	1.57222
SULF1	2.78925e-211	1.25106	0.61	0.388	9.23436e-207	CEPMIPpos	1.57216
HPRT11	4.42313e-88	0.750267	0.627	0.399	1.46437e-83	Proliferating	1.57143
INO80E1	1.4807e-42	0.636448	0.407	0.259	4.90216e-38	Proliferating	1.57143
ENPP11	3.32973e-45	0.701328	0.421	0.268	1.10237e-40	Proliferating	1.5709
SNHG12	2.58423e-48	0.829046	0.3	0.191	8.55559e-44	Proliferating	1.57068
NCAPD3	1.78565e-42	0.679067	0.289	0.184	5.91175e-38	Proliferating	1.57065
ABHD12	3.46e-47	0.642497	0.441	0.281	1.1455e-42	Proliferating	1.5694
YPEL5	1.06186e-89	0.759903	0.419	0.267	3.51549e-85	CEPMIPpos	1.56929
NRG1	2.13442e-43	0.630185	0.419	0.267	7.06641e-39	Proliferating	1.56929
GALNT5	2.64161e-88	0.846299	0.408	0.26	8.74559e-84	CEPMIPpos	1.56923
PODN	1.92377e-54	0.770282	0.295	0.188	6.36903e-50	CEPMIPpos	1.56915
TSPAN51	8.71555e-10	0.968897	0.728	0.464	2.88546e-05	SRGNpos	1.56897
PRKD3	4.53929e-35	0.617101	0.354	0.226	1.50282e-30	Proliferating	1.56637
TMEM541	7.69683e-51	0.620031	0.473	0.302	2.54819e-46	Proliferating	1.56623
MAP1LC3A	2.57701e-180	0.934885	0.581	0.371	8.53172e-176	CEPMIPpos	1.56604
RPA31	0	1.16437	0.902	0.576	0	Proliferating	1.56597
PERP	7.01657e-10	0.996028	0.728	0.465	2.32298e-05	SRGNpos	1.56559
CD58	2.60577e-24	0.584154	0.263	0.168	8.62693e-20	Proliferating	1.56548
SMAGP1	4.26441e-47	0.638137	0.443	0.283	1.41182e-42	Proliferating	1.56537
EMP21	5.77281e-191	0.972547	0.784	0.501	1.9112e-186	Proliferating	1.56487
FBL1	1.03077e-99	0.772088	0.654	0.418	3.41258e-95	Proliferating	1.56459
GABBR2	8.19578e-28	0.645028	0.291	0.186	2.71338e-23	Proliferating	1.56452
DIP2C	3.4283e-26	0.619339	0.28	0.179	1.13501e-21	Proliferating	1.56425
DCUN1D4	9.03519e-26	0.565375	0.286	0.183	2.99128e-21	Proliferating	1.56284
SSH11	8.28729e-06	0.951139	0.511	0.327	0.274367	SRGNpos	1.56269
CFAP2981	0.000792739	0.600037	0.478	0.306	1	SRGNpos	1.56209
GOT11	2.4177e-41	0.632883	0.406	0.26	8.00429e-37	Proliferating	1.56154
ZC3H7A	6.7769e-48	0.641534	0.448	0.287	2.24363e-43	Proliferating	1.56098
FABP5	1.18629e-178	0.879758	0.679	0.435	3.92745e-174	Proliferating	1.56092
LARP1B1	0.00310985	0.699744	0.359	0.23	1	SRGNpos	1.56087
FAM172A	0.00679622	0.598528	0.337	0.216	1	SRGNpos	1.56019
RBMS2	0.00637757	0.668476	0.326	0.209	1	SRGNpos	1.55981
DVL3	0.00739724	0.62366	0.326	0.209	1	SRGNpos	1.55981
GTF2H2	5.29821e-27	0.614747	0.287	0.184	1.75408e-22	Proliferating	1.55978
AMOTL1	1.01359e-26	0.604443	0.287	0.184	3.35569e-22	Proliferating	1.55978
ARMC11	4.03835e-56	0.665322	0.496	0.318	1.33698e-51	Proliferating	1.55975
PCNA	1.56219e-95	0.700164	0.524	0.336	5.17194e-91	Proliferating	1.55952
QSOX12	6.35221e-16	1.09841	0.859	0.551	2.10303e-11	SRGNpos	1.55898
WWTR1	0.000164027	0.812842	0.489	0.314	1	SRGNpos	1.55732
FAM13B	6.43337e-24	0.620856	0.26	0.167	2.12989e-19	Proliferating	1.55689
ME2	6.451e-30	0.602313	0.316	0.203	2.13573e-25	Proliferating	1.55665
FADS1	2.90216e-65	0.713672	0.537	0.345	9.60818e-61	Proliferating	1.55652
LY96	1.24121e-47	0.727602	0.277	0.178	4.10926e-43	CEPMIPpos	1.55618
MBD31	3.32907e-48	0.625949	0.459	0.295	1.10216e-43	Proliferating	1.55593
FLRT2	8.99627e-41	0.672652	0.395	0.254	2.9784e-36	Proliferating	1.55512
R3HDM11	8.32923e-38	0.588369	0.395	0.254	2.75756e-33	Proliferating	1.55512
AGO21	2.93152e-33	0.629733	0.345	0.222	9.7054e-29	Proliferating	1.55405
GGCT2	0.000141002	0.636116	0.533	0.343	1	SRGNpos	1.55394
CABIN1	6.11102e-30	0.61358	0.317	0.204	2.02317e-25	Proliferating	1.55392
LUC7L2	5.06453e-33	0.606883	0.348	0.224	1.67671e-28	Proliferating	1.55357
HMGA21	2.1727e-27	0.543433	0.309	0.199	7.19315e-23	Proliferating	1.55276
BICD21	4.01214e-30	0.57502	0.329	0.212	1.3283e-25	Proliferating	1.55189
UBXN62	1.02018e-05	0.658766	0.63	0.406	0.337751	SRGNpos	1.55172
MBOAT21	0.000798842	0.886947	0.391	0.252	1	SRGNpos	1.55159
EPG5	4.96754e-31	0.594759	0.332	0.214	1.6446e-26	Proliferating	1.5514
SPA17	2.89326e-52	0.789792	0.335	0.216	9.57872e-48	Proliferating	1.55093
ELP6	3.99713e-54	0.644973	0.49	0.316	1.32333e-49	Proliferating	1.55063
PTAR1	3.44502e-24	0.639827	0.262	0.169	1.14054e-19	Proliferating	1.5503
CBLL1	2.78248e-24	0.61404	0.265	0.171	9.21196e-20	Proliferating	1.54971
CENPB1	1.25657e-53	0.665216	0.485	0.313	4.16013e-49	Proliferating	1.54952
VKORC1L11	3.98802e-51	0.627031	0.485	0.313	1.32031e-46	Proliferating	1.54952
SNHG11	3.10986e-29	0.552938	0.33	0.213	1.02958e-24	Proliferating	1.5493
GPATCH2L	2.12349e-36	0.610357	0.381	0.246	7.03025e-32	Proliferating	1.54878
EP400	5.62096e-30	0.614351	0.322	0.208	1.86093e-25	Proliferating	1.54808
CBX61	0.00215044	0.556752	0.435	0.281	1	SRGNpos	1.54804
ZC2HC1A	3.08961e-37	0.608862	0.387	0.25	1.02288e-32	Proliferating	1.548
SMC31	0	1.25931	0.893	0.577	0	Proliferating	1.54766
PDGFRB	7.95783e-122	0.729456	0.526	0.34	2.6346e-117	CEPMIPpos	1.54706
NSL11	1.29693e-48	0.637934	0.467	0.302	4.29376e-44	Proliferating	1.54636
DHRS31	0.0033795	0.561382	0.402	0.26	1	SRGNpos	1.54615
ELOVL51	9.518e-52	0.671745	0.473	0.306	3.15112e-47	Proliferating	1.54575
FN3KRP	9.39091e-35	0.698264	0.255	0.165	3.10905e-30	Proliferating	1.54545
ST3GAL41	2.1917e-45	0.610641	0.451	0.292	7.25606e-41	Proliferating	1.54452
NAA35	0.00787716	0.693996	0.315	0.204	1	SRGNpos	1.54412
FAM200B1	6.1352e-10	0.950057	0.772	0.5	2.03118e-05	SRGNpos	1.544
ITGA1	6.51811e-50	0.869253	0.284	0.184	2.15795e-45	CEPMIPpos	1.54348
CSE1L	2.34793e-99	0.820663	0.503	0.326	7.7733e-95	Proliferating	1.54294
ATXN2L	3.76261e-37	0.638879	0.381	0.247	1.24569e-32	Proliferating	1.54251
VEZF1	2.05479e-47	0.635276	0.455	0.295	6.80278e-43	Proliferating	1.54237
GAS1	5.97534e-53	0.824098	0.299	0.194	1.97826e-48	CEPMIPpos	1.54124
CDR2	6.44529e-27	0.594804	0.299	0.194	2.13384e-22	Proliferating	1.54124
SETD31	3.30004e-37	0.599709	0.393	0.255	1.09254e-32	Proliferating	1.54118
FMR1	1.3944e-22	0.573891	0.262	0.17	4.61644e-18	Proliferating	1.54118
MDFIC1	2.66791e-55	0.661457	0.51	0.331	8.83266e-51	Proliferating	1.54079
CIAO2A1	1.36972e-48	0.620872	0.476	0.309	4.53473e-44	Proliferating	1.54045
ARMCX3	7.23974e-161	0.798768	0.593	0.385	2.39686e-156	CEPMIPpos	1.54026
RNF41	6.2767e-44	0.680257	0.271	0.176	2.07803e-39	CEPMIPpos	1.53977
TLN2	3.79117e-55	0.616248	0.531	0.345	1.25514e-50	Proliferating	1.53913
PIBF11	0.00540114	0.697397	0.337	0.219	1	SRGNpos	1.53881
NELFB1	1.09344e-39	0.588155	0.417	0.271	3.62004e-35	Proliferating	1.53875
WDFY2	1.22992e-24	0.587281	0.28	0.182	4.07191e-20	Proliferating	1.53846
SNX18	5.22302e-67	0.746682	0.36	0.234	1.72919e-62	CEPMIPpos	1.53846
NRN1	2.89337e-44	0.813869	0.263	0.171	9.57907e-40	CEPMIPpos	1.53801
UCK22	0.000213433	0.900679	0.446	0.29	1	SRGNpos	1.53793
MFAP1	3.90591e-05	0.927734	0.489	0.318	1	SRGNpos	1.53774
HIST1H4C	0	4.11302	0.967	0.629	0	Proliferating	1.53736
BTBD10	6.53805e-28	0.57875	0.315	0.205	2.16455e-23	Proliferating	1.53659
PITHD11	2.49302e-53	0.643904	0.496	0.323	8.25364e-49	Proliferating	1.5356
RAD17	3.75693e-25	0.622848	0.281	0.183	1.24381e-20	Proliferating	1.53552
SF3B31	3.83983e-49	0.628174	0.476	0.31	1.27125e-44	Proliferating	1.53548
JUNB	1.92323e-119	0.841559	0.508	0.331	6.36723e-115	CEPMIPpos	1.53474
TTC9C	2.70553e-35	0.607852	0.376	0.245	8.95719e-31	Proliferating	1.53469
TMEM158	3.52567e-116	0.987847	0.531	0.346	1.16724e-111	Proliferating	1.53468
HSD17B121	7.86586e-06	0.767174	0.609	0.397	0.260415	SRGNpos	1.53401
NUTM2A-AS11	0.000434654	0.595129	0.543	0.354	1	SRGNpos	1.5339
TMUB11	0.000219212	0.716301	0.5	0.326	1	SRGNpos	1.53374
HTRA2	4.67973e-31	0.581912	0.342	0.223	1.54932e-26	Proliferating	1.53363
RBMX1	1.66538e-142	0.889738	0.73	0.476	5.51358e-138	Proliferating	1.53361
POLDIP3	1.22182e-21	0.581892	0.253	0.165	4.04509e-17	Proliferating	1.53333
RANGRF1	0.00628559	0.639434	0.348	0.227	1	SRGNpos	1.53304
ARHGAP171	0.00214225	0.730845	0.38	0.248	1	SRGNpos	1.53226
CEP164	1.81556e-32	0.59395	0.357	0.233	6.01077e-28	Proliferating	1.53219
PTBP11	9.57872e-103	0.779799	0.671	0.438	3.17123e-98	Proliferating	1.53196
SRSF12	1.87129e-43	0.641461	0.438	0.286	6.19529e-39	Proliferating	1.53147
WAPL	8.2797e-41	0.630819	0.421	0.275	2.74116e-36	Proliferating	1.53091
PANK21	3.4705e-40	0.575563	0.43	0.281	1.14898e-35	Proliferating	1.53025
NUP541	4.40747e-42	0.595584	0.442	0.289	1.45918e-37	Proliferating	1.52941
NDUFAF6	1.08108e-27	0.587253	0.312	0.204	3.57914e-23	Proliferating	1.52941
HNRNPLL	2.80069e-25	0.581976	0.289	0.189	9.27223e-21	Proliferating	1.5291
SAP30L	4.90593e-25	0.589934	0.289	0.189	1.62421e-20	Proliferating	1.5291
ZFHX31	0.00127919	0.82618	0.402	0.263	1	SRGNpos	1.52852
AKT31	0.00209338	0.669761	0.402	0.263	1	SRGNpos	1.52852
F32	2.58438e-12	1.08017	0.848	0.555	8.5561e-08	SRGNpos	1.52793
BAZ1B1	6.57641e-90	0.77718	0.629	0.412	2.17725e-85	Proliferating	1.5267
CASK	3.79524e-34	0.581387	0.38	0.249	1.25649e-29	Proliferating	1.5261
DLG1	8.46839e-45	0.682828	0.439	0.288	2.80363e-40	Proliferating	1.52431
APPBP2	0.00762539	0.693898	0.326	0.214	1	SRGNpos	1.52336
ADAMTS62	0.000646337	0.741739	0.489	0.321	1	SRGNpos	1.52336
PUM2	5.67626e-26	0.575613	0.306	0.201	1.87924e-21	Proliferating	1.52239
STK241	1.88827e-34	0.585355	0.385	0.253	6.25151e-30	Proliferating	1.52174
SIGMAR11	2.56702e-38	0.583448	0.423	0.278	8.49862e-34	Proliferating	1.52158
PRADC11	3.81553e-50	0.612896	0.499	0.328	1.26321e-45	Proliferating	1.52134
NPM3	6.03551e-28	0.577657	0.324	0.213	1.99818e-23	Proliferating	1.52113
CNOT11	8.67228e-33	0.596741	0.362	0.238	2.87113e-28	Proliferating	1.52101
C17orf75	1.36465e-21	0.575824	0.257	0.169	4.51793e-17	Proliferating	1.52071
PNRC21	1.62761e-77	0.748016	0.59	0.388	5.38852e-73	Proliferating	1.52062
GLI3	4.4411e-22	0.564129	0.266	0.175	1.47032e-17	Proliferating	1.52
EZR1	2.72705e-266	1.1899	0.842	0.554	9.02846e-262	Proliferating	1.51986
BCAT12	0.00105407	0.835926	0.424	0.279	1	SRGNpos	1.51971
CCDC93	2.10089e-22	0.551923	0.272	0.179	6.9554e-18	Proliferating	1.51955
RANBP9	6.54849e-31	0.593148	0.351	0.231	2.16801e-26	Proliferating	1.51948
ADSS	2.01807e-47	0.609592	0.483	0.318	6.68122e-43	Proliferating	1.51887
IL7R	1.14625e-26	0.762977	0.287	0.189	3.79489e-22	Proliferating	1.51852
HSPA14.1	2.54539e-39	0.722298	0.29	0.191	8.42701e-35	Proliferating	1.51832
OSR2	5.22695e-42	0.925194	0.255	0.168	1.73048e-37	CEPMIPpos	1.51786
RARG	3.03305e-60	0.705622	0.349	0.23	1.00415e-55	CEPMIPpos	1.51739
TAF13	0.00447254	0.559607	0.402	0.265	1	SRGNpos	1.51698
ACTC1	2.06529e-60	1.27282	0.32	0.211	6.83757e-56	CEPMIPpos	1.51659
BRCC3	1.68262e-27	0.564736	0.323	0.213	5.57066e-23	Proliferating	1.51643
PAICS1	4.46442e-126	0.824748	0.74	0.488	1.47803e-121	Proliferating	1.51639
CLOCK1	7.69798e-46	0.592341	0.482	0.318	2.54857e-41	Proliferating	1.51572
ZNF217	5.32924e-43	0.644737	0.444	0.293	1.76435e-38	Proliferating	1.51536
TRNT1	0.00542636	0.739362	0.359	0.237	1	SRGNpos	1.51477
UACA1	6.19378e-307	1.38682	0.848	0.56	2.05057e-302	Proliferating	1.51429
LAMC11	1.89032e-11	1.22145	0.707	0.467	6.25828e-07	SRGNpos	1.51392
WBP2	3.33598e-42	0.668018	0.274	0.181	1.10444e-37	CEPMIPpos	1.51381
PNKP	1.96604e-33	0.548666	0.392	0.259	6.50898e-29	Proliferating	1.51351
SNHG18	9.10633e-179	0.794277	0.637	0.421	3.01483e-174	CEPMIPpos	1.51306
RAD21	2.36724e-213	0.965113	0.72	0.476	7.83723e-209	Proliferating	1.51261
CEP350	4.60193e-53	0.708358	0.49	0.324	1.52356e-48	Proliferating	1.51235
XPO11	1.28928e-144	0.870916	0.75	0.496	4.26843e-140	Proliferating	1.5121
GLA	1.01791e-20	0.551765	0.26	0.172	3.36999e-16	Proliferating	1.51163
DCTPP11	4.48462e-56	0.653808	0.526	0.348	1.48472e-51	Proliferating	1.51149
POM121C	2.0709e-27	0.53216	0.334	0.221	6.85612e-23	Proliferating	1.51131
MSH6	7.92544e-50	0.820695	0.337	0.223	2.62388e-45	Proliferating	1.51121
FSTL3	4.96549e-57	0.626581	0.355	0.235	1.64393e-52	CEPMIPpos	1.51064
PCDH18	1.03445e-84	0.756873	0.435	0.288	3.42474e-80	CEPMIPpos	1.51042
CSPG4	2.96594e-38	0.717658	0.29	0.192	9.81935e-34	Proliferating	1.51042
ZNF3021	0.000444692	0.613107	0.533	0.353	1	SRGNpos	1.50992
NFATC4	2.84675e-26	0.593029	0.314	0.208	9.42475e-22	Proliferating	1.50962
HAS21	2.30166e-125	1.01504	0.714	0.473	7.62011e-121	Proliferating	1.50951
FAM162A2	2.6624e-13	1.01751	0.88	0.583	8.81442e-09	SRGNpos	1.50943
PPIH	4.50964e-86	0.767265	0.492	0.326	1.49301e-81	Proliferating	1.5092
GMCL1	2.61421e-20	0.519306	0.258	0.171	8.65487e-16	Proliferating	1.50877
CMSS11	1.54938e-76	0.718414	0.612	0.406	5.12953e-72	Proliferating	1.50739
DKC12	0.00130158	0.509308	0.511	0.339	1	SRGNpos	1.50737
RAE11	1.77493e-27	0.546422	0.333	0.221	5.87626e-23	Proliferating	1.50679
HNRNPUL21	3.06253e-31	0.600711	0.357	0.237	1.01391e-26	Proliferating	1.50633
ITGA61	1.82732e-32	0.625582	0.369	0.245	6.04972e-28	Proliferating	1.50612
IER31	3.05866e-07	1.30393	0.652	0.433	0.0101263	SRGNpos	1.50577
ATL1	1.08627e-20	0.550565	0.262	0.174	3.59633e-16	Proliferating	1.50575
INSIG1	1.63249e-73	0.797587	0.393	0.261	5.4047e-69	CEPMIPpos	1.50575
IRX3	4.3486e-34	0.594368	0.393	0.261	1.43969e-29	Proliferating	1.50575
GPAT4	4.44953e-22	0.559775	0.277	0.184	1.47311e-17	Proliferating	1.50543
SLC2A11	0.00197238	0.662602	0.435	0.289	1	SRGNpos	1.50519
METAP1	9.42989e-27	0.542802	0.328	0.218	3.12196e-22	Proliferating	1.50459
CTNNBIP1	6.66816e-29	0.546879	0.349	0.232	2.20763e-24	Proliferating	1.50431
ID2	8.83032e-129	0.834787	0.546	0.363	2.92345e-124	CEPMIPpos	1.50413
SLC25A241	1.65612e-65	0.685518	0.567	0.377	5.4829e-61	Proliferating	1.50398
STAM21	0.00366071	0.680813	0.391	0.26	1	SRGNpos	1.50385
ZHX11	0.00235672	0.661253	0.424	0.282	1	SRGNpos	1.50355
CDKN2A1	8.32989e-41	0.5466	0.466	0.31	2.75778e-36	Proliferating	1.50323
PAFAH1B31	1.40145e-106	0.781454	0.708	0.471	4.63979e-102	Proliferating	1.50318
PKD1	2.73771e-21	0.575722	0.263	0.175	9.06374e-17	Proliferating	1.50286
MAPK14	8.35249e-24	0.532362	0.302	0.201	2.76526e-19	Proliferating	1.50249
COPS31	4.76918e-76	0.696671	0.622	0.414	1.57893e-71	Proliferating	1.50242
MAGEH11	0.00525027	0.815839	0.359	0.239	1	SRGNpos	1.50209
MPZL11	3.30839e-09	0.951597	0.739	0.492	0.000109531	SRGNpos	1.50203
ATP1B1	2.27809e-35	0.539228	0.422	0.281	7.54208e-31	Proliferating	1.50178
BDH21	0.000460162	0.798998	0.446	0.297	1	SRGNpos	1.50168
IFI27L1	2.94386e-50	0.627919	0.503	0.335	9.74625e-46	Proliferating	1.50149
CTSF	9.65102e-38	0.660269	0.258	0.172	3.19516e-33	CEPMIPpos	1.5
TFRC1	0.000493889	0.69986	0.489	0.326	1	SRGNpos	1.5
PSIP1	3.06303e-163	0.785212	0.7	0.467	1.01408e-158	Proliferating	1.49893
PEG101	2.13943e-63	0.871585	0.556	0.371	7.08303e-59	Proliferating	1.49865
SLC4A7	0.0010203	0.741085	0.457	0.305	1	SRGNpos	1.49836
TERF11	0.00361085	0.570881	0.424	0.283	1	SRGNpos	1.49823
TENM31	9.52389e-12	0.668729	0.349	0.233	3.15308e-07	KRT19pos	1.49785
ALG8	3.62394e-24	0.546992	0.307	0.205	1.19978e-19	Proliferating	1.49756
ZNF385D	9.88041e-22	0.497103	0.286	0.191	3.27111e-17	Proliferating	1.49738
EMX2OS	1.25398e-150	1.00075	0.548	0.366	4.15154e-146	CEPMIPpos	1.49727
SNX51	4.95452e-52	0.597338	0.533	0.356	1.64029e-47	Proliferating	1.49719
IFI27L11	0.000822589	0.540656	0.533	0.356	1	SRGNpos	1.49719
REV1	1.09781e-20	0.561236	0.265	0.177	3.63453e-16	Proliferating	1.49718
NAP1L41	6.20967e-189	0.926043	0.814	0.544	2.05583e-184	Proliferating	1.49632
KHSRP1	2.41216e-66	0.655944	0.594	0.397	7.98593e-62	Proliferating	1.49622
PML1	0.00720562	0.566629	0.38	0.254	1	SRGNpos	1.49606
ATP11C2	0.00384002	0.762316	0.359	0.24	1	SRGNpos	1.49583
CAMK12	0.00991432	0.55592	0.359	0.24	1	SRGNpos	1.49583
FGF53	1.00086e-09	0.996795	0.761	0.509	3.31354e-05	SRGNpos	1.49509
CCDC28B	2.34866e-09	0.599865	0.29	0.194	7.7757e-05	KRT19pos	1.49485
CPT1A	1.05979e-21	0.556075	0.278	0.186	3.50865e-17	Proliferating	1.49462
RHOQ	9.30559e-170	0.836536	0.614	0.411	3.0808e-165	CEPMIPpos	1.49392
PXDC1	1.84082e-162	0.90896	0.587	0.393	6.09441e-158	CEPMIPpos	1.49364
NREP1	1.61304e-05	0.791189	0.674	0.452	0.53403	SRGNpos	1.49115
CEBPG	5.37497e-25	0.527422	0.319	0.214	1.77949e-20	Proliferating	1.49065
STK11	4.07972e-23	0.52104	0.301	0.202	1.35067e-18	Proliferating	1.4901
TJP1	1.17692e-05	0.695314	0.663	0.445	0.389641	SRGNpos	1.48989
GALNT2	0.000147326	0.674961	0.587	0.394	1	SRGNpos	1.48985
FNIP1	3.38411e-23	0.584709	0.292	0.196	1.12038e-18	Proliferating	1.4898
SUPT20H	1.6212e-28	0.534488	0.359	0.241	5.3673e-24	Proliferating	1.48963
MCM6	2.73618e-36	0.733419	0.286	0.192	9.05867e-32	Proliferating	1.48958
KDM5B	3.45353e-92	0.660446	0.49	0.329	1.14336e-87	CEPMIPpos	1.48936
ITPRID2	5.16764e-27	0.529318	0.347	0.233	1.71085e-22	Proliferating	1.48927
SEPHS1	1.82951e-64	0.787347	0.411	0.276	6.05696e-60	Proliferating	1.48913
THUMPD3-AS1	4.17026e-47	0.782797	0.338	0.227	1.38065e-42	Proliferating	1.48899
DTYMK	0	1.07591	0.938	0.63	0	Proliferating	1.48889
NDUFAF41	0.00194261	0.621352	0.457	0.307	1	SRGNpos	1.4886
ALDH1B1	1.05131e-07	0.524396	0.259	0.174	0.00348057	KRT19pos	1.48851
IFRD21	3.26799e-43	0.574175	0.485	0.326	1.08193e-38	Proliferating	1.48773
TAF151	7.20292e-45	0.634345	0.476	0.32	2.38467e-40	Proliferating	1.4875
PPP4R1	1.05695e-39	0.556158	0.461	0.31	3.49924e-35	Proliferating	1.4871
PLK2	4.67803e-43	0.707649	0.452	0.304	1.54875e-38	Proliferating	1.48684
PTPRG	9.68693e-27	0.555181	0.333	0.224	3.20705e-22	Proliferating	1.48661
RBM10	1.64231e-20	0.572577	0.266	0.179	5.43721e-16	Proliferating	1.48603
DLC11	4.50927e-10	0.96525	0.728	0.49	1.49288e-05	SRGNpos	1.48571
MIS18BP1	2.73895e-56	0.620832	0.416	0.28	9.06786e-52	Proliferating	1.48571
RIPK1	4.38402e-19	0.563798	0.251	0.169	1.45142e-14	Proliferating	1.48521
PRUNE2	1.24671e-07	0.535498	0.251	0.169	0.00412747	KRT19pos	1.48521
HSPB61	1.26335e-08	1.13112	0.674	0.454	0.000418258	SRGNpos	1.48458
RPL171	7.46669e-08	0.738866	0.815	0.549	0.002472	SRGNpos	1.48452
NAT141	0.00468252	0.658991	0.38	0.256	1	SRGNpos	1.48438
HOXB7	6.41706e-21	0.5343	0.276	0.186	2.1245e-16	Proliferating	1.48387
HEG1	2.93659e-91	0.774148	0.46	0.31	9.72218e-87	CEPMIPpos	1.48387
FKBP141	0.00339378	0.57667	0.457	0.308	1	SRGNpos	1.48377
TFDP11	2.72809e-119	0.814422	0.73	0.492	9.0319e-115	Proliferating	1.48374
RBBP71	1.37799e-130	0.789759	0.761	0.513	4.56211e-126	Proliferating	1.48343
DTYMK1	0	1.30311	0.976	0.658	0	Proliferating	1.48328
EMC9	1.59375e-100	0.820593	0.531	0.358	5.27642e-96	Proliferating	1.48324
ERAL1	1.30797e-22	0.503957	0.304	0.205	4.3303e-18	Proliferating	1.48293
CHEK1	6.9305e-37	0.667857	0.301	0.203	2.29448e-32	Proliferating	1.48276
OSGEP1	1.91936e-34	0.52695	0.427	0.288	6.35444e-30	Proliferating	1.48264
INHBA	6.85389e-43	0.63551	0.295	0.199	2.26912e-38	CEPMIPpos	1.48241
TCERG11	4.27217e-47	0.600185	0.504	0.34	1.41439e-42	Proliferating	1.48235
CAMK11	1.53946e-25	0.515953	0.335	0.226	5.09669e-21	Proliferating	1.4823
SAFB1	1.22646e-34	0.573039	0.415	0.28	4.06045e-30	Proliferating	1.48214
ARSJ	1.87253e-34	0.572123	0.415	0.28	6.19938e-30	Proliferating	1.48214
RBMX	4.02572e-166	0.861308	0.68	0.459	1.33279e-161	Proliferating	1.48148
OIP5-AS1	1.00408e-27	0.528807	0.357	0.241	3.32422e-23	Proliferating	1.48133
NUPR1	0	1.45789	0.829	0.56	0	CEPMIPpos	1.48036
POGZ	2.95272e-19	0.544546	0.262	0.177	9.77558e-15	Proliferating	1.48023
GSKIP	4.89922e-23	0.562517	0.299	0.202	1.62198e-18	Proliferating	1.4802
MORC4	2.57407e-26	0.550081	0.336	0.227	8.52196e-22	Proliferating	1.48018
EPS81	6.54116e-06	0.765963	0.62	0.419	0.216558	SRGNpos	1.47971
ACADM	4.92295e-32	0.544089	0.398	0.269	1.62984e-27	Proliferating	1.47955
TCOF1	1.46066e-33	0.664596	0.281	0.19	4.83581e-29	Proliferating	1.47895
MLLT10	2.23489e-20	0.525828	0.278	0.188	7.39903e-16	Proliferating	1.47872
RABIF	1.27719e-26	0.539887	0.346	0.234	4.2284e-22	Proliferating	1.47863
CCM21	4.90299e-47	0.584056	0.516	0.349	1.62323e-42	Proliferating	1.47851
KEAP1	1.64776e-22	0.559101	0.297	0.201	5.45524e-18	Proliferating	1.47761
SOCS5	7.74182e-159	0.708952	0.653	0.442	2.56309e-154	CEPMIPpos	1.47738
RHOB	7.82639e-91	0.694957	0.483	0.327	2.59108e-86	CEPMIPpos	1.47706
RNF1261	5.0299e-41	0.54483	0.483	0.327	1.66525e-36	Proliferating	1.47706
NME3	1.66803e-97	0.679098	0.505	0.342	5.52235e-93	CEPMIPpos	1.47661
UBXN2A	2.68146e-36	0.548281	0.44	0.298	8.87751e-32	Proliferating	1.47651
CYB5B1	2.49487e-49	0.586752	0.533	0.361	8.25977e-45	Proliferating	1.47645
MMGT1	2.84473e-23	0.517674	0.313	0.212	9.41805e-19	Proliferating	1.47642
HNRNPL1	2.36705e-34	0.54298	0.425	0.288	7.83659e-30	Proliferating	1.47569
ELAC2	1.31882e-19	0.508548	0.273	0.185	4.36622e-15	Proliferating	1.47568
GABPB1-AS1	4.10332e-50	0.764245	0.36	0.244	1.35849e-45	Proliferating	1.47541
NCEH1	5.39082e-52	0.701626	0.385	0.261	1.78474e-47	Proliferating	1.4751
KIF2A1	1.68455e-63	0.652531	0.584	0.396	5.57704e-59	Proliferating	1.47475
ISCA21	1.89575e-63	0.670695	0.58	0.394	6.27626e-59	Proliferating	1.47208
ZNF281	3.00516e-80	0.716723	0.443	0.301	9.94917e-76	CEPMIPpos	1.47176
PLD3	3.14862e-88	0.71394	0.468	0.318	1.04241e-83	CEPMIPpos	1.4717
SEMA7A	1.29627e-18	0.536405	0.259	0.176	4.29155e-14	Proliferating	1.47159
RIF11	3.96942e-48	0.61941	0.515	0.35	1.31415e-43	Proliferating	1.47143
RAB35	1.72381e-19	0.48721	0.278	0.189	5.70701e-15	Proliferating	1.4709
HMGB2	3.16265e-184	0.758445	0.747	0.508	1.04706e-179	Proliferating	1.47047
LARP1B	2.6033e-23	0.516494	0.319	0.217	8.61876e-19	Proliferating	1.47005
SFSWAP2	0.00630262	0.54334	0.413	0.281	1	SRGNpos	1.46975
KIFAP31	0.00516879	0.557631	0.435	0.296	1	SRGNpos	1.46959
POM121	1.60233e-18	0.527381	0.26	0.177	5.30482e-14	Proliferating	1.46893
MTR	3.16442e-26	0.5151	0.351	0.239	1.04764e-21	Proliferating	1.46862
HUS1	3.23322e-18	0.503719	0.257	0.175	1.07042e-13	Proliferating	1.46857
CTTNBP2NL1	0.000935215	0.673285	0.467	0.318	1	SRGNpos	1.46855
SEC22C1	1.25384e-38	0.55526	0.464	0.316	4.15108e-34	Proliferating	1.46835
MAPRE11	4.91192e-88	0.677738	0.693	0.472	1.62619e-83	Proliferating	1.46822
MTAP1	1.11238e-26	0.511581	0.364	0.248	3.68276e-22	Proliferating	1.46774
TOMM701	0.00519303	0.586848	0.424	0.289	1	SRGNpos	1.46713
LUM	1.21946e-271	1.1846	0.735	0.501	4.03726e-267	CEPMIPpos	1.46707
PNPT11	3.06236e-21	0.536323	0.289	0.197	1.01386e-16	Proliferating	1.46701
GPSM2	2.01385e-35	0.621547	0.308	0.21	6.66726e-31	Proliferating	1.46667
SMG6	7.08634e-24	0.53112	0.324	0.221	2.34607e-19	Proliferating	1.46606
KCTD9	1.57293e-40	0.593394	0.475	0.324	5.20749e-36	Proliferating	1.46605
DAXX	1.38022e-29	0.531441	0.387	0.264	4.56949e-25	Proliferating	1.46591
WDR541	4.68312e-46	0.548257	0.535	0.365	1.55044e-41	Proliferating	1.46575
AIMP21	1.65895e-30	0.502042	0.406	0.277	5.49229e-26	Proliferating	1.4657
VMA212	0.000603646	0.514399	0.598	0.408	1	SRGNpos	1.46569
TEX30	1.70016e-46	0.600425	0.384	0.262	5.62871e-42	Proliferating	1.46565
GNA111	1.02808e-43	0.572214	0.504	0.344	3.40367e-39	Proliferating	1.46512
RCAN3	2.52591e-21	0.536325	0.293	0.2	8.36252e-17	Proliferating	1.465
SPPL2B	4.59663e-19	0.501491	0.271	0.185	1.52181e-14	Proliferating	1.46486
NOC4L	6.95081e-19	0.489056	0.271	0.185	2.3012e-14	Proliferating	1.46486
NNT	2.42246e-28	0.539068	0.375	0.256	8.02004e-24	Proliferating	1.46484
FTSJ11	0.00275347	0.582811	0.457	0.312	1	SRGNpos	1.46474
RSRC11	2.39708e-67	0.667008	0.602	0.411	7.93601e-63	Proliferating	1.46472
CHCHD7	0.00262049	0.751198	0.413	0.282	1	SRGNpos	1.46454
NTM1	2.46797e-31	0.523041	0.41	0.28	8.17072e-27	Proliferating	1.46429
TMX41	4.2318e-33	0.532674	0.426	0.291	1.40102e-28	Proliferating	1.46392
NABP1	3.12159e-62	0.627516	0.401	0.274	1.03346e-57	CEPMIPpos	1.4635
NREP	3.70208e-116	0.914859	0.521	0.356	1.22565e-111	CEPMIPpos	1.46348
CCNL11	0.00155706	0.55124	0.522	0.357	1	SRGNpos	1.46218
AGO22	0.00770784	0.708996	0.348	0.238	1	SRGNpos	1.46218
FYN1	0.00978147	0.66391	0.348	0.238	1	SRGNpos	1.46218
MAP3K201	1.57759e-85	0.767829	0.643	0.44	5.22292e-81	Proliferating	1.46136
ANKRD261	1.08999e-26	0.549371	0.358	0.245	3.60864e-22	Proliferating	1.46122
DLST	3.77759e-20	0.521627	0.282	0.193	1.25065e-15	Proliferating	1.46114
GGA1	8.28937e-19	0.530965	0.263	0.18	2.74436e-14	Proliferating	1.46111
ARHGEF40	5.34057e-25	0.500743	0.352	0.241	1.7681e-20	Proliferating	1.46058
PLAGL12	0.000238459	0.791058	0.511	0.35	1	SRGNpos	1.46
RRS1	1.40547e-33	0.675943	0.292	0.2	4.65308e-29	Proliferating	1.46
SSH2	2.00058e-20	0.542584	0.286	0.196	6.62331e-16	Proliferating	1.45918
ENOSF1	4.70784e-20	0.522961	0.286	0.196	1.55862e-15	Proliferating	1.45918
RANGAP1	4.16285e-55	0.646195	0.426	0.292	1.37819e-50	Proliferating	1.4589
ATPAF1	2.25561e-19	0.5034	0.283	0.194	7.46765e-15	Proliferating	1.45876
AL035078.12	2.23506e-05	0.626718	0.652	0.447	0.73996	SRGNpos	1.45861
ZNF3262	0.000771814	0.604354	0.522	0.358	1	SRGNpos	1.4581
GIHCG	2.66971e-93	0.771175	0.538	0.369	8.83861e-89	Proliferating	1.45799
ARMC10	0.00698604	0.391487	0.5	0.343	1	SRGNpos	1.45773
MFN2	9.94069e-19	0.505433	0.271	0.186	3.29106e-14	Proliferating	1.45699
MED15	3.43956e-35	0.520827	0.456	0.313	1.13874e-30	Proliferating	1.45687
PIM3	4.16127e-20	0.520561	0.287	0.197	1.37767e-15	Proliferating	1.45685
MAP2K1	1.80048e-25	0.476115	0.367	0.252	5.96085e-21	Proliferating	1.45635
SCARA3	4.87695e-33	0.615074	0.3	0.206	1.61461e-28	Proliferating	1.45631
RPA2	2.53269e-29	0.644902	0.265	0.182	8.38497e-25	Proliferating	1.45604
ITGA62	0.00257846	0.974719	0.38	0.261	1	SRGNpos	1.45594
RNF167	3.18337e-20	0.497261	0.294	0.202	1.05392e-15	Proliferating	1.45545
SPHK11	0.00121891	0.699615	0.457	0.314	1	SRGNpos	1.45541
PCSK72	0.00419164	0.512368	0.489	0.336	1	SRGNpos	1.45536
TNS1	5.4411e-51	0.621304	0.355	0.244	1.80139e-46	CEPMIPpos	1.45492
IKBKG	7.53613e-21	0.503115	0.301	0.207	2.49499e-16	Proliferating	1.45411
PRR14L	4.63787e-17	0.496682	0.253	0.174	1.53546e-12	Proliferating	1.45402
IER5	2.0286e-28	0.551556	0.378	0.26	6.71608e-24	Proliferating	1.45385
CALCOCO21	0.000122336	0.54729	0.641	0.441	1	SRGNpos	1.45351
GLOD41	4.38829e-40	0.562471	0.484	0.333	1.45283e-35	Proliferating	1.45345
HCCS1	0.00192785	0.615374	0.478	0.329	1	SRGNpos	1.45289
THAP12	2.10291e-20	0.525965	0.292	0.201	6.96209e-16	Proliferating	1.45274
SMIM29	1.40882e-24	0.53504	0.337	0.232	4.66418e-20	Proliferating	1.45259
CKAP5	5.29673e-80	0.73748	0.508	0.35	1.75359e-75	Proliferating	1.45143
EXOSC6	2.21499e-37	0.693233	0.316	0.218	7.33315e-33	Proliferating	1.44954
PLD31	0.000127767	0.640893	0.587	0.405	1	SRGNpos	1.44938
POGLUT31	1.49244e-41	0.553422	0.5	0.345	4.94101e-37	Proliferating	1.44928
CLIC3	6.18144e-161	1.13064	0.6	0.414	2.04649e-156	CEPMIPpos	1.44928
CAVIN2	7.10551e-17	0.337335	0.268	0.185	2.35242e-12	Proliferating	1.44865
BTBD61	3.67507e-33	0.497177	0.449	0.31	1.21671e-28	Proliferating	1.44839
PARN	1.33887e-16	0.481331	0.252	0.174	4.43259e-12	Proliferating	1.44828
FST	9.93387e-39	0.5365	0.307	0.212	3.2888e-34	CEPMIPpos	1.44811
OTULIN	4.32772e-21	0.510197	0.307	0.212	1.43278e-16	Proliferating	1.44811
NIPSNAP2	0.000974372	0.543251	0.543	0.375	1	SRGNpos	1.448
FGF2	0	1.21285	0.874	0.604	0	CEPMIPpos	1.44702
SCAF1	3.34093e-23	0.480681	0.34	0.235	1.10608e-18	Proliferating	1.44681
LTV11	0.00145147	0.643007	0.489	0.338	1	SRGNpos	1.44675
RMDN11	0.00339792	0.481396	0.522	0.361	1	SRGNpos	1.44598
DAZAP11	6.1232e-43	0.521474	0.535	0.37	2.02721e-38	Proliferating	1.44595
DCAF61	0.00448976	0.53511	0.467	0.323	1	SRGNpos	1.44582
HIC1	1.13896e-16	0.49497	0.253	0.175	3.77077e-12	Proliferating	1.44571
TSPAN5	5.80299e-60	0.571284	0.636	0.44	1.9212e-55	Proliferating	1.44545
COMP	1.61212e-57	1.26369	0.344	0.238	5.33726e-53	CEPMIPpos	1.44538
TGS11	3.8193e-25	0.487221	0.37	0.256	1.26446e-20	Proliferating	1.44531
SNHG15	1.37687e-29	0.631206	0.276	0.191	4.55839e-25	Proliferating	1.44503
TCF7L2	1.51804e-49	0.6633	0.341	0.236	5.02577e-45	CEPMIPpos	1.44492
TGFBR1	2.65873e-24	0.444985	0.367	0.254	8.80226e-20	Proliferating	1.44488
C12orf43	1.33868e-16	0.453795	0.26	0.18	4.43198e-12	Proliferating	1.44444
LIX1L	1.29494e-27	0.476909	0.403	0.279	4.28714e-23	Proliferating	1.44444
C12orf29	5.39187e-20	0.496668	0.299	0.207	1.78509e-15	Proliferating	1.44444
GUSB	4.75242e-19	0.486952	0.286	0.198	1.57338e-14	Proliferating	1.44444
UPF1	1.19269e-18	0.472843	0.286	0.198	3.94865e-14	Proliferating	1.44444
SEC22B1	0.00154146	0.546656	0.543	0.376	1	SRGNpos	1.44415
KDM1A1	9.66483e-37	0.520531	0.478	0.331	3.19973e-32	Proliferating	1.44411
DCN1	3.99425e-27	1.36374	0.989	0.685	1.32238e-22	SRGNpos	1.4438
STMN1	0	1.313	0.996	0.69	0	Proliferating	1.44348
SPA171	1.10611e-21	0.459848	0.332	0.23	3.66199e-17	Proliferating	1.44348
TBRG4	3.9351e-24	0.492986	0.355	0.246	1.30279e-19	Proliferating	1.44309
TRIM281	2.39829e-94	0.692592	0.717	0.497	7.94003e-90	Proliferating	1.44266
RNF1141	0.00223303	0.561245	0.489	0.339	1	SRGNpos	1.44248
PCNX4	2.82691e-26	0.505906	0.375	0.26	9.35904e-22	Proliferating	1.44231
OSMR	1.00185e-34	0.604412	0.274	0.19	3.31681e-30	CEPMIPpos	1.44211
PCM11	3.26019e-86	0.80725	0.634	0.44	1.07935e-81	Proliferating	1.44091
YIF1B1	1.9354e-08	0.931866	0.707	0.491	0.000640752	SRGNpos	1.43992
ERLIN1	3.82331e-71	0.704654	0.485	0.337	1.26578e-66	Proliferating	1.43917
MAT2A2	0.00042936	0.566021	0.62	0.431	1	SRGNpos	1.43852
RUVBL2	1.84682e-105	0.812846	0.561	0.39	6.11426e-101	Proliferating	1.43846
GTF2B1	0.00156766	0.649496	0.489	0.34	1	SRGNpos	1.43824
SPDL1	4.6474e-50	0.487635	0.45	0.313	1.53861e-45	Proliferating	1.4377
IMPA1	5.58669e-17	0.500555	0.263	0.183	1.84959e-12	Proliferating	1.43716
RPA3	2.43721e-220	0.798023	0.809	0.563	8.06889e-216	Proliferating	1.43694
CTIF	7.59825e-31	0.60776	0.25	0.174	2.51555e-26	CEPMIPpos	1.43678
UCK2	1.21959e-28	0.532969	0.395	0.275	4.03768e-24	Proliferating	1.43636
ASXL11	1.30216e-41	0.574164	0.504	0.351	4.31106e-37	Proliferating	1.4359
HELLPAR	7.52984e-24	0.502622	0.356	0.248	2.4929e-19	Proliferating	1.43548
STAM	2.00483e-28	0.497506	0.409	0.285	6.6374e-24	Proliferating	1.43509
MTHFD1L1	2.014e-06	0.852831	0.663	0.462	0.0666776	SRGNpos	1.43506
SCCPDH	5.14803e-82	0.700845	0.667	0.465	1.70436e-77	Proliferating	1.43441
TRAK2	5.27101e-21	0.497951	0.317	0.221	1.74507e-16	Proliferating	1.43439
SMAP11	0.000151563	0.623988	0.598	0.417	1	SRGNpos	1.43405
SNRPN	6.02063e-91	0.674841	0.503	0.351	1.99325e-86	CEPMIPpos	1.43305
SNAPC1	4.44016e-27	0.580959	0.374	0.261	1.47e-22	Proliferating	1.43295
MAPK9	7.36001e-22	0.495512	0.331	0.231	2.43668e-17	Proliferating	1.4329
GOLM11	1.1188e-28	0.468251	0.427	0.298	3.704e-24	Proliferating	1.43289
TRIM44	0.00119161	0.498711	0.576	0.402	1	SRGNpos	1.43284
NOL111	1.69477e-22	0.480799	0.341	0.238	5.61087e-18	Proliferating	1.43277
VEZT1	0.00978993	0.576492	0.391	0.273	1	SRGNpos	1.43223
GCNT1	3.43715e-41	0.560673	0.517	0.361	1.13794e-36	Proliferating	1.43213
CEP1701	6.53792e-39	0.544994	0.498	0.348	2.16451e-34	Proliferating	1.43103
DDX541	1.42117e-22	0.463243	0.352	0.246	4.70507e-18	Proliferating	1.43089
SEH1L	4.88882e-17	0.45355	0.276	0.193	1.61854e-12	Proliferating	1.43005
TARDBP1	1.44137e-29	0.493756	0.429	0.3	4.77195e-25	Proliferating	1.43
MRGBP1	1.64549e-29	0.463821	0.439	0.307	5.44773e-25	Proliferating	1.42997
DKC11	1.11215e-31	0.464519	0.459	0.321	3.68201e-27	Proliferating	1.42991
ZFAND2B	1.30199e-23	0.467592	0.366	0.256	4.3105e-19	Proliferating	1.42969
ASB1	1.16833e-15	0.44187	0.26	0.182	3.86801e-11	Proliferating	1.42857
GLRX21	5.25506e-05	0.56263	0.707	0.495	1	SRGNpos	1.42828
DCLK2	1.39337e-16	0.471511	0.267	0.187	4.61303e-12	Proliferating	1.42781
USP1	1.10195e-53	0.605456	0.444	0.311	3.64821e-49	Proliferating	1.42765
PLAC91	0.000208337	0.695899	0.598	0.419	1	SRGNpos	1.42721
SMARCA41	2.11408e-47	0.513818	0.588	0.412	6.9991e-43	Proliferating	1.42718
CHST14	1.57271e-16	0.461134	0.264	0.185	5.20678e-12	Proliferating	1.42703
SDHAF31	1.46593e-23	0.473291	0.361	0.253	4.85326e-19	Proliferating	1.42688
PHLDA11	4.56062e-47	0.531039	0.552	0.387	1.50988e-42	Proliferating	1.42636
MYO1B1	2.62626e-19	1.38233	0.87	0.61	8.69477e-15	SRGNpos	1.42623
SAMD91	0.00638792	1.0262	0.348	0.244	1	SRGNpos	1.42623
SAC3D1	4.43884e-52	0.466405	0.472	0.331	1.46957e-47	Proliferating	1.42598
SREBF1	3.31019e-19	0.505436	0.298	0.209	1.09591e-14	Proliferating	1.42584
PLAC9	1.85939e-81	0.70142	0.479	0.336	6.15588e-77	CEPMIPpos	1.4256
PRPS1	2.90817e-28	0.39122	0.459	0.322	9.62807e-24	Proliferating	1.42547
ALDH1L2	7.48422e-44	0.654466	0.325	0.228	2.4778e-39	CEPMIPpos	1.42544
STAT11	1.12533e-11	1.06006	0.848	0.595	3.72564e-07	SRGNpos	1.42521
RBBP41	8.55032e-36	0.550306	0.476	0.334	2.83075e-31	Proliferating	1.42515
SLC9A7	5.59565e-07	0.529345	0.265	0.186	0.0185255	KRT19pos	1.42473
STARD3NL	2.42167e-24	0.498169	0.369	0.259	8.01742e-20	Proliferating	1.42471
CPLANE1	9.75598e-18	0.50069	0.282	0.198	3.22991e-13	Proliferating	1.42424
PUM31	0.00128577	0.56313	0.565	0.397	1	SRGNpos	1.42317
PLAU	2.55677e-33	0.831246	0.296	0.208	8.46471e-29	Proliferating	1.42308
MAGI2-AS31	0.00569073	0.505768	0.478	0.336	1	SRGNpos	1.42262
TULP3	6.92601e-32	0.485566	0.458	0.322	2.29299e-27	Proliferating	1.42236
ADSL	1.55128e-17	0.426547	0.293	0.206	5.13583e-13	Proliferating	1.42233
DR1	9.42318e-51	0.581565	0.576	0.405	3.11973e-46	Proliferating	1.42222
COMMD21	0.000433915	0.62872	0.576	0.405	1	SRGNpos	1.42222
PODXL	2.42132e-38	0.695457	0.347	0.244	8.01626e-34	Proliferating	1.42213
NOL9	2.26404e-17	0.463682	0.283	0.199	7.49555e-13	Proliferating	1.42211
FAM229B2	1.93053e-05	0.830727	0.62	0.436	0.639141	SRGNpos	1.42202
SP3	9.77731e-22	0.489723	0.337	0.237	3.23698e-17	Proliferating	1.42194
EPHX1	1.19859e-42	0.646919	0.327	0.23	3.96817e-38	CEPMIPpos	1.42174
SCFD2	1.54283e-07	0.518208	0.29	0.204	0.00510784	KRT19pos	1.42157
MAGI1	2.17985e-37	0.58099	0.307	0.216	7.21684e-33	CEPMIPpos	1.4213
TMEM134	3.249e-78	0.636252	0.476	0.335	1.07565e-73	CEPMIPpos	1.4209
AGFG1	4.88184e-24	0.48091	0.368	0.259	1.61623e-19	Proliferating	1.42085
ELL2	5.43544e-132	0.797256	0.591	0.416	1.79951e-127	CEPMIPpos	1.42067
DIXDC1	4.82498e-17	0.485463	0.277	0.195	1.59741e-12	Proliferating	1.42051
EIF4E1	6.31108e-43	0.547062	0.534	0.376	2.08941e-38	Proliferating	1.42021
NOP561	1.73143e-56	0.566079	0.622	0.438	5.73226e-52	Proliferating	1.42009
TK2	2.15255e-21	0.434221	0.355	0.25	7.12646e-17	Proliferating	1.42
DERA	8.46717e-48	0.581355	0.558	0.393	2.80323e-43	Proliferating	1.41985
HABP4	8.38721e-25	0.459235	0.389	0.274	2.77675e-20	Proliferating	1.41971
MIB1	4.03712e-20	0.491037	0.318	0.224	1.33657e-15	Proliferating	1.41964
SMIM301	0.00726757	0.588773	0.413	0.291	1	SRGNpos	1.41924
STOM1	6.16133e-71	0.727897	0.623	0.439	2.03983e-66	Proliferating	1.41913
PPIL3	6.69711e-25	0.437001	0.403	0.284	2.21721e-20	Proliferating	1.41901
TNKS1BP1	9.90431e-45	0.576713	0.349	0.246	3.27902e-40	CEPMIPpos	1.4187
KATNBL1	1.53257e-56	0.615547	0.593	0.418	5.07388e-52	Proliferating	1.41866
NOP58	7.20213e-77	0.718208	0.522	0.368	2.38441e-72	Proliferating	1.41848
COQ2	8.67045e-39	0.625037	0.356	0.251	2.87053e-34	Proliferating	1.41833
BICC1	3.21582e-72	0.703427	0.441	0.311	1.06466e-67	CEPMIPpos	1.41801
HSPB111	6.58425e-170	0.87333	0.821	0.579	2.17985e-165	Proliferating	1.41796
USP11	2.21672e-17	0.441797	0.292	0.206	7.33889e-13	Proliferating	1.41748
ANKLE2	2.87251e-49	0.583963	0.564	0.398	9.51001e-45	Proliferating	1.41709
TRIM33	6.7464e-17	0.461443	0.282	0.199	2.23353e-12	Proliferating	1.41709
LACTB	7.55571e-57	0.619973	0.401	0.283	2.50147e-52	CEPMIPpos	1.41696
RYK1	0.00742487	0.567585	0.435	0.307	1	SRGNpos	1.41694
TIMM101	1.17075e-105	0.767019	0.724	0.511	3.876e-101	Proliferating	1.41683
IRX5	2.74129e-19	0.445078	0.323	0.228	9.0756e-15	Proliferating	1.41667
AC092807.3	2.23156e-31	0.569396	0.272	0.192	7.38803e-27	CEPMIPpos	1.41667
PRPF38B1	7.64271e-36	0.524112	0.483	0.341	2.53027e-31	Proliferating	1.41642
SMC1A	4.0522e-47	0.59228	0.415	0.293	1.34156e-42	Proliferating	1.41638
PSAT1	2.37859e-46	0.736952	0.33	0.233	7.87479e-42	CEPMIPpos	1.41631
JPT2	7.67331e-32	0.614609	0.313	0.221	2.5404e-27	Proliferating	1.41629
GABBR21	6.15613e-07	0.447878	0.279	0.197	0.0203811	KRT19pos	1.41624
GNPAT1	1.38495e-20	0.465881	0.334	0.236	4.58517e-16	Proliferating	1.41525
DENND5A	3.24399e-26	0.511106	0.392	0.277	1.07399e-21	Proliferating	1.41516
CDK161	3.67527e-31	0.474426	0.467	0.33	1.21677e-26	Proliferating	1.41515
USP15	0.00592094	0.486865	0.478	0.338	1	SRGNpos	1.4142
ELP61	0.00742525	0.46215	0.478	0.338	1	SRGNpos	1.4142
SMC51	6.6016e-27	0.463847	0.42	0.297	2.18559e-22	Proliferating	1.41414
IFT20	6.08187e-110	0.632489	0.584	0.413	2.01352e-105	CEPMIPpos	1.41404
RRP7A1	4.54495e-50	0.540608	0.598	0.423	1.5047e-45	Proliferating	1.41371
TAF61	5.65393e-25	0.463974	0.393	0.278	1.87185e-20	Proliferating	1.41367
MEIS3	3.7759e-30	0.533546	0.27	0.191	1.25009e-25	CEPMIPpos	1.41361
GAK	8.84936e-16	0.451428	0.27	0.191	2.92976e-11	Proliferating	1.41361
CACYBP1	1.25823e-279	0.999917	0.906	0.641	4.16562e-275	Proliferating	1.41342
SH3RF11	0.0047562	0.508308	0.489	0.346	1	SRGNpos	1.41329
CUL4B	5.15989e-60	0.682169	0.407	0.288	1.70829e-55	CEPMIPpos	1.41319
FAM104A	2.82875e-28	0.458354	0.438	0.31	9.36515e-24	Proliferating	1.4129
LIPA1	1.27272e-11	0.640397	0.404	0.286	4.21358e-07	KRT19pos	1.41259
TRAP1	1.76587e-18	0.439407	0.315	0.223	5.84627e-14	Proliferating	1.41256
CEMIP2	1.61656e-10	0.755001	0.88	0.623	5.35196e-06	SRGNpos	1.41252
STAG11	1.96699e-36	0.529353	0.49	0.347	6.5121e-32	Proliferating	1.4121
CSK	1.2174e-16	0.449368	0.281	0.199	4.03045e-12	Proliferating	1.41206
NAA151	9.59941e-22	0.46494	0.353	0.25	3.17808e-17	Proliferating	1.412
DESI21	2.0701e-51	0.578148	0.59	0.418	6.85347e-47	Proliferating	1.41148
AKAP13	1.29938e-30	0.617282	0.405	0.287	4.30186e-26	Proliferating	1.41115
CCDC137	3.15788e-39	0.665546	0.357	0.253	1.04548e-34	Proliferating	1.41107
GNB4	1.06456e-33	0.489088	0.481	0.341	3.52444e-29	Proliferating	1.41056
CNOT3	1.30124e-15	0.452328	0.268	0.19	4.30803e-11	Proliferating	1.41053
UIMC1	1.69791e-15	0.44624	0.268	0.19	5.62127e-11	Proliferating	1.41053
TMEM542	0.0081775	0.477081	0.457	0.324	1	SRGNpos	1.41049
GART1	4.31106e-19	0.450537	0.323	0.229	1.42726e-14	Proliferating	1.41048
MRPS21	3.61079e-27	0.435735	0.433	0.307	1.19543e-22	Proliferating	1.41042
RUVBL21	2.03292e-41	0.467879	0.574	0.407	6.73039e-37	Proliferating	1.41032
ELN	3.2925e-109	1.18082	0.526	0.373	1.09005e-104	CEPMIPpos	1.41019
LRRC422	0.00665163	0.481574	0.478	0.339	1	SRGNpos	1.41003
GMPPA	0.0097591	0.426746	0.478	0.339	1	SRGNpos	1.41003
LRRC8A	8.32773e-17	0.467871	0.282	0.2	2.75706e-12	Proliferating	1.41
TIA1	1.14859e-18	0.449744	0.313	0.222	3.80264e-14	Proliferating	1.40991
OGDH	1.8986e-20	0.453115	0.341	0.242	6.28568e-16	Proliferating	1.40909
CDK10	5.90794e-18	0.43472	0.31	0.22	1.95594e-13	Proliferating	1.40909
APH1B	4.16802e-28	0.554577	0.255	0.181	1.37991e-23	CEPMIPpos	1.40884
PTX3	4.68841e-57	0.678866	0.407	0.289	1.55219e-52	CEPMIPpos	1.4083
TSR11	4.23618e-20	0.414728	0.352	0.25	1.40247e-15	Proliferating	1.408
ZNRF1	2.32414e-22	0.480875	0.359	0.255	7.69455e-18	Proliferating	1.40784
KIAA0586	8.69559e-23	0.58278	0.252	0.179	2.87885e-18	Proliferating	1.40782
RNF241	0.00566197	0.608771	0.435	0.309	1	SRGNpos	1.40777
NPM1P40	5.96889e-17	0.446325	0.29	0.206	1.97612e-12	Proliferating	1.40777
THUMPD11	5.14934e-26	0.462634	0.411	0.292	1.70479e-21	Proliferating	1.40753
ARHGEF2	7.01527e-16	0.469918	0.266	0.189	2.32255e-11	Proliferating	1.40741
DUSP121	5.89109e-22	0.456757	0.363	0.258	1.95036e-17	Proliferating	1.40698
PPP4R3A	9.87371e-17	0.455756	0.287	0.204	3.26889e-12	Proliferating	1.40686
MIR100HG	2.43915e-222	0.78953	0.747	0.531	8.07529e-218	CEPMIPpos	1.40678
ACTL6A	1.16749e-68	0.677908	0.505	0.359	3.86522e-64	Proliferating	1.40669
SGTA1	3.20132e-26	0.456151	0.422	0.3	1.05986e-21	Proliferating	1.40667
CCDC88A	8.62697e-89	0.757124	0.55	0.391	2.85613e-84	Proliferating	1.40665
SPTY2D11	0.00399158	0.56222	0.467	0.332	1	SRGNpos	1.40663
PTX31	1.68053e-15	0.470844	0.495	0.352	5.56373e-11	KRT19pos	1.40625
JCAD1	0.00273128	0.705526	0.457	0.325	1	SRGNpos	1.40615
PELP1	1.67842e-14	0.46141	0.253	0.18	5.55676e-10	Proliferating	1.40556
SUN1	1.8931e-21	0.47545	0.357	0.254	6.2675e-17	Proliferating	1.40551
HNRNPUL11	4.52891e-107	0.753487	0.735	0.523	1.49939e-102	Proliferating	1.40535
MAPKAPK21	8.04762e-28	0.506452	0.423	0.301	2.66433e-23	Proliferating	1.40532
POLE3	1.03102e-52	0.657114	0.437	0.311	3.41341e-48	Proliferating	1.40514
STK41	5.85355e-20	0.456344	0.333	0.237	1.93794e-15	Proliferating	1.40506
E2F4	2.42313e-19	0.426469	0.333	0.237	8.02225e-15	Proliferating	1.40506
ICE2	3.42848e-16	0.453527	0.281	0.2	1.13507e-11	Proliferating	1.405
RECQL1	7.61547e-94	0.714842	0.715	0.509	2.52125e-89	Proliferating	1.40472
MRPL49	9.71503e-15	0.435131	0.264	0.188	3.21636e-10	Proliferating	1.40426
ATP6V1B2	2.95659e-17	0.45382	0.299	0.213	9.78837e-13	Proliferating	1.40376
HAT1	7.22705e-61	0.614938	0.494	0.352	2.39266e-56	Proliferating	1.40341
PDLIM4	1.178e-152	0.661844	0.686	0.489	3.90002e-148	CEPMIPpos	1.40286
UGCG	1.64819e-82	0.699489	0.495	0.353	5.45665e-78	CEPMIPpos	1.40227
COG4	7.73879e-16	0.431259	0.286	0.204	2.56208e-11	Proliferating	1.40196
DKC1	5.99351e-52	0.663817	0.436	0.311	1.98427e-47	Proliferating	1.40193
MORC3	2.13358e-17	0.460425	0.304	0.217	7.06363e-13	Proliferating	1.40092
PPP2CA1	3.01427e-40	0.538241	0.535	0.382	9.97934e-36	Proliferating	1.40052
POP71	7.73612e-83	0.659685	0.703	0.502	2.5612e-78	Proliferating	1.4004
LSM21	1.19371e-114	0.743062	0.759	0.542	3.95202e-110	Proliferating	1.40037
NEXN	1.21121e-91	0.631081	0.55	0.393	4.00995e-87	CEPMIPpos	1.39949
SHMT21	0.00134375	0.651918	0.522	0.373	1	SRGNpos	1.39946
SUPT6H1	0.00145283	0.597803	0.522	0.373	1	SRGNpos	1.39946
KIAA1143	3.24098e-21	0.452792	0.358	0.256	1.07299e-16	Proliferating	1.39844
APCDD1	2.74334e-33	0.533533	0.344	0.246	9.08237e-29	Proliferating	1.39837
PHKG2	6.85866e-15	0.440309	0.267	0.191	2.2707e-10	Proliferating	1.39791
PDRG1	2.11215e-14	0.442877	0.26	0.186	6.99269e-10	Proliferating	1.39785
TMEM1071	9.42953e-34	0.467708	0.51	0.365	3.12184e-29	Proliferating	1.39726
NOLC1	3.27207e-27	0.598075	0.292	0.209	1.08329e-22	Proliferating	1.39713
ZEB11	6.4627e-94	0.776349	0.704	0.504	2.13961e-89	Proliferating	1.39683
GIT2	4.20033e-18	0.454437	0.317	0.227	1.3906e-13	Proliferating	1.39648
AP1B1	9.60658e-17	0.426542	0.303	0.217	3.18045e-12	Proliferating	1.39631
AKT3	1.31877e-20	0.480839	0.349	0.25	4.36605e-16	Proliferating	1.396
WDR45	3.66329e-56	0.583276	0.416	0.298	1.2128e-51	CEPMIPpos	1.39597
TLK2	1.7614e-14	0.430764	0.261	0.187	5.83145e-10	Proliferating	1.39572
BTN3A21	6.5763e-18	0.424996	0.321	0.23	2.17721e-13	Proliferating	1.39565
TMEM1091	8.29704e-38	0.493985	0.533	0.382	2.7469e-33	Proliferating	1.39529
SEMA3A	1.24727e-14	0.299624	0.293	0.21	4.12935e-10	Proliferating	1.39524
SAMD9	4.14846e-18	0.429423	0.325	0.233	1.37343e-13	Proliferating	1.39485
SUN2	4.24452e-38	0.627794	0.364	0.261	1.40523e-33	Proliferating	1.39464
DHX151	1.613e-42	0.523978	0.562	0.403	5.34016e-38	Proliferating	1.39454
SAFB21	5.91099e-17	0.429611	0.304	0.218	1.95695e-12	Proliferating	1.3945
DCBLD21	1.04838e-05	0.717863	0.707	0.507	0.347088	SRGNpos	1.39448
NF2	7.99083e-32	0.451379	0.502	0.36	2.64552e-27	Proliferating	1.39444
USP531	5.9824e-07	0.56518	0.297	0.213	0.0198059	KRT19pos	1.39437
NPLOC4	8.81113e-26	0.464552	0.421	0.302	2.9171e-21	Proliferating	1.39404
ARSA	1.34581e-28	0.564598	0.262	0.188	4.45556e-24	CEPMIPpos	1.39362
ITGBL1	1.04633e-139	0.810904	0.627	0.45	3.46408e-135	CEPMIPpos	1.39333
GDI1	8.09842e-24	0.43029	0.411	0.295	2.68114e-19	Proliferating	1.39322
BDNF1	4.1965e-08	0.525538	0.326	0.234	0.00138933	KRT19pos	1.39316
SUPT16H1	5.87723e-203	0.937082	0.847	0.608	1.94577e-198	Proliferating	1.39309
VEGFA	3.18582e-35	0.570187	0.312	0.224	1.05473e-30	CEPMIPpos	1.39286
VAPB	1.96092e-17	0.439129	0.312	0.224	6.49201e-13	Proliferating	1.39286
PPP2R2A1	0.00950357	0.439333	0.5	0.359	1	SRGNpos	1.39276
RAB3B2	2.54472e-09	0.87162	0.848	0.609	8.4248e-05	SRGNpos	1.39245
CTDSPL	2.32358e-29	0.465015	0.465	0.334	7.69269e-25	Proliferating	1.39222
MACROD1	3.35612e-15	0.410807	0.284	0.204	1.11111e-10	Proliferating	1.39216
NDUFV2	0.00173268	0.564884	0.522	0.375	1	SRGNpos	1.392
RAB11FIP2	1.70142e-33	0.75196	0.277	0.199	5.6329e-29	CEPMIPpos	1.39196
GRWD11	9.43525e-15	0.431072	0.27	0.194	3.12373e-10	Proliferating	1.39175
RPAIN1	0.00488343	0.492082	0.533	0.383	1	SRGNpos	1.39164
PDE4DIP	6.74967e-37	0.544807	0.327	0.235	2.23461e-32	CEPMIPpos	1.39149
SLC16A11	1.13615e-17	0.434568	0.32	0.23	3.76145e-13	Proliferating	1.3913
HPCAL11	1.82136e-26	0.457625	0.434	0.312	6.02997e-22	Proliferating	1.39103
LACTB2	4.7947e-15	0.427148	0.274	0.197	1.58738e-10	Proliferating	1.39086
ZDHHC5	7.74949e-24	0.470044	0.395	0.284	2.56562e-19	Proliferating	1.39085
ZDHHC121	3.04885e-48	0.539968	0.598	0.43	1.00938e-43	Proliferating	1.3907
BTG1	1.51087e-143	0.878478	0.776	0.558	5.00205e-139	Proliferating	1.39068
CSGALNACT2	5.98627e-19	0.429134	0.342	0.246	1.98187e-14	Proliferating	1.39024
RASA2	5.92591e-17	0.426326	0.31	0.223	1.96189e-12	Proliferating	1.39013
CBX11	4.6461e-224	0.968971	0.866	0.623	1.53819e-219	Proliferating	1.39005
UCHL5	9.26316e-50	0.633634	0.439	0.316	3.06676e-45	Proliferating	1.38924
BCAT11	2.81673e-09	0.488326	0.382	0.275	9.32536e-05	KRT19pos	1.38909
IWS1	1.02399e-33	0.489889	0.507	0.365	3.39012e-29	Proliferating	1.38904
LPXN	1.84173e-19	0.434607	0.35	0.252	6.0974e-15	Proliferating	1.38889
AQR	2.4352e-19	0.421077	0.35	0.252	8.06222e-15	Proliferating	1.38889
NCBP3	1.97363e-24	0.442259	0.418	0.301	6.53409e-20	Proliferating	1.3887
TMEM218	9.86831e-16	0.41916	0.293	0.211	3.2671e-11	Proliferating	1.38863
CBX5	1.97376e-161	0.67618	0.779	0.561	6.53452e-157	Proliferating	1.38859
UBXN6	2.86474e-63	0.568859	0.461	0.332	9.4843e-59	CEPMIPpos	1.38855
UXS1	1.27215e-20	0.445694	0.361	0.26	4.21172e-16	Proliferating	1.38846
ETFRF1	1.20413e-34	0.546446	0.311	0.224	3.9865e-30	CEPMIPpos	1.38839
TMEM250	5.7889e-16	0.456587	0.286	0.206	1.91653e-11	Proliferating	1.38835
DPP9	5.95463e-21	0.362813	0.397	0.286	1.9714e-16	Proliferating	1.38811
RBMS32	0.00100128	0.654448	0.533	0.384	1	SRGNpos	1.38802
UBTF1	6.50571e-33	0.466604	0.508	0.366	2.15384e-28	Proliferating	1.38798
AK61	1.20077e-72	0.651934	0.68	0.49	3.97539e-68	Proliferating	1.38776
TUBG1	9.14943e-96	0.677113	0.612	0.441	3.0291e-91	Proliferating	1.38776
PRPF4	1.81952e-23	0.573625	0.272	0.196	6.02388e-19	Proliferating	1.38776
TMEM1581	1.12489e-32	0.47772	0.512	0.369	3.72416e-28	Proliferating	1.38753
GATAD2A1	3.25974e-24	0.439188	0.419	0.302	1.0792e-19	Proliferating	1.38742
DCPS1	1.06346e-18	0.393875	0.351	0.253	3.52081e-14	Proliferating	1.38735
UHRF1BP1L	2.80863e-15	0.428651	0.283	0.204	9.29855e-11	Proliferating	1.38725
NIN1	3.21573e-27	0.441756	0.455	0.328	1.06463e-22	Proliferating	1.3872
GAR11	5.28372e-26	0.420885	0.448	0.323	1.74928e-21	Proliferating	1.387
TACC11	4.83878e-44	0.593144	0.545	0.393	1.60197e-39	Proliferating	1.38677
OXTR1	2.80392e-24	0.663789	0.685	0.494	9.28295e-20	KRT19pos	1.38664
SSRP1	4.07155e-75	0.657765	0.556	0.401	1.34797e-70	Proliferating	1.38653
AKR1A11	2.91599e-05	0.59311	0.707	0.51	0.965396	SRGNpos	1.38627
ERC1	8.42511e-23	0.465816	0.395	0.285	2.7893e-18	Proliferating	1.38596
CDC271	1.74848e-56	0.568338	0.625	0.451	5.7887e-52	Proliferating	1.38581
MYO9B	2.36296e-21	0.454377	0.37	0.267	7.82307e-17	Proliferating	1.38577
PHACTR22	6.48042e-11	1.15927	0.837	0.604	2.14547e-06	SRGNpos	1.38576
NUDT8	1.32632e-22	0.533146	0.266	0.192	4.39106e-18	Proliferating	1.38542
KLHL7	8.46753e-17	0.452022	0.302	0.218	2.80334e-12	Proliferating	1.38532
RBFA	2.77885e-31	0.479905	0.489	0.353	9.19992e-27	Proliferating	1.38527
TMEM106C	2.47036e-81	0.605034	0.594	0.429	8.17862e-77	Proliferating	1.38462
KAT6A	5.91152e-16	0.452594	0.288	0.208	1.95713e-11	Proliferating	1.38462
MASP1	1.0617e-26	0.621848	0.252	0.182	3.51498e-22	CEPMIPpos	1.38462
SLIT21	6.27814e-10	0.54861	0.386	0.279	2.07851e-05	KRT19pos	1.38351
IFT74	4.58198e-14	0.416983	0.267	0.193	1.51696e-09	Proliferating	1.38342
C8orf76	1.3812e-17	0.430954	0.325	0.235	4.57275e-13	Proliferating	1.38298
TRAPPC10	6.0943e-14	0.437984	0.26	0.188	2.01764e-09	Proliferating	1.38298
NEU1	1.92978e-25	0.517797	0.253	0.183	6.38891e-21	CEPMIPpos	1.38251
LARP4B	2.00723e-16	0.448397	0.3	0.217	6.64533e-12	Proliferating	1.38249
UBL4A1	5.04699e-16	0.423242	0.304	0.22	1.67091e-11	Proliferating	1.38182
[truncated: 5,520 more rows]

## Sheet: P0 Stromal subset marker genes
	p_val	avg_log2FC	pct.1	pct.2	p_val_adj	cluster	Ratio
TSR2	1.78612e-05	0.11805	0.205	0.26	0.646378	c1 SMC/Myofibroblast	0.788462
FHL5	0	5.11839	0.359	0.02	0	c1 SMC/Myofibroblast	17.95
COMMD1	0.000222283	0.113773	0.308	0.382	1	c1 SMC/Myofibroblast	0.806283
PMPCB	0.00121757	0.104224	0.211	0.258	1	c1 SMC/Myofibroblast	0.817829
FAM120AOS	0.00156507	0.127008	0.217	0.263	1	c1 SMC/Myofibroblast	0.825095
TMEM126A	0.00183876	0.155039	0.213	0.258	1	c1 SMC/Myofibroblast	0.825581
POP7	0.00156284	0.115721	0.219	0.265	1	c1 SMC/Myofibroblast	0.826415
RNF130	0.0016242	0.132451	0.246	0.297	1	c1 SMC/Myofibroblast	0.828283
EXOSC8	0.00154199	0.107682	0.237	0.286	1	c1 SMC/Myofibroblast	0.828671
ACBD6	0.00466799	0.131822	0.259	0.312	1	c1 SMC/Myofibroblast	0.830128
CHCHD1	0.00573122	0.104305	0.273	0.328	1	c1 SMC/Myofibroblast	0.832317
METTL23	0.00415796	0.120068	0.259	0.311	1	c1 SMC/Myofibroblast	0.832797
MRPS10	0.00457137	0.169602	0.216	0.259	1	c1 SMC/Myofibroblast	0.833977
PDCD2	0.00438131	0.144168	0.222	0.266	1	c1 SMC/Myofibroblast	0.834586
MAN1A2	0.00279437	0.121938	0.253	0.303	1	c1 SMC/Myofibroblast	0.834983
THYN1	0.00335236	0.106215	0.245	0.293	1	c1 SMC/Myofibroblast	0.836177
LSM14A	0.00579752	0.107541	0.294	0.351	1	c1 SMC/Myofibroblast	0.837607
RAB9A	0.00913559	0.130109	0.24	0.286	1	c1 SMC/Myofibroblast	0.839161
ZCCHC24	0.00338072	0.133039	0.226	0.269	1	c1 SMC/Myofibroblast	0.840149
CSNK1E	0.00694561	0.110695	0.239	0.284	1	c1 SMC/Myofibroblast	0.841549
EFR3A	0.00504699	0.15019	0.214	0.254	1	c1 SMC/Myofibroblast	0.84252
ABCF1	0.00756769	0.118654	0.253	0.299	1	c1 SMC/Myofibroblast	0.846154
PRKAA1	0.00975735	0.10536	0.224	0.264	1	c1 SMC/Myofibroblast	0.848485
SEC24D	0.00915827	0.104758	0.246	0.289	1	c1 SMC/Myofibroblast	0.851211
TACR1	0	8.58787	0.464	0.001	0	c3 Endothelial cell	464
BRK1	0.00989231	0.179374	0.573	0.624	1	c1 SMC/Myofibroblast	0.918269
RSL24D1	0.00375193	0.187824	0.599	0.648	1	c1 SMC/Myofibroblast	0.924383
EIF4A2	0.00553375	0.145082	0.648	0.701	1	c1 SMC/Myofibroblast	0.924394
XRCC5	0.00434387	0.177587	0.576	0.622	1	c1 SMC/Myofibroblast	0.926045
BANF1	0.00506502	0.195376	0.511	0.551	1	c1 SMC/Myofibroblast	0.927405
DUT	0.00663886	0.20694	0.553	0.596	1	c1 SMC/Myofibroblast	0.927852
PSMG2	0.00727852	0.242011	0.48	0.517	1	c1 SMC/Myofibroblast	0.928433
SBDS	0.00129278	0.108011	0.632	0.679	1	c1 SMC/Myofibroblast	0.930781
CNBP	0.000845422	0.167367	0.659	0.707	1	c1 SMC/Myofibroblast	0.932107
SSB	8.94908e-06	0.197681	0.594	0.636	0.323858	c1 SMC/Myofibroblast	0.933962
NDUFB5	2.64475e-05	0.294874	0.503	0.535	0.957108	c1 SMC/Myofibroblast	0.940187
RPL7	0.00644575	0.108721	0.655	0.696	1	c1 SMC/Myofibroblast	0.941092
MGP1	0.000270361	0.49449	0.852	0.905	1	c4 Fibroblast FAP+/SFRP2+	0.941436
RBX1	1.32701e-05	0.153314	0.662	0.703	0.480233	c1 SMC/Myofibroblast	0.941679
MRPL20	0.000151049	0.25996	0.518	0.549	1	c1 SMC/Myofibroblast	0.943534
SPCS1	5.98685e-05	0.162906	0.656	0.695	1	c1 SMC/Myofibroblast	0.943885
RWDD1	1.8139e-05	0.191501	0.591	0.626	0.656432	c1 SMC/Myofibroblast	0.944089
SNRPD2	2.68357e-05	0.20118	0.598	0.633	0.971157	c1 SMC/Myofibroblast	0.944708
CZIB	0.0097877	0.257731	0.429	0.454	1	c1 SMC/Myofibroblast	0.944934
TUBB4B	0.000503513	0.225213	0.521	0.551	1	c1 SMC/Myofibroblast	0.945554
ACTR3	0.000610375	0.231857	0.475	0.502	1	c1 SMC/Myofibroblast	0.946215
STUB1	0.000335887	0.278348	0.48	0.507	1	c1 SMC/Myofibroblast	0.946746
TBCB	0.000544248	0.240615	0.483	0.51	1	c1 SMC/Myofibroblast	0.947059
UXT	5.99114e-06	0.226794	0.576	0.608	0.216813	c1 SMC/Myofibroblast	0.947368
HIGD1B	0	5.13872	0.517	0.029	0	c1 SMC/Myofibroblast	17.8276
C11orf58	3.62258e-05	0.155371	0.668	0.705	1	c1 SMC/Myofibroblast	0.947518
SET	3.59068e-06	0.187308	0.65	0.686	0.129943	c1 SMC/Myofibroblast	0.947522
CRTAP	0.000417965	0.235407	0.526	0.555	1	c1 SMC/Myofibroblast	0.947748
TIMM8B	0.000154487	0.2855	0.46	0.485	1	c1 SMC/Myofibroblast	0.948454
AC243919.1	5.20739e-06	0.222008	0.599	0.631	0.18845	c1 SMC/Myofibroblast	0.949287
PSMB7	0.00551231	0.235256	0.436	0.459	1	c1 SMC/Myofibroblast	0.949891
POLR2K	0.000280277	0.340493	0.419	0.441	1	c1 SMC/Myofibroblast	0.950113
COPE	5.36072e-05	0.210665	0.577	0.607	1	c1 SMC/Myofibroblast	0.950577
GSTK1	0.000314871	0.273488	0.49	0.515	1	c1 SMC/Myofibroblast	0.951456
LAMTOR4	1.57787e-05	0.204911	0.648	0.681	0.571014	c1 SMC/Myofibroblast	0.951542
UQCRFS1	0.00210378	0.30557	0.397	0.417	1	c1 SMC/Myofibroblast	0.952038
HNRNPDL	0.000691522	0.103831	0.746	0.783	1	c1 SMC/Myofibroblast	0.952746
CDH6	0	4.46137	0.465	0.034	0	c1 SMC/Myofibroblast	13.6765
NOL7	0.000136586	0.203758	0.53	0.556	1	c1 SMC/Myofibroblast	0.953237
RANBP1	3.072e-06	0.363288	0.472	0.495	0.111173	c1 SMC/Myofibroblast	0.953535
ATP5F1A	2.30162e-05	0.285055	0.498	0.522	0.832933	c1 SMC/Myofibroblast	0.954023
SCAND1	7.69271e-05	0.248225	0.505	0.529	1	c1 SMC/Myofibroblast	0.954631
TMEM256	0.00708158	0.345468	0.35	0.366	1	c1 SMC/Myofibroblast	0.956284
MCRIP1	9.16718e-05	0.302523	0.455	0.475	1	c1 SMC/Myofibroblast	0.957895
PARM1	4.38947e-292	4.25541	0.346	0.028	1.58851e-287	c1 SMC/Myofibroblast	12.3571
ADH5	0.0038135	0.182256	0.486	0.507	1	c1 SMC/Myofibroblast	0.95858
SRSF3	9.38597e-05	0.100778	0.765	0.798	1	c1 SMC/Myofibroblast	0.958647
PDCD10	0.00354176	0.339874	0.376	0.392	1	c1 SMC/Myofibroblast	0.959184
FKBP8	2.90678e-06	0.240065	0.545	0.568	0.105194	c1 SMC/Myofibroblast	0.959507
FAM162B	0	4.41511	0.39	0.032	0	c1 SMC/Myofibroblast	12.1875
TNN	0	7.81878	0.522	0.008	0	c5 Fibroblast SFRP1+	65.25
COX4I2	0	4.26985	0.638	0.055	0	c1 SMC/Myofibroblast	11.6
ATP1B2	1.3603e-241	4.16282	0.3	0.026	4.92279e-237	c1 SMC/Myofibroblast	11.5385
NEDD8	4.11615e-05	0.147165	0.711	0.739	1	c1 SMC/Myofibroblast	0.962111
REM1	1.74376e-281	4.2338	0.342	0.031	6.31051e-277	c1 SMC/Myofibroblast	11.0323
LINGO1	4.21558e-192	3.83906	0.252	0.023	1.52558e-187	c1 SMC/Myofibroblast	10.9565
MRPL33	0.000184179	0.127441	0.616	0.639	1	c1 SMC/Myofibroblast	0.964006
AVPR1A	6.8532e-269	4.30408	0.331	0.031	2.48011e-264	c1 SMC/Myofibroblast	10.6774
MRPL18	0.00069865	0.355486	0.389	0.403	1	c1 SMC/Myofibroblast	0.965261
FMO3	0	4.19715	0.544	0.055	0	c1 SMC/Myofibroblast	9.89091
ITGA7	0	4.15146	0.601	0.062	0	c1 SMC/Myofibroblast	9.69355
PKM	1.93068e-05	0.186459	0.623	0.645	0.698694	c1 SMC/Myofibroblast	0.965891
TAX1BP1	1.91407e-05	0.287673	0.466	0.482	0.692682	c1 SMC/Myofibroblast	0.966805
CST31	0.000324789	0.212338	0.91	0.941	1	c5 Fibroblast SFRP1+	0.967056
BRD4	0.00753495	0.325844	0.354	0.366	1	c1 SMC/Myofibroblast	0.967213
NME1	0.00580107	0.361147	0.356	0.368	1	c1 SMC/Myofibroblast	0.967391
TRPC6	3.55979e-213	3.87046	0.28	0.029	1.28825e-208	c1 SMC/Myofibroblast	9.65517
PURA	0.000213124	0.319134	0.417	0.431	1	c1 SMC/Myofibroblast	0.967517
NDUFB6	0.00263913	0.39654	0.332	0.343	1	c1 SMC/Myofibroblast	0.96793
TBX2	0	4.18567	0.384	0.04	0	c1 SMC/Myofibroblast	9.6
ZFAS11	0.00213278	0.28715	0.801	0.827	1	c5 Fibroblast SFRP1+	0.968561
PA2G4	8.65616e-06	0.309721	0.497	0.513	0.313258	c1 SMC/Myofibroblast	0.968811
CFAP36	0.00841109	0.316834	0.344	0.355	1	c1 SMC/Myofibroblast	0.969014
MRVI1	0	4.26369	0.575	0.06	0	c1 SMC/Myofibroblast	9.58333
ACADVL	2.41583e-05	0.324571	0.448	0.462	0.874264	c1 SMC/Myofibroblast	0.969697
MPG	7.48153e-06	0.334534	0.457	0.471	0.270749	c1 SMC/Myofibroblast	0.970276
AC074117.1	2.06214e-05	0.474074	0.429	0.442	0.746268	c1 SMC/Myofibroblast	0.970588
GUCY1A2	0	4.42184	0.527	0.06	0	c1 SMC/Myofibroblast	8.78333
TBX2-AS1	2.82877e-190	3.3313	0.263	0.03	1.0237e-185	c1 SMC/Myofibroblast	8.76667
TMEM30A	2.5603e-05	0.319658	0.457	0.47	0.926546	c1 SMC/Myofibroblast	0.97234
SNRPB	4.34906e-06	0.286183	0.493	0.507	0.157388	c1 SMC/Myofibroblast	0.972387
NDUFA4L2	0	4.34207	0.793	0.091	0	c1 SMC/Myofibroblast	8.71429
SRSF52	0.00415746	0.214682	0.743	0.764	1	c5 Fibroblast SFRP1+	0.972513
MYH11	0	4.48354	0.588	0.07	0	c1 SMC/Myofibroblast	8.4
SRSF5	0.00834331	0.100947	0.756	0.777	1	c1 SMC/Myofibroblast	0.972973
TNMD	0	7.49995	0.459	0.011	0	c5 Fibroblast SFRP1+	41.7273
GPRC5C	4.05407e-178	3.51646	0.251	0.031	1.46713e-173	c1 SMC/Myofibroblast	8.09677
RASGRP2	0	3.83086	0.417	0.052	0	c1 SMC/Myofibroblast	8.01923
LGI4	0	3.86413	0.505	0.063	0	c1 SMC/Myofibroblast	8.01587
FOXS1	1.17628e-223	2.75124	0.311	0.039	4.25682e-219	c1 SMC/Myofibroblast	7.97436
RPL13A	0.000245332	0.114134	0.756	0.775	1	c1 SMC/Myofibroblast	0.975484
PSMC3	2.81027e-05	0.408376	0.398	0.408	1	c1 SMC/Myofibroblast	0.97549
RERG	0	3.79086	0.573	0.072	0	c1 SMC/Myofibroblast	7.95833
DDX51	9.66301e-05	0.19095	0.895	0.917	1	c5 Fibroblast SFRP1+	0.976009
MYCT1	0	7.95594	0.557	0.003	0	c3 Endothelial cell	185.667
UQCRC2	6.03691e-06	0.392112	0.415	0.425	0.21847	c1 SMC/Myofibroblast	0.976471
EGFL6	0	3.81721	0.485	0.062	0	c1 SMC/Myofibroblast	7.82258
RGS5	0	4.73934	0.777	0.1	0	c1 SMC/Myofibroblast	7.77
WASL	0.000130116	0.324005	0.4	0.409	1	c1 SMC/Myofibroblast	0.977995
UBE2A	0.00277958	0.400345	0.317	0.324	1	c1 SMC/Myofibroblast	0.978395
PICALM	0.00624378	0.312582	0.368	0.376	1	c1 SMC/Myofibroblast	0.978723
COCH	0	9.10581	0.449	0.013	0	c5 Fibroblast SFRP1+	34.5385
ANO1	6.80338e-224	3.7083	0.305	0.04	2.46207e-219	c1 SMC/Myofibroblast	7.625
KCNJ8	0	3.87463	0.452	0.06	0	c1 SMC/Myofibroblast	7.53333
FAM89B	0.00732492	0.328415	0.338	0.345	1	c1 SMC/Myofibroblast	0.97971
FLYWCH2	0.00158332	0.341421	0.341	0.348	1	c1 SMC/Myofibroblast	0.979885
YWHAB	1.74671e-05	0.120107	0.782	0.798	0.632119	c1 SMC/Myofibroblast	0.97995
CCDC102B	0	4.02894	0.668	0.092	0	c1 SMC/Myofibroblast	7.26087
GPX41	0.000530516	0.283771	0.796	0.812	1	c5 Fibroblast SFRP1+	0.980296
EGFLAM	2.06423e-297	3.47029	0.389	0.054	7.47024e-293	c1 SMC/Myofibroblast	7.2037
GJA4	0	2.61584	0.433	0.061	0	c1 SMC/Myofibroblast	7.09836
CRABP1	0	6.2211	0.463	0.015	0	c5 Fibroblast SFRP1+	30.8667
CD163L1	7.61329e-173	3.20082	0.257	0.037	2.75518e-168	c1 SMC/Myofibroblast	6.94595
MAP3K7CL	5.79642e-176	3.6253	0.259	0.038	2.09767e-171	c1 SMC/Myofibroblast	6.81579
MZT2A	4.99043e-05	0.382928	0.386	0.393	1	c1 SMC/Myofibroblast	0.982188
KDR	0	7.8699	0.546	0.003	0	c3 Endothelial cell	182
POLR2F	3.12002e-05	0.366322	0.402	0.409	1	c1 SMC/Myofibroblast	0.982885
COMMD7	0.00118814	0.37584	0.346	0.352	1	c1 SMC/Myofibroblast	0.982955
BAG1	1.91843e-05	0.348013	0.408	0.415	0.694262	c1 SMC/Myofibroblast	0.983133
LMOD1	0	3.7106	0.55	0.081	0	c1 SMC/Myofibroblast	6.79012
EIF3D	3.31437e-06	0.214197	0.553	0.562	0.119944	c1 SMC/Myofibroblast	0.983986
F13A1	0	4.54238	0.41	0.028	0	c5 Fibroblast SFRP1+	14.6429
SSNA1	0.000167251	0.306068	0.385	0.391	1	c1 SMC/Myofibroblast	0.984655
CCL14	0	7.88574	0.51	0.003	0	c3 Endothelial cell	170
GJC1	1.33331e-289	3.82986	0.378	0.056	4.82511e-285	c1 SMC/Myofibroblast	6.75
SOX17	0	7.70959	0.486	0.003	0	c3 Endothelial cell	162
BHLHE41	0	5.10019	0.439	0.031	0	c5 Fibroblast SFRP1+	14.1613
TM4SF18	0	7.86203	0.465	0.003	0	c3 Endothelial cell	155
NCL1	0.00219761	0.247233	0.701	0.711	1	c5 Fibroblast SFRP1+	0.985935
AIP	0.000486584	0.397254	0.355	0.36	1	c1 SMC/Myofibroblast	0.986111
ENPEP	3.95956e-178	3.30129	0.268	0.042	1.43293e-173	c1 SMC/Myofibroblast	6.38095
MT-ND5	4.6033e-06	0.248892	0.961	0.974	0.166589	c5 Fibroblast SFRP1+	0.986653
PI16	0	3.76044	0.429	0.032	0	c5 Fibroblast SFRP1+	13.4062
ROBO4	0	7.29182	0.579	0.004	0	c3 Endothelial cell	144.75
GIMAP8	0	7.8288	0.429	0.003	0	c3 Endothelial cell	143
REEP3	0.0072542	0.337846	0.329	0.333	1	c1 SMC/Myofibroblast	0.987988
NCKAP5	0	3.48247	0.494	0.078	0	c1 SMC/Myofibroblast	6.33333
PPDPF2	2.69579e-05	0.286645	0.77	0.779	0.97558	c5 Fibroblast SFRP1+	0.988447
CNTNAP3B	0	7.70933	0.424	0.003	0	c3 Endothelial cell	141.333
GIMAP6	0	7.1062	0.55	0.004	0	c3 Endothelial cell	137.5
DKK21	0	4.82489	0.631	0.048	0	c5 Fibroblast SFRP1+	13.1458
MMRN1	0	8.23295	0.539	0.004	0	c3 Endothelial cell	134.75
KLHL23	5.26137e-177	3.29926	0.266	0.042	1.90404e-172	c1 SMC/Myofibroblast	6.33333
TEX41	0	3.41092	0.468	0.075	0	c1 SMC/Myofibroblast	6.24
PTPRB	0	7.26013	0.596	0.005	0	c3 Endothelial cell	119.2
ECSCR	0	8.13247	0.823	0.007	0	c3 Endothelial cell	117.571
TIE1	0	7.05078	0.454	0.004	0	c3 Endothelial cell	113.5
SMDT1	1.62771e-06	0.390211	0.407	0.411	0.0589051	c1 SMC/Myofibroblast	0.990268
GPR146	0	7.31776	0.452	0.004	0	c3 Endothelial cell	113
RASL11A	0	3.54826	0.559	0.09	0	c1 SMC/Myofibroblast	6.21111
PLPPR4	4.0939e-236	3.35618	0.335	0.054	1.48154e-231	c1 SMC/Myofibroblast	6.2037
EFHD1	1.13921e-234	3.17934	0.335	0.054	4.12269e-230	c1 SMC/Myofibroblast	6.2037
STEAP4	0	3.97677	0.651	0.107	0	c1 SMC/Myofibroblast	6.08411
IL3RA	0	7.38971	0.7	0.007	0	c3 Endothelial cell	100
SLC7A2	0	3.44551	0.45	0.075	0	c1 SMC/Myofibroblast	6
SYNPO2	0	4.19313	0.821	0.139	0	c1 SMC/Myofibroblast	5.90647
PDLIM2	0.0024431	0.103461	0.606	0.611	1	c1 SMC/Myofibroblast	0.991817
ADM5	0	7.37882	0.558	0.006	0	c3 Endothelial cell	93
RBP7	0	8.36399	0.557	0.006	0	c3 Endothelial cell	92.8333
RNASE1	0	7.12878	0.831	0.009	0	c3 Endothelial cell	92.3333
C2CD4B	0	7.99079	0.54	0.006	0	c3 Endothelial cell	90
FAM110D	0	7.25911	0.533	0.006	0	c3 Endothelial cell	88.8333
VWF	0	7.98194	0.845	0.01	0	c3 Endothelial cell	84.5
CCT5	1.57061e-05	0.384592	0.399	0.402	0.568388	c1 SMC/Myofibroblast	0.992537
PPP1R14A	0	3.18739	0.693	0.119	0	c1 SMC/Myofibroblast	5.82353
RRAD	3.1866e-295	3.59839	0.405	0.07	1.1532e-290	c1 SMC/Myofibroblast	5.78571
COL11A1	0	4.31992	0.464	0.036	0	c5 Fibroblast SFRP1+	12.8889
RAMP1	1.72583e-202	2.39497	0.318	0.055	6.2456e-198	c1 SMC/Myofibroblast	5.78182
HHEX	0	5.94286	0.47	0.006	0	c3 Endothelial cell	78.3333
DIPK2B	0	6.56361	0.622	0.008	0	c3 Endothelial cell	77.75
INPP4B	0	3.72417	0.646	0.113	0	c1 SMC/Myofibroblast	5.71681
MEOX1	0	6.41141	0.464	0.006	0	c3 Endothelial cell	77.3333
NT5C3B	0.00483694	0.43611	0.285	0.287	1	c1 SMC/Myofibroblast	0.993031
PDE3A	1.10171e-164	3.19685	0.26	0.046	3.98697e-160	c1 SMC/Myofibroblast	5.65217
SERPING11	4.98171e-06	0.352226	0.77	0.775	0.180283	c5 Fibroblast SFRP1+	0.993548
NDUFS2	0.000721356	0.435942	0.321	0.323	1	c1 SMC/Myofibroblast	0.993808
C1orf115	0	6.53512	0.44	0.006	0	c3 Endothelial cell	73.3333
MCTP1	0	7.21827	0.772	0.011	0	c3 Endothelial cell	70.1818
HOPX	0	3.71973	0.748	0.133	0	c1 SMC/Myofibroblast	5.62406
PUF60	0.000588627	0.362596	0.345	0.347	1	c1 SMC/Myofibroblast	0.994236
PDLIM5	0.0056089	0.316928	0.346	0.348	1	c1 SMC/Myofibroblast	0.994253
ERG	0	6.53887	0.561	0.008	0	c3 Endothelial cell	70.125
CARMN	0	3.61526	0.482	0.086	0	c1 SMC/Myofibroblast	5.60465
CDH5	0	6.92779	0.696	0.01	0	c3 Endothelial cell	69.6
ITGB4	0	6.48145	0.547	0.008	0	c3 Endothelial cell	68.375
STAB1	0	6.07627	0.4	0.006	0	c3 Endothelial cell	66.6667
PLVAP	0	7.66819	0.857	0.013	0	c3 Endothelial cell	65.9231
SELE	0	8.36201	0.519	0.008	0	c3 Endothelial cell	64.875
SFRP11	0	4.73304	0.633	0.057	0	c5 Fibroblast SFRP1+	11.1053
GIMAP7	0	7.42732	0.842	0.013	0	c3 Endothelial cell	64.7692
ANGPT1	2.30202e-210	3.30553	0.318	0.058	8.33078e-206	c1 SMC/Myofibroblast	5.48276
ITGA6	0	7.01124	0.836	0.013	0	c3 Endothelial cell	64.3077
GIMAP4	0	6.63814	0.769	0.013	0	c3 Endothelial cell	59.1538
GIMAP1	0	6.65342	0.687	0.012	0	c3 Endothelial cell	57.25
ADGRL4	0	7.49703	0.873	0.016	0	c3 Endothelial cell	54.5625
CLDN5	0	8.35281	0.901	0.017	0	c3 Endothelial cell	53
PCAT19	0	6.42349	0.582	0.011	0	c3 Endothelial cell	52.9091
RAMP3	0	7.01162	0.718	0.014	0	c3 Endothelial cell	51.2857
MECOM	0	6.10409	0.448	0.009	0	c3 Endothelial cell	49.7778
S1PR1	0	5.92952	0.494	0.01	0	c3 Endothelial cell	49.4
BEX3	0.00115186	0.164176	0.503	0.505	1	c1 SMC/Myofibroblast	0.99604
RASL12	1.89726e-243	2.98528	0.36	0.066	6.86598e-239	c1 SMC/Myofibroblast	5.45455
BOLA3	0.00904992	0.375529	0.269	0.27	1	c1 SMC/Myofibroblast	0.996296
CLMN	2.81661e-183	3.03787	0.291	0.054	1.0193e-178	c1 SMC/Myofibroblast	5.38889
SHANK3	0	5.77684	0.434	0.009	0	c3 Endothelial cell	48.2222
EDN1	0	6.78138	0.463	0.01	0	c3 Endothelial cell	46.3
IMPDH2	0.000131998	0.486765	0.329	0.33	1	c1 SMC/Myofibroblast	0.99697
THSD7A	0	6.05626	0.558	0.013	0	c3 Endothelial cell	42.9231
NOSTRIN	0	5.9556	0.511	0.012	0	c3 Endothelial cell	42.5833
SOX18	0	6.76889	0.847	0.021	0	c3 Endothelial cell	40.3333
PDE5A	0	3.11541	0.612	0.118	0	c1 SMC/Myofibroblast	5.18644
LINC01197	1.02571e-277	3.03985	0.409	0.085	3.71193e-273	c1 SMC/Myofibroblast	4.81176
ABCC9	0	3.55287	0.762	0.161	0	c1 SMC/Myofibroblast	4.73292
PECAM1	0	7.56262	0.951	0.024	0	c3 Endothelial cell	39.625
ACKR1	0	7.86154	0.722	0.021	0	c3 Endothelial cell	34.381
CYYR1	0	5.83829	0.654	0.02	0	c3 Endothelial cell	32.7
ICA1	0	4.92303	0.445	0.015	0	c3 Endothelial cell	29.6667
HLA-DQB1	0	5.30212	0.682	0.023	0	c3 Endothelial cell	29.6522
SCARB1	0	5.57717	0.513	0.018	0	c3 Endothelial cell	28.5
FGD5	0	5.02794	0.432	0.016	0	c3 Endothelial cell	27
KANK3	0	4.87589	0.43	0.016	0	c3 Endothelial cell	26.875
SEPTIN4	0	3.09087	0.531	0.116	0	c1 SMC/Myofibroblast	4.57759
ISYNA1	7.00122e-305	2.93129	0.443	0.098	2.53367e-300	c1 SMC/Myofibroblast	4.52041
PPP1R12B	0	3.13514	0.599	0.133	0	c1 SMC/Myofibroblast	4.50376
PTP4A3	2.73431e-176	2.75662	0.305	0.068	9.89518e-172	c1 SMC/Myofibroblast	4.48529
PRKAR2B	8.12724e-178	2.8627	0.304	0.068	2.94117e-173	c1 SMC/Myofibroblast	4.47059
C1D	0.0024226	0.415384	0.288	0.288	1	c1 SMC/Myofibroblast	1
LPCAT2	0	5.06106	0.479	0.019	0	c3 Endothelial cell	25.2105
FLI1	0	4.8307	0.487	0.02	0	c3 Endothelial cell	24.35
PCDH17	0	5.20003	0.405	0.017	0	c3 Endothelial cell	23.8235
STEAP1	0	5.10425	0.442	0.012	0	c4 Fibroblast FAP+/SFRP2+	36.8333
NOTCH3	0	3.54667	0.875	0.198	0	c1 SMC/Myofibroblast	4.41919
FIBIN1	2.68187e-257	4.12282	0.417	0.052	9.70544e-253	c5 Fibroblast SFRP1+	8.01923
FRMD3	8.43329e-179	2.84043	0.307	0.07	3.05192e-174	c1 SMC/Myofibroblast	4.38571
PDGFA	0	3.02224	0.532	0.123	0	c1 SMC/Myofibroblast	4.3252
ARHGAP6	6.17914e-160	2.46407	0.291	0.068	2.23617e-155	c1 SMC/Myofibroblast	4.27941
TMEM255B	0	4.94516	0.545	0.023	0	c3 Endothelial cell	23.6957
MMRN2	0	5.15498	0.654	0.028	0	c3 Endothelial cell	23.3571
CSRNP3	2.21289e-157	2.77722	0.284	0.067	8.00824e-153	c1 SMC/Myofibroblast	4.23881
ARHGEF17	4.35648e-267	2.80176	0.416	0.099	1.57656e-262	c1 SMC/Myofibroblast	4.20202
KLF9	2.50321e-05	0.308941	0.435	0.434	0.905886	c1 SMC/Myofibroblast	1.0023
MFAP51	0	3.91135	0.527	0.066	0	c5 Fibroblast SFRP1+	7.98485
ADRA2A	0	2.84304	0.53	0.127	0	c1 SMC/Myofibroblast	4.17323
PIN1	4.79121e-06	0.426827	0.373	0.372	0.173389	c1 SMC/Myofibroblast	1.00269
PHLDA2	3.51999e-208	2.91888	0.35	0.084	1.27385e-203	c1 SMC/Myofibroblast	4.16667
EGFL7	0	6.56917	0.906	0.039	0	c3 Endothelial cell	23.2308
CLEC14A	0	5.67547	0.841	0.039	0	c3 Endothelial cell	21.5641
ACTA2	0	4.12479	0.939	0.248	0	c1 SMC/Myofibroblast	3.78629
C12orf571	6.98876e-06	0.30271	0.784	0.781	0.252916	c5 Fibroblast SFRP1+	1.00384
TINAGL1	0	3.08194	0.813	0.217	0	c1 SMC/Myofibroblast	3.74654
C3	0	6.30764	0.507	0.014	0	c4 Fibroblast FAP+/SFRP2+	36.2143
EMID11	0	4.38817	0.551	0.073	0	c5 Fibroblast SFRP1+	7.54795
HSP90AA1	0.000547683	0.14024	0.931	0.927	1	c3 Endothelial cell	1.00431
NME4	0.00294547	0.214061	0.414	0.412	1	c1 SMC/Myofibroblast	1.00485
EFEMP1	0	5.07477	0.536	0.017	0	c4 Fibroblast FAP+/SFRP2+	31.5294
NR2F2-AS1	2.27641e-183	2.50332	0.339	0.091	8.23811e-179	c1 SMC/Myofibroblast	3.72527
SERPINI1	8.41683e-202	2.679	0.36	0.098	3.04597e-197	c1 SMC/Myofibroblast	3.67347
KCNE4	0	2.79031	0.505	0.142	0	c1 SMC/Myofibroblast	3.55634
PTGFR1	1.36802e-226	4.08207	0.415	0.06	4.95072e-222	c5 Fibroblast SFRP1+	6.91667
OCIAD2	0	4.86221	0.429	0.02	0	c3 Endothelial cell	21.45
AHCYL1	7.93591e-06	0.498923	0.344	0.342	0.287193	c1 SMC/Myofibroblast	1.00585
MT1F	4.99379e-189	2.17895	0.365	0.103	1.8072e-184	c1 SMC/Myofibroblast	3.54369
C1QTNF1	0	2.71247	0.52	0.148	0	c1 SMC/Myofibroblast	3.51351
FHL2	0	2.98654	0.481	0.14	0	c1 SMC/Myofibroblast	3.43571
ADCY3	0	2.58391	0.514	0.151	0	c1 SMC/Myofibroblast	3.40397
EDNRA	0	1.61939	0.556	0.165	0	c1 SMC/Myofibroblast	3.3697
HES4	0	2.62654	0.671	0.204	0	c1 SMC/Myofibroblast	3.28922
ARHGAP15	1.03727e-208	2.15788	0.404	0.123	3.75377e-204	c1 SMC/Myofibroblast	3.28455
FLT1	0	4.98298	0.608	0.029	0	c3 Endothelial cell	20.9655
ID4	0	3.12201	0.838	0.258	0	c1 SMC/Myofibroblast	3.24806
RNF152	5.85305e-116	2.14562	0.263	0.081	2.11816e-111	c1 SMC/Myofibroblast	3.24691
PAWR	0	2.5242	0.557	0.175	0	c1 SMC/Myofibroblast	3.18286
EFNA1	0	4.78354	0.502	0.025	0	c3 Endothelial cell	20.08
FRZB	9.05274e-169	2.15624	0.353	0.111	3.2761e-164	c1 SMC/Myofibroblast	3.18018
HSPB6	1.73037e-135	2.38242	0.294	0.093	6.26205e-131	c1 SMC/Myofibroblast	3.16129
GFRA11	1.65739e-217	3.60508	0.412	0.061	5.99794e-213	c5 Fibroblast SFRP1+	6.7541
MRGPRF	0	2.57941	0.625	0.198	0	c1 SMC/Myofibroblast	3.15657
HNRNPDL1	0.000674247	0.257735	0.764	0.758	1	c5 Fibroblast SFRP1+	1.00792
OGN1	0	3.96835	0.626	0.093	0	c5 Fibroblast SFRP1+	6.73118
PRKRA	0.00594698	0.440952	0.251	0.249	1	c1 SMC/Myofibroblast	1.00803
NEXN	8.70053e-153	2.30738	0.326	0.104	3.14864e-148	c1 SMC/Myofibroblast	3.13462
PLCE1	2.45973e-110	2.30528	0.256	0.082	8.90153e-106	c1 SMC/Myofibroblast	3.12195
LBH	0	2.99876	0.702	0.225	0	c1 SMC/Myofibroblast	3.12
GXYLT2	0	5.31559	0.518	0.018	0	c4 Fibroblast FAP+/SFRP2+	28.7778
FZD6	0	4.84334	0.441	0.022	0	c3 Endothelial cell	20.0455
SYTL2	0	2.68183	0.618	0.2	0	c1 SMC/Myofibroblast	3.09
LURAP1L	6.74966e-213	2.23112	0.414	0.134	2.44263e-208	c1 SMC/Myofibroblast	3.08955
WFDC1	2.21578e-115	1.78545	0.275	0.09	8.01867e-111	c1 SMC/Myofibroblast	3.05556
GUCY1B1	4.78155e-278	2.39995	0.484	0.161	1.7304e-273	c1 SMC/Myofibroblast	3.00621
MCAM	0	2.7609	0.771	0.259	0	c1 SMC/Myofibroblast	2.97683
OMD	0	4.367	0.51	0.02	0	c4 Fibroblast FAP+/SFRP2+	25.5
FBLIM1	1.82289e-165	2.24064	0.353	0.119	6.59687e-161	c1 SMC/Myofibroblast	2.96639
LIMCH1	2.34168e-285	4.038	0.527	0.083	8.4743e-281	c5 Fibroblast SFRP1+	6.3494
MTHFD2	2.60174e-113	2.21898	0.266	0.09	9.41545e-109	c1 SMC/Myofibroblast	2.95556
PSMC4	4.91003e-05	0.455286	0.324	0.321	1	c1 SMC/Myofibroblast	1.00935
ACTN1	5.65138e-05	0.183297	0.512	0.507	1	c1 SMC/Myofibroblast	1.00986
C20orf27	0	2.72982	0.545	0.186	0	c1 SMC/Myofibroblast	2.93011
SMARCD3	2.89781e-143	2.17689	0.323	0.112	1.04869e-138	c1 SMC/Myofibroblast	2.88393
GPM6B	2.76369e-304	1.88419	0.563	0.198	1.00015e-299	c1 SMC/Myofibroblast	2.84343
TGFBI	0	2.22098	0.571	0.202	0	c1 SMC/Myofibroblast	2.82673
ANGPT2	1.17525e-303	1.90463	0.562	0.199	4.2531e-299	c1 SMC/Myofibroblast	2.82412
SPECC1	3.52377e-148	1.99527	0.343	0.122	1.27522e-143	c1 SMC/Myofibroblast	2.81148
MYLK	0	2.87093	0.777	0.278	0	c1 SMC/Myofibroblast	2.79496
CPE	0	1.82662	0.883	0.316	0	c1 SMC/Myofibroblast	2.7943
TAGLN	0	3.78686	0.99	0.355	0	c1 SMC/Myofibroblast	2.78873
TMBIM62	6.91889e-05	0.377514	0.704	0.696	1	c5 Fibroblast SFRP1+	1.01149
SNTA1	1.35599e-97	2.17504	0.251	0.091	4.9072e-93	c1 SMC/Myofibroblast	2.75824
IL33	0	5.22825	0.692	0.037	0	c3 Endothelial cell	18.7027
TPPP3	4.88445e-216	1.65174	0.477	0.174	1.76763e-211	c1 SMC/Myofibroblast	2.74138
KIAA0040	4.26367e-131	1.93239	0.323	0.12	1.54298e-126	c1 SMC/Myofibroblast	2.69167
PDE1A	5.86148e-105	2.113	0.276	0.104	2.12121e-100	c1 SMC/Myofibroblast	2.65385
ARHGAP42	1.37314e-167	2.0368	0.389	0.147	4.96926e-163	c1 SMC/Myofibroblast	2.64626
HSPB2	1.11907e-99	1.82792	0.277	0.106	4.0498e-95	c1 SMC/Myofibroblast	2.61321
PLEKHA4	2.83748e-136	1.90822	0.346	0.133	1.02685e-131	c1 SMC/Myofibroblast	2.6015
LGALSL	7.32042e-94	2.00767	0.259	0.1	2.64919e-89	c1 SMC/Myofibroblast	2.59
OLFML2B	0	1.78641	0.63	0.246	0	c1 SMC/Myofibroblast	2.56098
GPX3	2.74004e-107	1.84782	0.297	0.116	9.91594e-103	c1 SMC/Myofibroblast	2.56034
ARID5A	4.49523e-190	2.17	0.42	0.165	1.62678e-185	c1 SMC/Myofibroblast	2.54545
SMOC2	0	1.82123	0.624	0.247	0	c1 SMC/Myofibroblast	2.52632
FAT1	1.23919e-242	1.99058	0.502	0.199	4.48449e-238	c1 SMC/Myofibroblast	2.52261
JAG1	0	2.126	0.692	0.28	0	c1 SMC/Myofibroblast	2.47143
DIPK1B	0	4.41253	0.429	0.023	0	c3 Endothelial cell	18.6522
NEURL1B	2.07097e-175	1.74488	0.435	0.179	7.49462e-171	c1 SMC/Myofibroblast	2.43017
MRPL47	0.000408641	0.473376	0.287	0.283	1	c1 SMC/Myofibroblast	1.01413
NT5DC2	5.324e-154	1.77868	0.401	0.167	1.9267e-149	c1 SMC/Myofibroblast	2.4012
SGIP1	3.30261e-92	1.80435	0.286	0.122	1.19518e-87	c1 SMC/Myofibroblast	2.34426
CFI	0	4.25679	0.428	0.023	0	c3 Endothelial cell	18.6087
PDGFRA1	0	3.13351	0.626	0.099	0	c5 Fibroblast SFRP1+	6.32323
NCK2	1.23369e-138	1.96492	0.368	0.159	4.46459e-134	c1 SMC/Myofibroblast	2.31447
FADS3	1.88449e-169	1.9332	0.421	0.182	6.81979e-165	c1 SMC/Myofibroblast	2.31319
HLA-DMA	0	4.9533	0.65	0.035	0	c3 Endothelial cell	18.5714
HLA-DPA1	0	5.31371	0.809	0.046	0	c3 Endothelial cell	17.587
GUCY1A1	1.63565e-201	1.66012	0.503	0.223	5.91926e-197	c1 SMC/Myofibroblast	2.25561
SPON11	2.78076e-261	3.41149	0.517	0.083	1.00633e-256	c5 Fibroblast SFRP1+	6.22892
FXYD6	3.40368e-91	1.63379	0.295	0.131	1.23176e-86	c1 SMC/Myofibroblast	2.25191
DIO21	9.73008e-192	2.69372	0.417	0.067	3.52122e-187	c5 Fibroblast SFRP1+	6.22388
NDRG2	8.74545e-172	1.74286	0.454	0.203	3.16489e-167	c1 SMC/Myofibroblast	2.23645
COMP	0	5.42912	0.484	0.025	0	c4 Fibroblast FAP+/SFRP2+	19.36
SEPTIN7P2	6.94041e-97	1.74247	0.307	0.138	2.51167e-92	c1 SMC/Myofibroblast	2.22464
ITGBL11	1.16764e-245	3.87419	0.49	0.08	4.22557e-241	c5 Fibroblast SFRP1+	6.125
EMCN	0	5.34823	0.857	0.051	0	c3 Endothelial cell	16.8039
COL5A3	1.64958e-133	1.37552	0.414	0.187	5.96966e-129	c1 SMC/Myofibroblast	2.2139
SELENBP1	1.87823e-102	1.65981	0.33	0.15	6.79712e-98	c1 SMC/Myofibroblast	2.2
MOB3B	7.90412e-69	1.4255	0.254	0.116	2.86042e-64	c1 SMC/Myofibroblast	2.18966
PRKCH	0	4.28917	0.426	0.026	0	c3 Endothelial cell	16.3846
AOC3	2.92874e-134	1.53101	0.406	0.186	1.05988e-129	c1 SMC/Myofibroblast	2.1828
HLA-DRB1	0	5.99079	0.912	0.057	0	c3 Endothelial cell	16
CRIP1	0	2.33477	0.789	0.363	0	c1 SMC/Myofibroblast	2.17355
CHCHD10	0	1.87066	0.713	0.33	0	c1 SMC/Myofibroblast	2.16061
CXCL141	0	2.92514	0.845	0.153	0	c5 Fibroblast SFRP1+	5.52288
TPM2	0	3.14694	0.96	0.449	0	c1 SMC/Myofibroblast	2.13808
PDGFRB	0	2.06917	0.829	0.39	0	c1 SMC/Myofibroblast	2.12564
DAAM2	4.34606e-67	1.35067	0.265	0.126	1.57279e-62	c1 SMC/Myofibroblast	2.10317
SPATS2L	0.000163342	0.174347	0.495	0.486	1	c1 SMC/Myofibroblast	1.01852
INAFM1	2.43423e-162	1.71292	0.452	0.215	8.80924e-158	c1 SMC/Myofibroblast	2.10233
MAP3K20	1.24292e-277	2.07716	0.565	0.269	4.498e-273	c1 SMC/Myofibroblast	2.10037
ITGA111	3.80817e-173	3.6004	0.4	0.073	1.37814e-168	c5 Fibroblast SFRP1+	5.47945
NR2F2	0	2.64516	0.957	0.456	0	c1 SMC/Myofibroblast	2.09868
PLEKHH3	1.14845e-85	1.67783	0.3	0.143	4.15614e-81	c1 SMC/Myofibroblast	2.0979
RCAN2	1.892e-115	1.87858	0.356	0.17	6.84697e-111	c1 SMC/Myofibroblast	2.09412
ITGA1	3.08775e-260	1.96479	0.564	0.271	1.11743e-255	c1 SMC/Myofibroblast	2.08118
RGS16	0	2.53232	0.689	0.333	0	c1 SMC/Myofibroblast	2.06907
SEMA5A	2.15379e-86	1.17238	0.331	0.161	7.79434e-82	c1 SMC/Myofibroblast	2.0559
KANK2	9.37862e-225	1.78162	0.536	0.263	3.39403e-220	c1 SMC/Myofibroblast	2.03802
MIR4435-2HG	1.25683e-152	1.67816	0.442	0.218	4.54833e-148	c1 SMC/Myofibroblast	2.02752
PHLDB2	5.9174e-195	1.76962	0.505	0.251	2.14145e-190	c1 SMC/Myofibroblast	2.01195
FILIP1L	0	2.18001	0.7	0.349	0	c1 SMC/Myofibroblast	2.00573
TIMP11	0.00624307	0.31321	0.876	0.859	1	c5 Fibroblast SFRP1+	1.01979
MYO1B	0	2.13682	0.68	0.34	0	c1 SMC/Myofibroblast	2
CRISPLD2	4.84342e-192	1.6327	0.531	0.269	1.75279e-187	c1 SMC/Myofibroblast	1.97398
HLA-DRA	0	5.68723	0.889	0.056	0	c3 Endothelial cell	15.875
CYTOR	2.07725e-246	1.85836	0.564	0.287	7.51736e-242	c1 SMC/Myofibroblast	1.96516
SLCO3A1	8.86982e-129	1.70475	0.416	0.217	3.2099e-124	c1 SMC/Myofibroblast	1.91705
ADGRF5	1.68996e-113	1.05656	0.454	0.238	6.11578e-109	c1 SMC/Myofibroblast	1.90756
PDLIM3	1.24802e-78	1.72122	0.307	0.161	4.51645e-74	c1 SMC/Myofibroblast	1.90683
MXRA51	0	3.49304	0.731	0.134	0	c5 Fibroblast SFRP1+	5.45522
HOXD9	0	4.13072	0.439	0.028	0	c3 Endothelial cell	15.6786
SORBS3	6.31298e-255	1.84757	0.578	0.304	2.2846e-250	c1 SMC/Myofibroblast	1.90132
RASIP1	0	4.19322	0.453	0.029	0	c3 Endothelial cell	15.6207
RABGAP1	4.44531e-145	1.63001	0.452	0.238	1.60871e-140	c1 SMC/Myofibroblast	1.89916
ST5	9.56602e-82	1.42925	0.334	0.177	3.46185e-77	c1 SMC/Myofibroblast	1.88701
CLMP	0	3.59407	0.488	0.028	0	c4 Fibroblast FAP+/SFRP2+	17.4286
CRYAB	1.09827e-188	1.53726	0.55	0.292	3.97453e-184	c1 SMC/Myofibroblast	1.88356
ARHGAP10	5.17521e-111	1.47761	0.402	0.214	1.87286e-106	c1 SMC/Myofibroblast	1.8785
TERF1	0.000182877	0.447552	0.302	0.295	1	c1 SMC/Myofibroblast	1.02373
UBA2	5.24277e-207	1.77753	0.531	0.283	1.89731e-202	c1 SMC/Myofibroblast	1.87633
OAT	0.000912342	0.309686	0.342	0.334	1	c1 SMC/Myofibroblast	1.02395
PMEPA1	7.3265e-292	1.50585	0.686	0.367	2.65139e-287	c1 SMC/Myofibroblast	1.86921
RAP2A	6.376e-63	1.37179	0.282	0.151	2.30741e-58	c1 SMC/Myofibroblast	1.86755
VCL	0	1.93437	0.658	0.354	0	c1 SMC/Myofibroblast	1.85876
TNS1	2.94929e-242	1.6567	0.592	0.319	1.06732e-237	c1 SMC/Myofibroblast	1.8558
KIRREL1	2.70033e-69	1.41071	0.304	0.164	9.77222e-65	c1 SMC/Myofibroblast	1.85366
RHOQ	2.10061e-116	1.49353	0.412	0.223	7.6019e-112	c1 SMC/Myofibroblast	1.84753
IFITM21	3.36834e-05	0.108425	0.901	0.879	1	c3 Endothelial cell	1.02503
EMX2	7.93253e-69	1.27753	0.313	0.17	2.8707e-64	c1 SMC/Myofibroblast	1.84118
CHN1	5.4284e-218	1.69223	0.565	0.307	1.96448e-213	c1 SMC/Myofibroblast	1.84039
LZIC	0.000213813	0.442492	0.282	0.275	1	c1 SMC/Myofibroblast	1.02545
CCND1	4.37943e-97	1.54969	0.38	0.207	1.58487e-92	c1 SMC/Myofibroblast	1.83575
EMX2OS	8.78997e-57	1.3408	0.271	0.148	3.181e-52	c1 SMC/Myofibroblast	1.83108
ARHGAP1	1.25403e-116	1.59685	0.406	0.222	4.5382e-112	c1 SMC/Myofibroblast	1.82883
BST2	2.44727e-206	1.12191	0.646	0.355	8.85644e-202	c1 SMC/Myofibroblast	1.81972
AFDN	0	4.32182	0.526	0.035	0	c3 Endothelial cell	15.0286
CD34	0	5.38132	0.885	0.059	0	c3 Endothelial cell	15
COBLL1	1.45677e-115	1.35384	0.43	0.237	5.2719e-111	c1 SMC/Myofibroblast	1.81435
PRRX1	0	1.42067	0.913	0.504	0	c1 SMC/Myofibroblast	1.81151
RBPMS	2.39258e-149	1.43627	0.486	0.269	8.65853e-145	c1 SMC/Myofibroblast	1.80669
MAP9	2.43868e-47	1.23412	0.251	0.14	8.82533e-43	c1 SMC/Myofibroblast	1.79286
ZFHX3	1.49676e-119	1.52711	0.43	0.24	5.41663e-115	c1 SMC/Myofibroblast	1.79167
SMTN	1.99125e-63	1.41842	0.295	0.165	7.20614e-59	c1 SMC/Myofibroblast	1.78788
MFGE8	0	1.41503	0.792	0.444	0	c1 SMC/Myofibroblast	1.78378
OSR2	0	4.26932	0.519	0.034	0	c4 Fibroblast FAP+/SFRP2+	15.2647
DKK3	7.88517e-89	0.901346	0.428	0.24	2.85356e-84	c1 SMC/Myofibroblast	1.78333
COLEC121	1.58036e-165	3.01895	0.41	0.078	5.71917e-161	c5 Fibroblast SFRP1+	5.25641
NUDT4	6.41183e-92	1.5086	0.369	0.207	2.32038e-87	c1 SMC/Myofibroblast	1.78261
NAB1	1.01224e-52	1.37276	0.265	0.149	3.66321e-48	c1 SMC/Myofibroblast	1.77852
DPT	0	3.49592	0.703	0.047	0	c4 Fibroblast FAP+/SFRP2+	14.9574
C11orf96	0	2.17214	0.903	0.509	0	c1 SMC/Myofibroblast	1.77407
PTK2	1.03979e-295	1.60989	0.656	0.37	3.76289e-291	c1 SMC/Myofibroblast	1.77297
ABI2	0.00503334	0.307465	0.266	0.258	1	c1 SMC/Myofibroblast	1.03101
RAMP2	0	5.62055	0.857	0.058	0	c3 Endothelial cell	14.7759
MYL9	0	2.96197	0.957	0.54	0	c1 SMC/Myofibroblast	1.77222
ITIH5	5.98335e-168	1.06752	0.603	0.344	2.16532e-163	c1 SMC/Myofibroblast	1.75291
DNM1L	0.00155277	0.437776	0.256	0.248	1	c1 SMC/Myofibroblast	1.03226
PDLIM7	1.46527e-122	1.42606	0.456	0.262	5.30267e-118	c1 SMC/Myofibroblast	1.74046
CAMK2N1	6.81453e-169	1.59866	0.529	0.304	2.46611e-164	c1 SMC/Myofibroblast	1.74013
CRABP21	2.16374e-228	2.94109	0.568	0.112	7.83034e-224	c5 Fibroblast SFRP1+	5.07143
CSRP1	0	2.23174	0.707	0.407	0	c1 SMC/Myofibroblast	1.7371
PRKG1	2.65883e-94	1.24144	0.419	0.242	9.62205e-90	c1 SMC/Myofibroblast	1.7314
ABTB1	4.34341e-68	1.29635	0.329	0.191	1.57184e-63	c1 SMC/Myofibroblast	1.72251
APLNR	0	4.7124	0.595	0.041	0	c3 Endothelial cell	14.5122
CALR1	2.99107e-06	0.428198	0.716	0.692	0.108244	c5 Fibroblast SFRP1+	1.03468
A2M	2.17813e-149	0.374656	0.89	0.518	7.88245e-145	c1 SMC/Myofibroblast	1.71815
TBX15	3.59875e-161	3.30454	0.405	0.08	1.30235e-156	c5 Fibroblast SFRP1+	5.0625
TBC1D1	2.89163e-58	1.22076	0.304	0.178	1.04645e-53	c1 SMC/Myofibroblast	1.70787
ARHGDIB	4.70993e-227	1.59707	0.619	0.363	1.70448e-222	c1 SMC/Myofibroblast	1.70523
DPT1	1.16205e-229	2.99686	0.565	0.113	4.20533e-225	c5 Fibroblast SFRP1+	5
FHL3	1.90757e-55	1.30877	0.293	0.172	6.90332e-51	c1 SMC/Myofibroblast	1.70349
MFAP2	0	3.95452	0.534	0.037	0	c4 Fibroblast FAP+/SFRP2+	14.4324
MAP1B	1.72676e-259	1.34413	0.693	0.409	6.24896e-255	c1 SMC/Myofibroblast	1.69438
MPRIP	1.10932e-144	1.4325	0.498	0.294	4.01452e-140	c1 SMC/Myofibroblast	1.69388
CSRP2	2.74511e-208	1.39982	0.634	0.375	9.93426e-204	c1 SMC/Myofibroblast	1.69067
ZEB2	0	1.47318	0.838	0.497	0	c1 SMC/Myofibroblast	1.68612
CD93	0	5.24587	0.807	0.057	0	c3 Endothelial cell	14.1579
CISD1	2.50042e-06	0.564787	0.309	0.298	0.0904877	c1 SMC/Myofibroblast	1.03691
COL14A1	4.95982e-104	0.240653	0.768	0.456	1.79491e-99	c1 SMC/Myofibroblast	1.68421
EPS8	0	2.0174	0.86	0.511	0	c1 SMC/Myofibroblast	1.68297
JAM2	0	4.84834	0.777	0.058	0	c3 Endothelial cell	13.3966
COL4A1	0	2.21872	0.816	0.485	0	c1 SMC/Myofibroblast	1.68247
MEF2C	0	1.44025	0.795	0.474	0	c1 SMC/Myofibroblast	1.67722
SOD3	1.09379e-169	0.642514	0.817	0.49	3.95831e-165	c1 SMC/Myofibroblast	1.66735
ICAM2	0	4.35183	0.535	0.04	0	c3 Endothelial cell	13.375
CBR1	3.99182e-46	1.16084	0.275	0.165	1.4446e-41	c1 SMC/Myofibroblast	1.66667
RALGAPA2	0	4.36379	0.616	0.047	0	c3 Endothelial cell	13.1064
FBLN51	3.21576e-204	2.93	0.531	0.113	1.16375e-199	c5 Fibroblast SFRP1+	4.69912
SDC2	3.50859e-149	1.29291	0.544	0.327	1.26972e-144	c1 SMC/Myofibroblast	1.66361
CD44	0	1.42352	0.801	0.482	0	c1 SMC/Myofibroblast	1.66183
SNX18	2.23985e-54	1.20688	0.307	0.185	8.10578e-50	c1 SMC/Myofibroblast	1.65946
GAMT	4.11955e-49	1.23025	0.288	0.174	1.49082e-44	c1 SMC/Myofibroblast	1.65517
COL4A2	0	2.19374	0.87	0.526	0	c1 SMC/Myofibroblast	1.65399
NTRK2	2.55837e-33	0.679089	0.253	0.153	9.25849e-29	c1 SMC/Myofibroblast	1.65359
ITPA	0.000254257	0.527814	0.253	0.243	1	c1 SMC/Myofibroblast	1.04115
TGFB1I1	3.40869e-278	1.62459	0.651	0.394	1.23357e-273	c1 SMC/Myofibroblast	1.65228
TNC	2.70896e-46	0.797398	0.322	0.196	9.80344e-42	c1 SMC/Myofibroblast	1.64286
LAMA21	3.04051e-171	3.12522	0.461	0.099	1.10033e-166	c5 Fibroblast SFRP1+	4.65657
FGL21	2.5261e-143	2.24864	0.449	0.102	9.14169e-139	c5 Fibroblast SFRP1+	4.40196
CKB	2.927e-42	0.874588	0.302	0.184	1.05925e-37	c1 SMC/Myofibroblast	1.6413
EPAS1	6.62486e-166	0.8133	0.718	0.44	2.39747e-161	c1 SMC/Myofibroblast	1.63182
OAZ2	2.25627e-138	1.46189	0.498	0.309	8.16523e-134	c1 SMC/Myofibroblast	1.61165
RASD1	5.07224e-46	1.35121	0.301	0.189	1.83559e-41	c1 SMC/Myofibroblast	1.59259
VASP	2.7291e-69	1.12875	0.38	0.241	9.87635e-65	c1 SMC/Myofibroblast	1.57676
FEZ1	5.78157e-39	1.13136	0.266	0.169	2.09229e-34	c1 SMC/Myofibroblast	1.57396
GNAI1	7.09311e-78	1.16033	0.409	0.26	2.56693e-73	c1 SMC/Myofibroblast	1.57308
ARHGEF7	4.54097e-70	1.29391	0.371	0.236	1.64333e-65	c1 SMC/Myofibroblast	1.57203
GGT5	3.80484e-129	1.1968	0.543	0.346	1.37694e-124	c1 SMC/Myofibroblast	1.56936
PTGDS1	3.72882e-217	1.92038	0.685	0.165	1.34942e-212	c5 Fibroblast SFRP1+	4.15152
OSMR	6.2996e-63	1.19314	0.364	0.233	2.27976e-58	c1 SMC/Myofibroblast	1.56223
CCL2	3.12708e-57	1.08131	0.384	0.246	1.13166e-52	c1 SMC/Myofibroblast	1.56098
CBX6	1.68504e-68	1.23259	0.376	0.241	6.098e-64	c1 SMC/Myofibroblast	1.56017
LMO2	0	4.57909	0.689	0.054	0	c3 Endothelial cell	12.7593
IFI27L2	7.10655e-06	0.117253	0.534	0.511	0.257179	c1 SMC/Myofibroblast	1.04501
MGLL	4.68279e-101	0.680408	0.586	0.377	1.69465e-96	c1 SMC/Myofibroblast	1.55438
MSRB3	1.31046e-120	1.29734	0.498	0.323	4.74244e-116	c1 SMC/Myofibroblast	1.5418
EFNB2	0	4.1378	0.406	0.034	0	c3 Endothelial cell	11.9412
TPM1	0	2.18663	0.929	0.603	0	c1 SMC/Myofibroblast	1.54063
VPS13D	7.5593e-42	1.14217	0.291	0.189	2.73563e-37	c1 SMC/Myofibroblast	1.53968
SPNS2	0	3.55793	0.402	0.034	0	c3 Endothelial cell	11.8235
SPTSSA	2.83838e-06	0.530599	0.294	0.281	0.102718	c1 SMC/Myofibroblast	1.04626
C1orf54	3.14919e-49	0.8161	0.354	0.23	1.13966e-44	c1 SMC/Myofibroblast	1.53913
SKA2	6.64965e-37	1.03202	0.272	0.177	2.40644e-32	c1 SMC/Myofibroblast	1.53672
BGN	4.1707e-135	0.472302	0.726	0.473	1.50933e-130	c1 SMC/Myofibroblast	1.53488
EPN2	8.27286e-74	1.20048	0.41	0.27	2.99387e-69	c1 SMC/Myofibroblast	1.51852
FBLN11	5.58375e-204	1.76718	0.733	0.196	2.0207e-199	c5 Fibroblast SFRP1+	3.7398
SEMA6A	0	3.90313	0.436	0.037	0	c3 Endothelial cell	11.7838
SLIT3	1.21015e-127	0.826519	0.637	0.42	4.3794e-123	c1 SMC/Myofibroblast	1.51667
HNMT	1.01309e-54	1.0309	0.364	0.24	3.66626e-50	c1 SMC/Myofibroblast	1.51667
PLCB1	0	3.80554	0.486	0.042	0	c3 Endothelial cell	11.5714
PTEN	5.5062e-110	1.19247	0.506	0.334	1.99264e-105	c1 SMC/Myofibroblast	1.51497
PKP4	0	4.20834	0.524	0.046	0	c3 Endothelial cell	11.3913
SON	3.70622e-05	0.130488	0.823	0.784	1	c3 Endothelial cell	1.04974
CCN2	0.0079857	0.138617	0.692	0.659	1	c3 Endothelial cell	1.05008
SRSF51	8.9183e-06	0.12143	0.796	0.758	0.322744	c3 Endothelial cell	1.05013
MAPRE2	7.5319e-44	1.22715	0.291	0.193	2.72572e-39	c1 SMC/Myofibroblast	1.50777
STARD13	2.71949e-33	1.12898	0.259	0.172	9.84157e-29	c1 SMC/Myofibroblast	1.50581
FLNB	0	3.73699	0.422	0.038	0	c3 Endothelial cell	11.1053
DDR2	1.5289e-80	0.962782	0.472	0.314	5.53294e-76	c1 SMC/Myofibroblast	1.50318
HDDC2	8.26733e-77	1.1478	0.423	0.284	2.99187e-72	c1 SMC/Myofibroblast	1.48944
IGFBP5	1.89639e-113	0.975092	0.627	0.421	6.86286e-109	c1 SMC/Myofibroblast	1.48931
PELO	2.41613e-48	1.15642	0.323	0.217	8.74372e-44	c1 SMC/Myofibroblast	1.48848
TSR3	6.98441e-06	0.457615	0.298	0.283	0.252759	c1 SMC/Myofibroblast	1.053
LPP	0	1.67691	0.726	0.488	0	c1 SMC/Myofibroblast	1.4877
COL18A1	0	2.04156	0.915	0.617	0	c1 SMC/Myofibroblast	1.48298
CD74	0	5.99918	0.932	0.084	0	c3 Endothelial cell	11.0952
APOD1	2.54283e-129	4.25702	0.488	0.136	9.20223e-125	c5 Fibroblast SFRP1+	3.58824
PPP1R12A	0	1.59839	0.777	0.524	0	c1 SMC/Myofibroblast	1.48282
VWA1	0	4.19718	0.603	0.055	0	c3 Endothelial cell	10.9636
ITM2C	0.00277455	0.203025	0.327	0.31	1	c1 SMC/Myofibroblast	1.05484
EHD4	0	4.11541	0.531	0.05	0	c3 Endothelial cell	10.62
CNTN1	0	3.1872	0.401	0.029	0	c4 Fibroblast FAP+/SFRP2+	13.8276
FRMD4B	0	3.61508	0.413	0.041	0	c3 Endothelial cell	10.0732
CRABP2	0	3.45478	0.671	0.051	0	c4 Fibroblast FAP+/SFRP2+	13.1569
MMP21	1.69883e-167	1.26572	0.699	0.198	6.14789e-163	c5 Fibroblast SFRP1+	3.5303
TWIST21	7.42833e-121	2.28575	0.478	0.138	2.68824e-116	c5 Fibroblast SFRP1+	3.46377
PRELP1	5.8224e-252	3.36679	0.731	0.215	2.10707e-247	c5 Fibroblast SFRP1+	3.4
PNP	0	3.88309	0.482	0.048	0	c3 Endothelial cell	10.0417
ABHD2	2.59897e-41	1.21979	0.299	0.202	9.40541e-37	c1 SMC/Myofibroblast	1.4802
ANO6	6.30021e-06	0.461213	0.304	0.287	0.227998	c1 SMC/Myofibroblast	1.05923
MAP7D3	6.02159e-63	1.19646	0.386	0.261	2.17915e-58	c1 SMC/Myofibroblast	1.47893
DLC1	4.29562e-173	1.20925	0.632	0.43	1.55454e-168	c1 SMC/Myofibroblast	1.46977
IER5L	4.29439e-127	1.32153	0.559	0.385	1.5541e-122	c1 SMC/Myofibroblast	1.45195
PDGFRA	0	3.42537	0.626	0.048	0	c4 Fibroblast FAP+/SFRP2+	13.0417
TUBA1C	1.84517e-72	1.21776	0.421	0.29	6.6775e-68	c1 SMC/Myofibroblast	1.45172
B3GNT2	3.97112e-33	1.00264	0.282	0.195	1.43711e-28	c1 SMC/Myofibroblast	1.44615
LHFPL6	0	1.63083	0.859	0.594	0	c1 SMC/Myofibroblast	1.44613
GAS11	2.15795e-91	2.34572	0.417	0.13	7.80942e-87	c5 Fibroblast SFRP1+	3.20769
SPRY11	0.000412818	0.244981	0.606	0.571	1	c4 Fibroblast FAP+/SFRP2+	1.0613
H2AFJ	1.98842e-261	1.40218	0.699	0.484	7.1959e-257	c1 SMC/Myofibroblast	1.44421
NET1	2.41813e-36	2.0243	0.254	0.176	8.75098e-32	c1 SMC/Myofibroblast	1.44318
ADAM15	0	4.05369	0.617	0.063	0	c3 Endothelial cell	9.79365
NRARP	1.09628e-32	1.01921	0.297	0.206	3.96731e-28	c1 SMC/Myofibroblast	1.44175
SNHG6	0.00184541	0.166432	0.709	0.666	1	c3 Endothelial cell	1.06456
PCSK7	4.1209e-05	0.53377	0.261	0.245	1	c1 SMC/Myofibroblast	1.06531
LDHB	2.20453e-252	1.35228	0.692	0.48	7.97798e-248	c1 SMC/Myofibroblast	1.44167
THY1	3.94991e-127	0.785097	0.733	0.512	1.42943e-122	c1 SMC/Myofibroblast	1.43164
NUDT1	2.07013e-05	0.394436	0.286	0.268	0.749161	c1 SMC/Myofibroblast	1.06716
ASAP2	3.75872e-29	0.926589	0.273	0.191	1.36024e-24	c1 SMC/Myofibroblast	1.42932
PALMD	0	4.55593	0.838	0.091	0	c3 Endothelial cell	9.20879
CARD8	0	3.44564	0.488	0.053	0	c3 Endothelial cell	9.20755
MAP3K13	2.37797e-06	0.530198	0.274	0.256	0.0860565	c1 SMC/Myofibroblast	1.07031
SGCB	1.66158e-05	0.360866	0.304	0.284	0.60131	c1 SMC/Myofibroblast	1.07042
ZNF385D	0	4.33951	0.669	0.074	0	c3 Endothelial cell	9.04054
KHDRBS3	0.00198538	0.328773	0.257	0.24	1	c1 SMC/Myofibroblast	1.07083
NSMCE1	1.38816e-05	0.585211	0.256	0.239	0.502362	c1 SMC/Myofibroblast	1.07113
FGFR11	2.48131e-147	2.62398	0.565	0.177	8.97963e-143	c5 Fibroblast SFRP1+	3.19209
HIP1	0.00158912	0.267129	0.255	0.238	1	c1 SMC/Myofibroblast	1.07143
FGF7	2.35563e-43	0.954652	0.37	0.259	8.5248e-39	c1 SMC/Myofibroblast	1.42857
AMOTL2	1.85236e-44	1.04529	0.35	0.247	6.70352e-40	c1 SMC/Myofibroblast	1.417
TWISTNB	1.79408e-05	0.530954	0.266	0.248	0.64926	c1 SMC/Myofibroblast	1.07258
ADAMTS5	3.8225e-32	0.803797	0.322	0.228	1.38332e-27	c1 SMC/Myofibroblast	1.41228
SPON1	0	3.04143	0.512	0.042	0	c4 Fibroblast FAP+/SFRP2+	12.1905
HSDL2	8.26552e-29	1.10226	0.265	0.188	2.99121e-24	c1 SMC/Myofibroblast	1.40957
OGN	0	2.66327	0.584	0.048	0	c4 Fibroblast FAP+/SFRP2+	12.1667
CHSY1	1.92332e-05	0.548325	0.256	0.238	0.696032	c1 SMC/Myofibroblast	1.07563
PXN	0	3.49856	0.423	0.047	0	c3 Endothelial cell	9
MEG31	5.09069e-167	2.24242	0.668	0.21	1.84227e-162	c5 Fibroblast SFRP1+	3.18095
ADAMTS1	8.69069e-90	0.991661	0.545	0.388	3.14507e-85	c1 SMC/Myofibroblast	1.40464
EHD2	1.66929e-128	1.16504	0.559	0.398	6.04101e-124	c1 SMC/Myofibroblast	1.40452
FRY	1.71823e-25	0.829	0.272	0.194	6.21812e-21	c1 SMC/Myofibroblast	1.40206
CLTA	8.34478e-05	0.14827	0.732	0.679	1	c3 Endothelial cell	1.07806
LOXL2	7.10848e-32	1.01511	0.291	0.208	2.57249e-27	c1 SMC/Myofibroblast	1.39904
HSPA2	7.85119e-54	0.958942	0.413	0.296	2.84127e-49	c1 SMC/Myofibroblast	1.39527
ABLIM1	0	3.80022	0.614	0.07	0	c3 Endothelial cell	8.77143
SNHG15	4.46222e-38	0.92144	0.343	0.246	1.61483e-33	c1 SMC/Myofibroblast	1.39431
TFPI	3.24953e-183	1.14988	0.67	0.481	1.17597e-178	c1 SMC/Myofibroblast	1.39293
RAB31	3.33508e-29	0.789111	0.309	0.222	1.20693e-24	c1 SMC/Myofibroblast	1.39189
EBF1	5.17503e-150	1.00633	0.67	0.482	1.87279e-145	c1 SMC/Myofibroblast	1.39004
TSPAN7	0	3.75645	0.667	0.078	0	c3 Endothelial cell	8.55128
CFD1	9.46042e-231	1.98569	0.82	0.258	3.42363e-226	c5 Fibroblast SFRP1+	3.17829
PDE2A	0	3.13537	0.445	0.053	0	c3 Endothelial cell	8.39623
NR4A1	2.35551e-100	1.00959	0.584	0.422	8.52434e-96	c1 SMC/Myofibroblast	1.38389
OAF	2.64264e-05	0.406665	0.264	0.244	0.956343	c1 SMC/Myofibroblast	1.08197
TCIM	6.6572e-61	0.805841	0.477	0.345	2.40917e-56	c1 SMC/Myofibroblast	1.38261
FAP	0	4.43221	0.642	0.053	0	c4 Fibroblast FAP+/SFRP2+	12.1132
DNM1	0	3.17194	0.41	0.034	0	c4 Fibroblast FAP+/SFRP2+	12.0588
PDLIM1	8.24103e-107	0.532371	0.731	0.53	2.98235e-102	c1 SMC/Myofibroblast	1.37925
PTPRM	0	3.5028	0.476	0.058	0	c3 Endothelial cell	8.2069
SMIM10	8.42577e-24	0.919009	0.261	0.19	3.0492e-19	c1 SMC/Myofibroblast	1.37368
ITM2A	0	3.2037	0.737	0.091	0	c3 Endothelial cell	8.0989
MT1E	4.80449e-47	0.450806	0.523	0.382	1.7387e-42	c1 SMC/Myofibroblast	1.36911
LITAF	2.50891e-47	0.902532	0.391	0.286	9.07948e-43	c1 SMC/Myofibroblast	1.36713
CAVIN2	1.34388e-25	0.420829	0.354	0.259	4.86335e-21	c1 SMC/Myofibroblast	1.3668
OLFM2	2.95979e-16	0.387593	0.262	0.192	1.07112e-11	c1 SMC/Myofibroblast	1.36458
TRPS11	2.71543e-149	3.10719	0.563	0.178	9.82686e-145	c5 Fibroblast SFRP1+	3.16292
CTDSPL	1.28271e-05	0.389317	0.278	0.255	0.464201	c1 SMC/Myofibroblast	1.0902
PHLDA1	4.81035e-55	0.816208	0.459	0.337	1.74082e-50	c1 SMC/Myofibroblast	1.36202
PEAK1	2.89366e-76	1.1791	0.468	0.344	1.04719e-71	c1 SMC/Myofibroblast	1.36047
ATP2B4	1.31904e-56	0.963025	0.425	0.313	4.77346e-52	c1 SMC/Myofibroblast	1.35783
TNFRSF1B	0	3.18021	0.472	0.06	0	c3 Endothelial cell	7.86667
CTSC	2.08778e-208	1.14493	0.749	0.552	7.55546e-204	c1 SMC/Myofibroblast	1.35688
MRC21	1.20732e-84	1.93434	0.449	0.152	4.36916e-80	c5 Fibroblast SFRP1+	2.95395
DIO2	0	3.68442	0.405	0.036	0	c4 Fibroblast FAP+/SFRP2+	11.25
ADCY4	0	3.17166	0.539	0.069	0	c3 Endothelial cell	7.81159
FBLN5	0	3.01823	0.629	0.057	0	c4 Fibroblast FAP+/SFRP2+	11.0351
CAV2	6.32035e-94	0.867199	0.575	0.424	2.28727e-89	c1 SMC/Myofibroblast	1.35613
TLN1	1.98737e-185	1.254	0.644	0.475	7.1921e-181	c1 SMC/Myofibroblast	1.35579
RPL71	9.9088e-05	0.162846	0.723	0.66	1	c3 Endothelial cell	1.09545
AXL	8.57797e-28	0.657554	0.33	0.244	3.10428e-23	c1 SMC/Myofibroblast	1.35246
FAIM	1.14565e-21	0.901515	0.25	0.185	4.14601e-17	c1 SMC/Myofibroblast	1.35135
PDHB	3.65552e-49	0.993867	0.392	0.291	1.3229e-44	c1 SMC/Myofibroblast	1.34708
ASAP1	4.14432e-95	1.08892	0.527	0.392	1.49979e-90	c1 SMC/Myofibroblast	1.34439
MT1M	1.23131e-20	0.432923	0.323	0.241	4.45597e-16	c1 SMC/Myofibroblast	1.34025
DYNLT3	7.256e-29	0.868104	0.309	0.231	2.62587e-24	c1 SMC/Myofibroblast	1.33766
RRAS	9.09682e-131	0.970315	0.643	0.481	3.29205e-126	c1 SMC/Myofibroblast	1.3368
ANKRD29	1.44496e-25	0.58043	0.331	0.248	5.22917e-21	c1 SMC/Myofibroblast	1.33468
GEM	2.52958e-44	0.713383	0.483	0.362	9.15431e-40	c1 SMC/Myofibroblast	1.33425
SOX4	0.000140473	0.131165	0.686	0.624	1	c3 Endothelial cell	1.09936
RSU1	8.34813e-64	0.987599	0.452	0.339	3.0211e-59	c1 SMC/Myofibroblast	1.33333
HMCN1	0	3.89081	0.58	0.055	0	c4 Fibroblast FAP+/SFRP2+	10.5455
SNCG	6.57861e-05	0.475416	0.307	0.279	1	c1 SMC/Myofibroblast	1.10036
TIMP3	1.58415e-260	0.884994	0.856	0.644	5.73288e-256	c1 SMC/Myofibroblast	1.32919
LGALS3BP	1.2232e-30	0.355218	0.49	0.37	4.42664e-26	c1 SMC/Myofibroblast	1.32432
ACTN4	1.031e-228	1.16995	0.74	0.559	3.7311e-224	c1 SMC/Myofibroblast	1.32379
TNFSF10	0	4.24099	0.87	0.112	0	c3 Endothelial cell	7.76786
FAM43A	0	3.33411	0.456	0.059	0	c3 Endothelial cell	7.72881
BSG	0.00126864	0.149404	0.724	0.656	1	c3 Endothelial cell	1.10366
LPAR6	0	3.53603	0.619	0.081	0	c3 Endothelial cell	7.64198
MXRA5	0	2.92849	0.754	0.073	0	c4 Fibroblast FAP+/SFRP2+	10.3288
RPS6KA2	0	3.07288	0.42	0.057	0	c3 Endothelial cell	7.36842
CAV1	0	1.07141	0.973	0.737	0	c1 SMC/Myofibroblast	1.32022
MAP3K11	0	3.03459	0.439	0.06	0	c3 Endothelial cell	7.31667
CRIM1	2.6343e-50	0.777617	0.485	0.369	9.53326e-46	c1 SMC/Myofibroblast	1.31436
PHLDB1	2.24864e-25	0.709814	0.322	0.245	8.13761e-21	c1 SMC/Myofibroblast	1.31429
LAMA2	0	2.95794	0.537	0.052	0	c4 Fibroblast FAP+/SFRP2+	10.3269
ENPP2	0	3.42362	0.558	0.078	0	c3 Endothelial cell	7.15385
ADGRA2	1.696e-39	0.773928	0.407	0.311	6.13765e-35	c1 SMC/Myofibroblast	1.30868
MYADM	2.86724e-53	0.827287	0.464	0.356	1.03762e-48	c1 SMC/Myofibroblast	1.30337
TRIP6	3.71248e-29	0.729295	0.357	0.275	1.34351e-24	c1 SMC/Myofibroblast	1.29818
NIT2	7.88176e-21	0.905324	0.271	0.209	2.85233e-16	c1 SMC/Myofibroblast	1.29665
EPB41L2	3.46758e-46	0.760979	0.469	0.362	1.25488e-41	c1 SMC/Myofibroblast	1.29558
ARPC5	0	1.58867	0.873	0.674	0	c1 SMC/Myofibroblast	1.29525
MT2A	1.11745e-300	0.951545	0.897	0.694	4.04395e-296	c1 SMC/Myofibroblast	1.29251
TMEM47	1.15551e-18	0.7293	0.274	0.212	4.18167e-14	c1 SMC/Myofibroblast	1.29245
DUSP6	0	3.19729	0.456	0.065	0	c3 Endothelial cell	7.01538
FHL1	2.83073e-77	1.25784	0.518	0.401	1.02441e-72	c1 SMC/Myofibroblast	1.29177
ASAH1	2.03968e-81	1.06098	0.515	0.399	7.38141e-77	c1 SMC/Myofibroblast	1.29073
MFAP5	0	2.64873	0.413	0.04	0	c4 Fibroblast FAP+/SFRP2+	10.325
MARVELD1	6.09723e-06	0.477024	0.253	0.226	0.220653	c1 SMC/Myofibroblast	1.11947
S100A4	0	1.65301	0.989	0.767	0	c1 SMC/Myofibroblast	1.28944
MIR99AHG	0	3.30031	0.578	0.059	0	c4 Fibroblast FAP+/SFRP2+	9.79661
RPL22L1	0.000800679	0.175714	0.624	0.556	1	c3 Endothelial cell	1.1223
CCDC107	3.81951e-59	0.892772	0.471	0.367	1.38224e-54	c1 SMC/Myofibroblast	1.28338
MGP	3.3684e-208	0.479254	0.97	0.756	1.21899e-203	c1 SMC/Myofibroblast	1.28307
ADI1	4.16034e-57	0.895903	0.468	0.365	1.50559e-52	c1 SMC/Myofibroblast	1.28219
MAFB1	5.7572e-123	2.60496	0.549	0.188	2.08347e-118	c5 Fibroblast SFRP1+	2.92021
CEBPB	9.14086e-40	0.396869	0.569	0.444	3.30799e-35	c1 SMC/Myofibroblast	1.28153
ANTXR21	6.82923e-78	2.30341	0.412	0.146	2.47143e-73	c5 Fibroblast SFRP1+	2.82192
SRGN	0	2.96282	0.491	0.073	0	c3 Endothelial cell	6.72603
GAS1	0	3.42194	0.643	0.066	0	c4 Fibroblast FAP+/SFRP2+	9.74242
SET1	0.000236223	0.10715	0.732	0.65	1	c3 Endothelial cell	1.12615
SFRP2	0	6.62925	0.967	0.1	0	c4 Fibroblast FAP+/SFRP2+	9.67
SLC9A3R2	1.92799e-56	0.500328	0.521	0.407	6.97719e-52	c1 SMC/Myofibroblast	1.2801
SGCE	2.84941e-06	0.417378	0.253	0.224	0.103117	c1 SMC/Myofibroblast	1.12946
DOCK9	0	3.21723	0.593	0.089	0	c3 Endothelial cell	6.66292
R3HCC1	1.90322e-21	0.853209	0.289	0.226	6.88755e-17	c1 SMC/Myofibroblast	1.27876
ANXA6	4.33831e-50	0.860084	0.445	0.348	1.56999e-45	c1 SMC/Myofibroblast	1.27874
H1F0	5.28605e-36	0.826657	0.396	0.31	1.91297e-31	c1 SMC/Myofibroblast	1.27742
IFITM1	2.09678e-62	0.784625	0.539	0.423	7.58802e-58	c1 SMC/Myofibroblast	1.27423
STOM	6.10084e-156	0.877397	0.732	0.575	2.20783e-151	c1 SMC/Myofibroblast	1.27304
NFU1	3.0088e-25	0.936604	0.304	0.239	1.08886e-20	c1 SMC/Myofibroblast	1.27197
LTBP41	2.1237e-149	2.62444	0.639	0.227	7.68546e-145	c5 Fibroblast SFRP1+	2.81498
FLNA	0	1.54978	0.808	0.637	0	c1 SMC/Myofibroblast	1.26845
LOX	0	3.6824	0.6	0.063	0	c4 Fibroblast FAP+/SFRP2+	9.52381
FOXO1	0	3.02467	0.445	0.067	0	c3 Endothelial cell	6.64179
HLA-DPB1	0	4.13205	0.785	0.119	0	c3 Endothelial cell	6.59664
NBEAL1	2.64717e-19	0.70621	0.294	0.232	9.57985e-15	c1 SMC/Myofibroblast	1.26724
PRXL2C	2.03478e-35	0.86721	0.385	0.304	7.36367e-31	c1 SMC/Myofibroblast	1.26645
CXCL14	0	3.71318	0.826	0.089	0	c4 Fibroblast FAP+/SFRP2+	9.2809
CYP7B1	3.66206e-15	0.274702	0.339	0.268	1.32526e-10	c1 SMC/Myofibroblast	1.26493
COX7A2L	0.00244746	0.100553	0.62	0.546	1	c3 Endothelial cell	1.13553
PREX2	0	3.10415	0.575	0.088	0	c3 Endothelial cell	6.53409
PKIG	1.43384e-48	0.887019	0.446	0.353	5.18894e-44	c1 SMC/Myofibroblast	1.26346
VASN	3.06517e-16	0.379908	0.337	0.267	1.10925e-11	c1 SMC/Myofibroblast	1.26217
GRASP	0	3.08646	0.481	0.074	0	c3 Endothelial cell	6.5
ARPC1A	3.2561e-73	1.06746	0.497	0.394	1.17835e-68	c1 SMC/Myofibroblast	1.26142
ENO1	2.73804e-06	0.188018	0.714	0.627	0.0990869	c3 Endothelial cell	1.13876
DEPP1	1.83438e-16	0.32472	0.348	0.276	6.63842e-12	c1 SMC/Myofibroblast	1.26087
BCL6	4.97431e-16	0.830889	0.257	0.204	1.80015e-11	c1 SMC/Myofibroblast	1.2598
SFPQ	0.000165116	0.120081	0.659	0.577	1	c3 Endothelial cell	1.14211
SOCS2	0	3.05972	0.489	0.076	0	c3 Endothelial cell	6.43421
SRRM1	0.000215102	0.162096	0.695	0.608	1	c3 Endothelial cell	1.14309
ZSCAN16-AS1	1.70914e-19	0.730373	0.297	0.236	6.18522e-15	c1 SMC/Myofibroblast	1.25847
CD79B	0	2.84941	0.426	0.067	0	c3 Endothelial cell	6.35821
CDC42EP3	0	3.09661	0.537	0.089	0	c3 Endothelial cell	6.03371
ITGBL1	0	2.21072	0.442	0.048	0	c4 Fibroblast FAP+/SFRP2+	9.20833
ITGA5	0	3.25091	0.567	0.094	0	c3 Endothelial cell	6.03191
SH3BGRL	0	1.25451	0.815	0.65	0	c1 SMC/Myofibroblast	1.25385
UBE2D2	0.00331908	0.104931	0.601	0.524	1	c3 Endothelial cell	1.14695
GLRX5	3.87927e-69	0.927242	0.511	0.408	1.40387e-64	c1 SMC/Myofibroblast	1.25245
IL11RA	0	3.42631	0.563	0.063	0	c4 Fibroblast FAP+/SFRP2+	8.93651
AOPEP	1.07077e-111	0.721705	0.678	0.543	3.875e-107	c1 SMC/Myofibroblast	1.24862
APOD	0	2.25989	0.661	0.074	0	c4 Fibroblast FAP+/SFRP2+	8.93243
SMC6	1.85698e-16	0.793401	0.264	0.212	6.72022e-12	c1 SMC/Myofibroblast	1.24528
NRN1	0	3.65264	0.753	0.128	0	c3 Endothelial cell	5.88281
CTSH	0	2.90001	0.615	0.105	0	c3 Endothelial cell	5.85714
LIFR	0	3.43738	0.586	0.101	0	c3 Endothelial cell	5.80198
MCL1	0.000148511	0.103296	0.583	0.506	1	c3 Endothelial cell	1.15217
RBMS3	2.08115e-33	0.742207	0.42	0.338	7.53149e-29	c1 SMC/Myofibroblast	1.2426
MYH9	4.73067e-143	0.734666	0.789	0.635	1.71198e-138	c1 SMC/Myofibroblast	1.24252
UBE2E2	2.15023e-16	0.84031	0.263	0.212	7.78146e-12	c1 SMC/Myofibroblast	1.24057
RTRAF	1.96976e-05	0.132699	0.661	0.573	0.712836	c3 Endothelial cell	1.15358
CMIP	0	3.45903	0.602	0.106	0	c3 Endothelial cell	5.67925
OLFML31	5.39524e-106	1.83674	0.565	0.202	1.95248e-101	c5 Fibroblast SFRP1+	2.79703
COL15A1	0	3.21743	0.761	0.134	0	c3 Endothelial cell	5.6791
TM4SF1	0	3.13638	0.906	0.162	0	c3 Endothelial cell	5.59259
ICAM1	0	3.15744	0.478	0.086	0	c3 Endothelial cell	5.55814
BOD1L1	0.00118572	0.100593	0.563	0.487	1	c3 Endothelial cell	1.15606
MRC2	0	3.524	0.716	0.081	0	c4 Fibroblast FAP+/SFRP2+	8.83951
QPCT	0	3.435	0.401	0.046	0	c4 Fibroblast FAP+/SFRP2+	8.71739
CMPK1	0.00792459	0.124531	0.448	0.387	1	c3 Endothelial cell	1.15762
MFAP41	1.02122e-201	2.60889	0.772	0.277	3.69571e-197	c5 Fibroblast SFRP1+	2.787
PDIA6	0.0014517	0.110873	0.636	0.549	1	c3 Endothelial cell	1.15847
SNRPG	0.000202393	0.122535	0.613	0.529	1	c3 Endothelial cell	1.15879
DPYSL32	8.94343e-81	2.09979	0.442	0.162	3.23654e-76	c5 Fibroblast SFRP1+	2.7284
RAB34	3.41211e-39	0.51716	0.528	0.427	1.23481e-34	c1 SMC/Myofibroblast	1.23653
PSMB5	0.00281322	0.10635	0.568	0.489	1	c3 Endothelial cell	1.16155
MAF	8.52553e-15	0.241168	0.335	0.271	3.0853e-10	c1 SMC/Myofibroblast	1.23616
OLFM1	0	2.85811	0.42	0.076	0	c3 Endothelial cell	5.52632
RALGDS	4.29262e-297	2.69295	0.404	0.074	1.55346e-292	c3 Endothelial cell	5.45946
PTGDS	0	4.62588	0.817	0.094	0	c4 Fibroblast FAP+/SFRP2+	8.69149
COLEC12	0	2.84164	0.403	0.047	0	c4 Fibroblast FAP+/SFRP2+	8.57447
FBLN1	0	4.43467	0.921	0.114	0	c4 Fibroblast FAP+/SFRP2+	8.07895
PTN1	1.41946e-96	2.01946	0.571	0.224	5.1369e-92	c5 Fibroblast SFRP1+	2.54911
COL15A12	1.71071e-69	1.30635	0.52	0.207	6.1909e-65	c5 Fibroblast SFRP1+	2.51208
CDH111	4.91086e-95	2.17342	0.544	0.217	1.77719e-90	c5 Fibroblast SFRP1+	2.50691
MPHOSPH8	0.00014119	0.118819	0.557	0.478	1	c3 Endothelial cell	1.16527
ATF3	7.03986e-54	1.00851	0.529	0.428	2.54765e-49	c1 SMC/Myofibroblast	1.23598
S100A16	0	3.14406	0.757	0.139	0	c3 Endothelial cell	5.44604
MEIS21	8.16264e-101	2.55364	0.541	0.217	2.95398e-96	c5 Fibroblast SFRP1+	2.49309
ILK	5.421e-91	0.996512	0.564	0.457	1.96181e-86	c1 SMC/Myofibroblast	1.23414
NR2F1	5.7283e-06	0.132649	0.25	0.214	0.207302	c1 SMC/Myofibroblast	1.16822
ADD31	8.49069e-76	2.00717	0.478	0.193	3.07269e-71	c5 Fibroblast SFRP1+	2.47668
PDGFB	0	2.81186	0.488	0.09	0	c3 Endothelial cell	5.42222
SF1	3.50151e-06	0.115616	0.662	0.566	0.126716	c3 Endothelial cell	1.16961
SMAD1	0	3.25933	0.672	0.125	0	c3 Endothelial cell	5.376
ISG15	4.59693e-58	0.781327	0.527	0.428	1.66358e-53	c1 SMC/Myofibroblast	1.23131
AQP1	0	4.98505	0.926	0.173	0	c3 Endothelial cell	5.3526
GDI2	0.00101417	0.150849	0.559	0.477	1	c3 Endothelial cell	1.17191
TKT	1.49305e-38	0.80078	0.426	0.346	5.40319e-34	c1 SMC/Myofibroblast	1.23121
SERINC1	1.30744e-05	0.167636	0.598	0.51	0.473148	c3 Endothelial cell	1.17255
COL16A11	1.17842e-82	1.73301	0.549	0.225	4.26459e-78	c5 Fibroblast SFRP1+	2.44
ATP2A2	3.90759e-25	0.769492	0.352	0.286	1.41412e-20	c1 SMC/Myofibroblast	1.23077
PRNP1	2.18271e-98	2.00139	0.573	0.235	7.899e-94	c5 Fibroblast SFRP1+	2.4383
ROCK1	4.99875e-67	0.914712	0.527	0.43	1.809e-62	c1 SMC/Myofibroblast	1.22558
VCAN1	1.69599e-104	1.66721	0.677	0.284	6.13763e-100	c5 Fibroblast SFRP1+	2.3838
POLD2	2.20308e-15	0.848755	0.262	0.214	7.97272e-11	c1 SMC/Myofibroblast	1.2243
DDX17	6.21785e-05	0.10896	0.849	0.722	1	c4 Fibroblast FAP+/SFRP2+	1.1759
LAMA5	4.97858e-11	0.31586	0.305	0.25	1.8017e-06	c1 SMC/Myofibroblast	1.22
ITPRID2	0	3.03874	0.62	0.119	0	c3 Endothelial cell	5.21008
GREM1	0	3.84721	0.491	0.061	0	c4 Fibroblast FAP+/SFRP2+	8.04918
UQCRC1	3.70688e-17	0.797269	0.287	0.236	1.34148e-12	c1 SMC/Myofibroblast	1.2161
HYAL2	0	3.20062	0.593	0.115	0	c3 Endothelial cell	5.15652
NUAK1	0	2.84804	0.547	0.111	0	c3 Endothelial cell	4.92793
MAGI1	0	2.88245	0.572	0.117	0	c3 Endothelial cell	4.88889
MAST4	0	2.6472	0.479	0.099	0	c3 Endothelial cell	4.83838
ABCD4	5.74217e-301	2.4895	0.459	0.097	2.07803e-296	c3 Endothelial cell	4.73196
EPHX1	1.89268e-63	0.714347	0.592	0.489	6.84942e-59	c1 SMC/Myofibroblast	1.21063
PDK4	9.43475e-271	2.41304	0.428	0.091	3.41434e-266	c3 Endothelial cell	4.7033
ATOX11	2.50072e-06	0.138739	0.687	0.582	0.0904985	c4 Fibroblast FAP+/SFRP2+	1.18041
ANTKMT	8.42277e-16	0.796412	0.277	0.229	3.04812e-11	c1 SMC/Myofibroblast	1.20961
ABI3BP	0	3.73069	0.67	0.084	0	c4 Fibroblast FAP+/SFRP2+	7.97619
RAI14	2.30128e-273	2.5554	0.419	0.09	8.32809e-269	c3 Endothelial cell	4.65556
CEP68	4.71311e-285	2.25085	0.457	0.099	1.70563e-280	c3 Endothelial cell	4.61616
NEDD9	0	2.68737	0.521	0.114	0	c3 Endothelial cell	4.57018
HYI	1.26947e-13	0.652302	0.277	0.229	4.59407e-09	c1 SMC/Myofibroblast	1.20961
KNOP1	1.67623e-17	0.821003	0.296	0.245	6.06611e-13	c1 SMC/Myofibroblast	1.20816
TMEM141	0.0037005	0.123493	0.328	0.277	1	c3 Endothelial cell	1.18412
MRPS18C	0.000989636	0.117698	0.443	0.374	1	c3 Endothelial cell	1.18449
SLC25A5	6.21697e-164	0.912219	0.744	0.616	2.24986e-159	c1 SMC/Myofibroblast	1.20779
FGL2	0	3.68222	0.488	0.062	0	c4 Fibroblast FAP+/SFRP2+	7.87097
ARHGAP29	4.67813e-47	0.358125	0.731	0.606	1.69297e-42	c1 SMC/Myofibroblast	1.20627
MIF	3.15335e-67	0.865488	0.539	0.447	1.14117e-62	c1 SMC/Myofibroblast	1.20582
UPP1	1.3618e-265	2.48276	0.422	0.093	4.92822e-261	c3 Endothelial cell	4.53763
BPTF	2.15205e-05	0.199868	0.537	0.453	0.778807	c3 Endothelial cell	1.18543
ENG	0	3.91488	0.842	0.187	0	c3 Endothelial cell	4.50267
MMP2	0	4.54955	0.897	0.118	0	c4 Fibroblast FAP+/SFRP2+	7.60169
ARHGAP17	7.37221e-13	0.68731	0.252	0.209	2.66793e-08	c1 SMC/Myofibroblast	1.20574
PRRX2	1.98146e-17	0.330073	0.442	0.367	7.1707e-13	c1 SMC/Myofibroblast	1.20436
VDAC1	0.00124144	0.152023	0.489	0.412	1	c3 Endothelial cell	1.18689
RAB1A	0.00369347	0.12231	0.406	0.342	1	c3 Endothelial cell	1.18713
LAMA4	4.16569e-58	0.569914	0.622	0.517	1.50752e-53	c1 SMC/Myofibroblast	1.20309
RAB14	1.25579e-05	0.138237	0.531	0.447	0.454459	c3 Endothelial cell	1.18792
SYNGR2	2.68563e-266	2.27515	0.443	0.1	9.71901e-262	c3 Endothelial cell	4.43
NTRK21	1.5625e-63	1.67723	0.483	0.204	5.65454e-59	c5 Fibroblast SFRP1+	2.36765
HNRNPC	2.08735e-05	0.119042	0.624	0.525	0.755392	c3 Endothelial cell	1.18857
LSP1	0	2.8071	0.405	0.056	0	c4 Fibroblast FAP+/SFRP2+	7.23214
TXNDC17	0.000146239	0.19731	0.497	0.418	1	c3 Endothelial cell	1.189
MGST2	0	2.97369	0.777	0.176	0	c3 Endothelial cell	4.41477
LINC006321	4.38603e-96	2.41959	0.571	0.244	1.58726e-91	c5 Fibroblast SFRP1+	2.34016
THBD	0	2.42941	0.559	0.128	0	c3 Endothelial cell	4.36719
SH3BP52	1.14393e-64	1.64142	0.485	0.211	4.13977e-60	c5 Fibroblast SFRP1+	2.29858
PIM3	0	3.18168	0.771	0.177	0	c3 Endothelial cell	4.35593
LGALS1	1.56423e-120	0.292786	0.986	0.821	5.6608e-116	c1 SMC/Myofibroblast	1.20097
UBE2B	2.77892e-05	0.151505	0.608	0.51	1	c3 Endothelial cell	1.19216
PLSCR1	0	2.66817	0.605	0.14	0	c3 Endothelial cell	4.32143
SMARCB1	3.84729e-20	0.813746	0.326	0.272	1.3923e-15	c1 SMC/Myofibroblast	1.19853
ZNF521	9.42358e-281	2.37912	0.463	0.108	3.4103e-276	c3 Endothelial cell	4.28704
NPDC1	0	3.78028	0.88	0.208	0	c3 Endothelial cell	4.23077
C12orf57	8.68967e-111	0.559944	0.826	0.691	3.1447e-106	c1 SMC/Myofibroblast	1.19537
HEG1	0	2.72634	0.537	0.127	0	c3 Endothelial cell	4.22835
BICC1	0	2.77581	0.546	0.076	0	c4 Fibroblast FAP+/SFRP2+	7.18421
PLXDC2	0	2.90671	0.473	0.068	0	c4 Fibroblast FAP+/SFRP2+	6.95588
SKAP2	2.29771e-228	2.06062	0.409	0.097	8.31519e-224	c3 Endothelial cell	4.21649
DNAJC19	0.00117413	0.110216	0.461	0.385	1	c3 Endothelial cell	1.1974
TMEM106B	0.00632876	0.116007	0.302	0.252	1	c3 Endothelial cell	1.19841
TECR	5.33878e-19	0.716017	0.328	0.275	1.93205e-14	c1 SMC/Myofibroblast	1.19273
BCAP29	6.86452e-05	0.133512	0.489	0.408	1	c3 Endothelial cell	1.19853
PDGFRL	0	3.59336	0.618	0.089	0	c4 Fibroblast FAP+/SFRP2+	6.94382
PPIP5K2	0.00495471	0.102276	0.259	0.216	1	c3 Endothelial cell	1.19907
RBM6	0.00187336	0.138419	0.295	0.246	1	c3 Endothelial cell	1.19919
RHOBTB3	9.62365e-16	0.589949	0.336	0.282	3.4827e-11	c1 SMC/Myofibroblast	1.19149
ETS2	0	3.17975	0.779	0.186	0	c3 Endothelial cell	4.18817
PAIP1	0.000675966	0.112815	0.387	0.322	1	c3 Endothelial cell	1.20186
ARL4A	0	2.8249	0.635	0.152	0	c3 Endothelial cell	4.17763
RPS6KA3	1.13931e-244	2.12577	0.438	0.105	4.12304e-240	c3 Endothelial cell	4.17143
UQCC2	3.73495e-18	0.649138	0.348	0.293	1.35164e-13	c1 SMC/Myofibroblast	1.18771
TSHZ2	0	2.5729	0.686	0.168	0	c3 Endothelial cell	4.08333
PDIA5	7.86689e-287	2.59998	0.482	0.12	2.84695e-282	c3 Endothelial cell	4.01667
SNHG18	4.94393e-11	0.510115	0.28	0.236	1.78916e-06	c1 SMC/Myofibroblast	1.18644
RCAN1	3.49727e-233	2.75142	0.413	0.103	1.26563e-228	c3 Endothelial cell	4.00971
FAM241A	0	2.48727	0.623	0.159	0	c3 Endothelial cell	3.91824
ADIRF	0	1.36669	0.974	0.821	0	c1 SMC/Myofibroblast	1.18636
MAT2A	9.79189e-13	0.674857	0.282	0.238	3.54359e-08	c1 SMC/Myofibroblast	1.18487
DDIT4	0.000733479	0.330393	0.287	0.238	1	c3 Endothelial cell	1.20588
METAP2	0.00029793	0.133112	0.445	0.369	1	c3 Endothelial cell	1.20596
WDR1	5.26928e-24	0.66569	0.391	0.33	1.9069e-19	c1 SMC/Myofibroblast	1.18485
MCUB	5.96293e-244	2.14334	0.454	0.116	2.15792e-239	c3 Endothelial cell	3.91379
CCT4	1.14889e-05	0.122223	0.535	0.443	0.415773	c3 Endothelial cell	1.20767
CSNK2B	7.71341e-05	0.135804	0.471	0.39	1	c3 Endothelial cell	1.20769
TNFSF12	6.8239e-19	0.677082	0.34	0.287	2.4695e-14	c1 SMC/Myofibroblast	1.18467
UACA	5.52706e-75	0.974141	0.586	0.495	2.00019e-70	c1 SMC/Myofibroblast	1.18384
SSH1	2.60024e-218	2.30182	0.412	0.106	9.41002e-214	c3 Endothelial cell	3.88679
LRP11	5.22269e-166	2.0542	0.813	0.359	1.89004e-161	c5 Fibroblast SFRP1+	2.26462
FRMD6	0	3.26346	0.675	0.098	0	c4 Fibroblast FAP+/SFRP2+	6.88776
CAVIN3	1.17738e-286	1.14038	0.839	0.709	4.26081e-282	c1 SMC/Myofibroblast	1.18336
NDN	1.03162e-19	0.500377	0.412	0.349	3.73334e-15	c1 SMC/Myofibroblast	1.18052
TWIST2	0	2.94005	0.583	0.088	0	c4 Fibroblast FAP+/SFRP2+	6.625
PNRC2	0.000189926	0.133341	0.461	0.381	1	c3 Endothelial cell	1.20997
SH3BP5	0	2.45236	0.616	0.161	0	c3 Endothelial cell	3.82609
NMD3	3.55959e-11	0.670834	0.263	0.223	1.28818e-06	c1 SMC/Myofibroblast	1.17937
RPS26	0.000248481	0.113679	0.408	0.337	1	c3 Endothelial cell	1.21068
SNHG5	6.91428e-06	0.138501	0.563	0.465	0.250221	c3 Endothelial cell	1.21075
GASK1B	4.34586e-254	2.30694	0.473	0.125	1.57272e-249	c3 Endothelial cell	3.784
DUSP23	0	3.10265	0.658	0.174	0	c3 Endothelial cell	3.78161
GNB2	3.24957e-06	0.20067	0.531	0.438	0.117599	c3 Endothelial cell	1.21233
CNOT2	0.000680186	0.106445	0.371	0.306	1	c3 Endothelial cell	1.21242
CCT8	2.03653e-05	0.168252	0.513	0.423	0.737002	c3 Endothelial cell	1.21277
PLAAT3	9.26782e-247	1.93665	0.496	0.135	3.35393e-242	c3 Endothelial cell	3.67407
KRTCAP2	8.94854e-05	0.139278	0.523	0.431	1	c3 Endothelial cell	1.21346
RAB7A	6.14832e-06	0.134869	0.499	0.411	0.222501	c3 Endothelial cell	1.21411
DAP	0.000903785	0.152241	0.317	0.261	1	c3 Endothelial cell	1.21456
LDB2	9.84461e-281	2.13447	0.538	0.147	3.56267e-276	c3 Endothelial cell	3.65986
RPN2	2.04542e-05	0.234618	0.498	0.41	0.740218	c3 Endothelial cell	1.21463
PRCP	0	2.81608	0.656	0.18	0	c3 Endothelial cell	3.64444
ID1	0	3.51547	0.86	0.238	0	c3 Endothelial cell	3.61345
ACTR31	7.91068e-06	0.193705	0.57	0.469	0.286279	c3 Endothelial cell	1.21535
SREK1	3.3385e-05	0.215127	0.395	0.325	1	c3 Endothelial cell	1.21538
PSPH	0.00145983	0.111066	0.321	0.264	1	c3 Endothelial cell	1.21591
FDPS	2.85687e-06	0.190613	0.456	0.375	0.103387	c3 Endothelial cell	1.216
DNPH1	3.21876e-13	0.621191	0.299	0.254	1.16484e-08	c1 SMC/Myofibroblast	1.17717
CREB3L1	0	2.8293	0.459	0.077	0	c4 Fibroblast FAP+/SFRP2+	5.96104
MYOF	1.97534e-06	0.174568	0.523	0.43	0.0714857	c3 Endothelial cell	1.21628
GNG12	6.57295e-06	0.140993	0.523	0.43	0.237868	c3 Endothelial cell	1.21628
EVL	7.75418e-05	0.168001	0.382	0.314	1	c3 Endothelial cell	1.21656
EFHD2	5.32324e-196	1.97468	0.411	0.114	1.92643e-191	c3 Endothelial cell	3.60526
FNDC3B	9.65534e-05	0.190667	0.387	0.318	1	c3 Endothelial cell	1.21698
USP48	0.00167487	0.107939	0.269	0.221	1	c3 Endothelial cell	1.21719
MAP7D1	0.00166812	0.140108	0.263	0.216	1	c3 Endothelial cell	1.21759
RIF1	0.000265061	0.195187	0.33	0.271	1	c3 Endothelial cell	1.21771
BACE2	0	2.75655	0.727	0.204	0	c3 Endothelial cell	3.56373
KIAA0355	6.32712e-292	2.20952	0.559	0.157	2.28972e-287	c3 Endothelial cell	3.56051
CALD1	0	2.2385	0.994	0.845	0	c1 SMC/Myofibroblast	1.17633
GJA1	5.45476e-182	1.35323	0.434	0.123	1.97402e-177	c3 Endothelial cell	3.52846
ARHGDIA	2.47576e-05	0.164036	0.498	0.408	0.895955	c3 Endothelial cell	1.22059
GJA11	0	2.99886	0.591	0.101	0	c4 Fibroblast FAP+/SFRP2+	5.85149
MEG3	0	2.81224	0.819	0.142	0	c4 Fibroblast FAP+/SFRP2+	5.76761
RTCB	0.00115401	0.140634	0.297	0.243	1	c3 Endothelial cell	1.22222
THBS2	0	3.6601	0.773	0.135	0	c4 Fibroblast FAP+/SFRP2+	5.72593
TGFBR3	0	2.2721	0.629	0.179	0	c3 Endothelial cell	3.51397
GMFG	9.26129e-305	2.02904	0.598	0.171	3.35157e-300	c3 Endothelial cell	3.49708
IFITM11	4.51794e-06	0.10194	0.592	0.484	0.1635	c3 Endothelial cell	1.22314
NEMF	5.52322e-05	0.203344	0.367	0.3	1	c3 Endothelial cell	1.22333
SWAP70	5.97943e-270	2.12214	0.548	0.16	2.1639e-265	c3 Endothelial cell	3.425
ABCA8	0	2.8906	0.444	0.078	0	c4 Fibroblast FAP+/SFRP2+	5.69231
UFM1	0.000103409	0.129719	0.404	0.33	1	c3 Endothelial cell	1.22424
NFKBIZ1	2.2493e-06	0.107543	0.535	0.437	0.0814001	c4 Fibroblast FAP+/SFRP2+	1.22426
HSPG2	0	3.05878	0.857	0.252	0	c3 Endothelial cell	3.40079
ZYX	1.18232e-15	0.730961	0.303	0.258	4.27871e-11	c1 SMC/Myofibroblast	1.17442
CKLF	0.000921391	0.130227	0.289	0.236	1	c3 Endothelial cell	1.22458
CLU	0	3.19547	0.787	0.234	0	c3 Endothelial cell	3.36325
TMEM205	0.000209647	0.108254	0.365	0.298	1	c3 Endothelial cell	1.22483
GNS	2.82993e-252	2.183	0.528	0.159	1.02412e-247	c3 Endothelial cell	3.32075
TGFBR2	0	3.07016	0.861	0.26	0	c3 Endothelial cell	3.31154
DNAJC3	0.000118673	0.117042	0.397	0.324	1	c3 Endothelial cell	1.22531
KCNQ1OT1	2.41917e-06	0.225766	0.462	0.377	0.0875473	c3 Endothelial cell	1.22546
ARL4C	0	2.74901	0.446	0.08	0	c4 Fibroblast FAP+/SFRP2+	5.575
C5orf24	9.30271e-21	0.737546	0.358	0.305	3.36656e-16	c1 SMC/Myofibroblast	1.17377
KCTD12	0	2.87058	0.727	0.22	0	c3 Endothelial cell	3.30455
LMAN1	7.30645e-05	0.100713	0.585	0.477	1	c3 Endothelial cell	1.22642
CTNNAL1	1.02669e-194	1.8738	0.449	0.136	3.71548e-190	c3 Endothelial cell	3.30147
FNBP1L	1.56825e-166	1.78086	0.408	0.124	5.67534e-162	c3 Endothelial cell	3.29032
SEC61A1	0.00092862	0.134778	0.297	0.242	1	c3 Endothelial cell	1.22727
COPS5	0.000324119	0.103296	0.378	0.308	1	c3 Endothelial cell	1.22727
SULF2	5.79897e-224	1.79314	0.516	0.157	2.09859e-219	c3 Endothelial cell	3.28662
NDUFA10	3.59013e-05	0.172099	0.446	0.363	1	c3 Endothelial cell	1.22865
TRA2A	9.28691e-05	0.103605	0.376	0.306	1	c3 Endothelial cell	1.22876
OS9	4.60009e-06	0.140912	0.488	0.397	0.166473	c3 Endothelial cell	1.22922
OLFML3	0	3.11637	0.754	0.136	0	c4 Fibroblast FAP+/SFRP2+	5.54412
DHX36	1.94671e-05	0.153728	0.47	0.382	0.704494	c3 Endothelial cell	1.23037
ROCK2	7.355e-49	0.710049	0.534	0.455	2.6617e-44	c1 SMC/Myofibroblast	1.17363
CELF21	0	2.26724	0.478	0.089	0	c4 Fibroblast FAP+/SFRP2+	5.37079
RBBP7	7.33558e-22	0.673177	0.374	0.319	2.65467e-17	c1 SMC/Myofibroblast	1.17241
ARID5B	2.18592e-200	1.00691	0.819	0.7	7.91064e-196	c1 SMC/Myofibroblast	1.17
TPST1	7.51524e-297	2.167	0.438	0.083	2.71969e-292	c4 Fibroblast FAP+/SFRP2+	5.27711
CYGB1	1.25617e-06	0.333612	0.351	0.285	0.0454595	c4 Fibroblast FAP+/SFRP2+	1.23158
PROS1	5.27538e-06	0.137097	0.466	0.378	0.190911	c4 Fibroblast FAP+/SFRP2+	1.2328
STT3B	0.000261507	0.167691	0.291	0.236	1	c3 Endothelial cell	1.23305
SMARCE1	0.000412779	0.116295	0.269	0.218	1	c3 Endothelial cell	1.23394
TSPAN3	4.0277e-34	0.764772	0.445	0.381	1.45759e-29	c1 SMC/Myofibroblast	1.16798
TRIP11	8.45752e-05	0.13342	0.41	0.332	1	c3 Endothelial cell	1.23494
VPS35	3.30311e-05	0.158659	0.378	0.306	1	c3 Endothelial cell	1.23529
RBBP4	0.000305783	0.112822	0.315	0.255	1	c3 Endothelial cell	1.23529
SETD5	0.000156995	0.142695	0.325	0.263	1	c3 Endothelial cell	1.23574
EI24	5.54584e-05	0.167973	0.372	0.301	1	c3 Endothelial cell	1.23588
POLR3GL	6.82082e-05	0.119402	0.372	0.301	1	c3 Endothelial cell	1.23588
UTRN	2.8014e-37	0.416502	0.578	0.496	1.0138e-32	c1 SMC/Myofibroblast	1.16532
GPI	6.0838e-12	0.719748	0.273	0.235	2.20167e-07	c1 SMC/Myofibroblast	1.1617
NTHL1	3.21178e-11	0.714419	0.274	0.236	1.16231e-06	c1 SMC/Myofibroblast	1.16102
CCN5	0	3.75205	0.643	0.124	0	c4 Fibroblast FAP+/SFRP2+	5.18548
EPRS	4.93767e-05	0.110915	0.379	0.306	1	c3 Endothelial cell	1.23856
SRPX1	1.86051e-89	2.02327	0.561	0.249	6.73302e-85	c5 Fibroblast SFRP1+	2.25301
COPS2	2.10962e-05	0.17833	0.404	0.326	0.763451	c3 Endothelial cell	1.23926
SEC14L1	0	2.26535	0.624	0.19	0	c3 Endothelial cell	3.28421
ELK3	0	2.57728	0.759	0.232	0	c3 Endothelial cell	3.27155
KLF4	0	2.02529	0.624	0.192	0	c3 Endothelial cell	3.25
AC138207.7	2.66202e-10	0.645648	0.271	0.235	9.63357e-06	c1 SMC/Myofibroblast	1.15319
PPP3CA	0	2.22809	0.639	0.199	0	c3 Endothelial cell	3.21106
CD320	1.49133e-240	2.09776	0.528	0.165	5.39696e-236	c3 Endothelial cell	3.2
RALB	2.78156e-195	1.78893	0.474	0.151	1.00662e-190	c3 Endothelial cell	3.13907
MAPK3	9.71695e-169	1.70429	0.445	0.147	3.51647e-164	c3 Endothelial cell	3.02721
ARL3	9.13488e-34	0.607804	0.49	0.425	3.30582e-29	c1 SMC/Myofibroblast	1.15294
MYC	3.74262e-14	0.654132	0.348	0.302	1.35442e-09	c1 SMC/Myofibroblast	1.15232
LOXL1	0	2.25407	0.484	0.096	0	c4 Fibroblast FAP+/SFRP2+	5.04167
TBC1D15	6.49051e-171	1.812	0.449	0.149	2.34885e-166	c3 Endothelial cell	3.01342
SSU72	1.62549e-06	0.180876	0.46	0.37	0.058825	c3 Endothelial cell	1.24324
CTDNEP1	0.000345014	0.15581	0.286	0.23	1	c3 Endothelial cell	1.24348
NSUN6	1.34382e-157	1.82643	0.426	0.142	4.86314e-153	c3 Endothelial cell	3
NDUFB7	6.78098e-154	0.806386	0.768	0.668	2.45397e-149	c1 SMC/Myofibroblast	1.1497
LMCD1	0	2.07578	0.792	0.265	0	c3 Endothelial cell	2.98868
NECTIN2	2.48908e-275	2.00118	0.618	0.209	9.00774e-271	c3 Endothelial cell	2.95694
TWF2	0.000135251	0.128173	0.35	0.281	1	c3 Endothelial cell	1.24555
FRYL	1.35174e-182	1.83719	0.485	0.165	4.8918e-178	c3 Endothelial cell	2.93939
TOR1AIP2	7.51655e-05	0.186306	0.273	0.219	1	c3 Endothelial cell	1.24658
CTSK1	4.76753e-155	2.13039	0.782	0.35	1.72532e-150	c5 Fibroblast SFRP1+	2.23429
CD40	1.30217e-136	1.56847	0.402	0.137	4.71241e-132	c3 Endothelial cell	2.93431
CNOT6L	2.38332e-175	1.68536	0.48	0.164	8.62501e-171	c3 Endothelial cell	2.92683
CLNS1A	1.44006e-05	0.241318	0.333	0.267	0.521143	c3 Endothelial cell	1.24719
RAB11B	6.71989e-05	0.102812	0.343	0.275	1	c3 Endothelial cell	1.24727
PPP2R5A	2.20777e-171	1.60819	0.486	0.167	7.98971e-167	c3 Endothelial cell	2.91018
SLFN5	2.86962e-253	2.0752	0.59	0.206	1.03849e-248	c3 Endothelial cell	2.86408
PSMB4	1.19695e-05	0.118608	0.463	0.371	0.433166	c3 Endothelial cell	1.24798
CIAO1	8.40948e-05	0.140284	0.317	0.254	1	c3 Endothelial cell	1.24803
DNAJC10	3.66684e-06	0.242416	0.347	0.278	0.132699	c3 Endothelial cell	1.2482
PPP2R5E	6.89063e-05	0.101698	0.357	0.286	1	c3 Endothelial cell	1.24825
GOLM1	2.36291e-286	2.71494	0.424	0.085	8.55114e-282	c4 Fibroblast FAP+/SFRP2+	4.98824
ATXN1	5.37993e-14	0.614348	0.323	0.281	1.94694e-09	c1 SMC/Myofibroblast	1.14947
CRNDE	0	2.20411	0.565	0.117	0	c4 Fibroblast FAP+/SFRP2+	4.82906
CHMP2B	2.94056e-05	0.201675	0.346	0.277	1	c3 Endothelial cell	1.2491
SUGT1	5.01525e-06	0.115282	0.416	0.333	0.181497	c3 Endothelial cell	1.24925
ANKRD28	1.10265e-166	1.76916	0.469	0.165	3.99038e-162	c3 Endothelial cell	2.84242
CREB1	3.41033e-05	0.164771	0.299	0.239	1	c3 Endothelial cell	1.25105
AGPAT2	0.000103072	0.255792	0.269	0.215	1	c3 Endothelial cell	1.25116
MRPL15	0.000126453	0.124672	0.298	0.238	1	c3 Endothelial cell	1.2521
UBE2E1	1.6675e-11	0.748817	0.273	0.238	6.0345e-07	c1 SMC/Myofibroblast	1.14706
YES1	1.47966e-169	1.69323	0.483	0.17	5.35473e-165	c3 Endothelial cell	2.84118
GNAQ	1.18059e-212	1.87209	0.548	0.195	4.27243e-208	c3 Endothelial cell	2.81026
PLK2	6.14173e-178	1.68765	0.504	0.18	2.22263e-173	c3 Endothelial cell	2.8
CSRNP1	6.05939e-132	1.62489	0.403	0.145	2.19283e-127	c3 Endothelial cell	2.77931
UBE2G2	0.000196784	0.134791	0.282	0.225	1	c3 Endothelial cell	1.25333
RHOJ	1.6306e-137	1.62027	0.424	0.153	5.90097e-133	c3 Endothelial cell	2.77124
RTL8A	2.73433e-12	0.648599	0.297	0.259	9.89526e-08	c1 SMC/Myofibroblast	1.14672
TMEM45A	0	2.5402	0.608	0.127	0	c4 Fibroblast FAP+/SFRP2+	4.7874
ATN1	6.7946e-05	0.10705	0.311	0.248	1	c3 Endothelial cell	1.25403
P3H3	8.57389e-255	2.04937	0.422	0.09	3.10281e-250	c4 Fibroblast FAP+/SFRP2+	4.68889
RBCK1	3.35743e-06	0.165742	0.409	0.326	0.121502	c3 Endothelial cell	1.2546
CCDC3	4.80506e-148	1.24116	0.487	0.176	1.7389e-143	c3 Endothelial cell	2.76705
CRYBG3	2.23368e-201	2.00479	0.539	0.197	8.08346e-197	c3 Endothelial cell	2.73604
YPEL5	2.05345e-06	0.199337	0.413	0.329	0.0743123	c3 Endothelial cell	1.25532
FXYD5	0	2.14197	0.748	0.274	0	c3 Endothelial cell	2.72993
HDAC7	3.30517e-176	1.66693	0.515	0.189	1.19611e-171	c3 Endothelial cell	2.72487
AP1S2	3.53253e-140	1.5255	0.444	0.163	1.27839e-135	c3 Endothelial cell	2.72393
CARHSP1	8.25895e-194	1.68794	0.544	0.2	2.98883e-189	c3 Endothelial cell	2.72
ATP6V1E1	5.81987e-05	0.108939	0.343	0.273	1	c3 Endothelial cell	1.25641
MRPS31	0.000212767	0.134476	0.268	0.213	1	c3 Endothelial cell	1.25822
EMILIN1	0	2.538	0.637	0.136	0	c4 Fibroblast FAP+/SFRP2+	4.68382
GSTM3	4.0856e-19	0.343416	0.495	0.433	1.47854e-14	c1 SMC/Myofibroblast	1.14319
CLEC2B	0	2.02698	0.775	0.286	0	c3 Endothelial cell	2.70979
CPXM1	0	2.70954	0.596	0.13	0	c4 Fibroblast FAP+/SFRP2+	4.58462
FYN	8.69692e-151	1.62448	0.465	0.172	3.14733e-146	c3 Endothelial cell	2.70349
ANAPC13	1.01919e-05	0.201092	0.325	0.258	0.368834	c3 Endothelial cell	1.25969
FNDC3A	0.000129535	0.140359	0.291	0.231	1	c3 Endothelial cell	1.25974
SEPTIN7	0	1.66218	0.972	0.852	0	c1 SMC/Myofibroblast	1.14085
ACVRL1	3.47028e-121	1.42947	0.41	0.152	1.25586e-116	c3 Endothelial cell	2.69737
MRTFB	0	2.15536	0.705	0.262	0	c3 Endothelial cell	2.69084
HSD17B11	1.64357e-187	1.6673	0.554	0.207	5.9479e-183	c3 Endothelial cell	2.67633
NSL1	4.94224e-05	0.121941	0.329	0.261	1	c3 Endothelial cell	1.26054
CFL2	3.92685e-11	0.633863	0.287	0.252	1.42109e-06	c1 SMC/Myofibroblast	1.13889
RELL1	1.93548e-147	1.63614	0.465	0.174	7.00431e-143	c3 Endothelial cell	2.67241
SNRNP200	2.94854e-05	0.164831	0.333	0.264	1	c3 Endothelial cell	1.26136
SLC38A2	4.65067e-127	0.771019	0.788	0.692	1.68303e-122	c1 SMC/Myofibroblast	1.13873
FNBP4	2.43932e-06	0.111945	0.429	0.34	0.0882765	c3 Endothelial cell	1.26176
BAG3	3.20523e-147	1.83616	0.45	0.17	1.15994e-142	c3 Endothelial cell	2.64706
SCOC	1.34574e-05	0.206602	0.366	0.29	0.487009	c3 Endothelial cell	1.26207
PLS3	4.58763e-36	0.43055	0.564	0.496	1.66022e-31	c1 SMC/Myofibroblast	1.1371
UBE2J1	2.33277e-05	0.202985	0.308	0.244	0.844206	c3 Endothelial cell	1.2623
MIS18BP1	1.73897e-111	1.40984	0.4	0.153	6.29315e-107	c3 Endothelial cell	2.61438
EVA1B	9.40832e-53	0.729635	0.567	0.499	3.40478e-48	c1 SMC/Myofibroblast	1.13627
NCOA7	1.79949e-302	2.12967	0.698	0.27	6.51218e-298	c3 Endothelial cell	2.58519
PBX1	6.93908e-06	0.194383	0.335	0.265	0.251118	c3 Endothelial cell	1.26415
CFD	0	4.24288	0.877	0.195	0	c4 Fibroblast FAP+/SFRP2+	4.49744
MTATP6P1	2.44662e-81	0.709425	0.671	0.591	8.85406e-77	c1 SMC/Myofibroblast	1.13536
PIK3C2A	3.39912e-152	1.58771	0.5	0.194	1.23011e-147	c3 Endothelial cell	2.57732
CTTNBP2NL	2.92844e-112	1.36827	0.406	0.158	1.05977e-107	c3 Endothelial cell	2.56962
C1orf52	0.000186955	0.10701	0.267	0.211	1	c3 Endothelial cell	1.2654
BCL10	4.63442e-121	1.43224	0.426	0.167	1.67715e-116	c3 Endothelial cell	2.5509
KLF10	1.08578e-260	1.91609	0.664	0.264	3.92933e-256	c3 Endothelial cell	2.51515
NDUFS7	4.20683e-30	0.656767	0.457	0.403	1.52241e-25	c1 SMC/Myofibroblast	1.134
SELENOM	2.01322e-126	0.559829	0.906	0.799	7.28564e-122	c1 SMC/Myofibroblast	1.13392
MARCKSL1	3.35165e-163	1.72828	0.517	0.206	1.21293e-158	c3 Endothelial cell	2.50971
ATL3	4.07469e-06	0.20264	0.398	0.314	0.147459	c3 Endothelial cell	1.26752
PPP2R1A	8.66984e-06	0.242042	0.317	0.25	0.313753	c3 Endothelial cell	1.268
FGFR1	0	2.16346	0.601	0.134	0	c4 Fibroblast FAP+/SFRP2+	4.48507
CTNND1	4.08938e-213	1.73545	0.62	0.248	1.47991e-208	c3 Endothelial cell	2.5
CITED2	9.58077e-12	0.705463	0.306	0.27	3.46718e-07	c1 SMC/Myofibroblast	1.13333
P4HA2	2.06526e-306	2.33988	0.495	0.111	7.47398e-302	c4 Fibroblast FAP+/SFRP2+	4.45946
VCAN	0	3.26088	0.91	0.208	0	c4 Fibroblast FAP+/SFRP2+	4.375
CD55	2.40848e-105	1.19629	0.411	0.165	8.71605e-101	c3 Endothelial cell	2.49091
ADD3	0	2.26862	0.616	0.143	0	c4 Fibroblast FAP+/SFRP2+	4.30769
TM9SF2	6.70723e-07	0.205386	0.395	0.311	0.0242728	c3 Endothelial cell	1.2701
IGFBP2	3.86338e-148	0.63273	0.59	0.237	1.39812e-143	c3 Endothelial cell	2.48945
FSCN11	4.86586e-235	1.93597	0.433	0.103	1.7609e-230	c4 Fibroblast FAP+/SFRP2+	4.20388
DPYSL31	1.40335e-283	1.88968	0.516	0.123	5.07857e-279	c4 Fibroblast FAP+/SFRP2+	4.19512
IST1	5.01346e-06	0.235122	0.305	0.24	0.181432	c3 Endothelial cell	1.27083
COTL1	1.17387e-115	1.48649	0.423	0.17	4.24811e-111	c3 Endothelial cell	2.48824
KDM5A	2.72101e-06	0.166071	0.384	0.302	0.0984706	c3 Endothelial cell	1.27152
CREBBP	2.99737e-05	0.14726	0.295	0.232	1	c3 Endothelial cell	1.27155
TTC19	1.06505e-99	1.21404	0.403	0.162	3.85429e-95	c3 Endothelial cell	2.48765
KIAA1109	5.12544e-07	0.299932	0.365	0.287	0.0185485	c3 Endothelial cell	1.27178
CDH11	0	2.38107	0.683	0.163	0	c4 Fibroblast FAP+/SFRP2+	4.19018
CFDP1	3.35061e-07	0.191529	0.393	0.309	0.0121255	c3 Endothelial cell	1.27184
HCFC1R1	4.4577e-27	0.540372	0.506	0.447	1.6132e-22	c1 SMC/Myofibroblast	1.13199
PLEKHA3	1.13648e-05	0.246512	0.304	0.239	0.41128	c3 Endothelial cell	1.27197
MAFB	0	2.04321	0.604	0.145	0	c4 Fibroblast FAP+/SFRP2+	4.16552
UBXN1	5.95251e-65	0.576416	0.696	0.615	2.15415e-60	c1 SMC/Myofibroblast	1.13171
ARID1A	4.95133e-05	0.107759	0.317	0.249	1	c3 Endothelial cell	1.27309
LRPPRC	1.86349e-05	0.177523	0.289	0.227	0.674377	c3 Endothelial cell	1.27313
RAB11A	1.04506e-295	1.98306	0.7	0.283	3.78197e-291	c3 Endothelial cell	2.4735
PRPF6	3.09437e-06	0.149637	0.354	0.278	0.111982	c3 Endothelial cell	1.27338
TTC1	1.50833e-05	0.175413	0.33	0.259	0.545848	c3 Endothelial cell	1.27413
FBLN2	0	3.00275	0.892	0.215	0	c4 Fibroblast FAP+/SFRP2+	4.14884
FARP1	2.8855e-19	0.560751	0.413	0.365	1.04423e-14	c1 SMC/Myofibroblast	1.13151
METTL231	1.03684e-05	0.129161	0.339	0.266	0.375222	c3 Endothelial cell	1.27444
PTK7	9.87098e-254	2.10448	0.47	0.116	3.57221e-249	c4 Fibroblast FAP+/SFRP2+	4.05172
BMPR2	4.93974e-204	1.85582	0.596	0.241	1.78764e-199	c3 Endothelial cell	2.47303
BROX	0.000242848	0.139674	0.255	0.2	1	c3 Endothelial cell	1.275
KDELR3	0	2.50978	0.52	0.129	0	c4 Fibroblast FAP+/SFRP2+	4.03101
MFAP4	0	2.35487	0.862	0.215	0	c4 Fibroblast FAP+/SFRP2+	4.0093
COA1	9.65914e-05	0.11348	0.254	0.199	1	c3 Endothelial cell	1.27638
BCAM	2.24608e-277	1.42717	0.789	0.32	8.12833e-273	c3 Endothelial cell	2.46563
SPON2	0	2.41849	0.599	0.15	0	c4 Fibroblast FAP+/SFRP2+	3.99333
EVI5	2.21826e-07	0.575926	0.25	0.221	0.00802768	c1 SMC/Myofibroblast	1.13122
WDR45B	2.92785e-05	0.140691	0.294	0.23	1	c3 Endothelial cell	1.27826
CCDC82	5.15121e-07	0.19233	0.395	0.309	0.0186417	c3 Endothelial cell	1.27832
ARPC5L	3.8854e-149	1.58747	0.505	0.205	1.40609e-144	c3 Endothelial cell	2.46341
ETS1	4.3384e-13	0.249371	0.449	0.397	1.57002e-08	c1 SMC/Myofibroblast	1.13098
NDUFS6	4.97727e-96	0.727543	0.686	0.607	1.80123e-91	c1 SMC/Myofibroblast	1.13015
SNCG1	1.72108e-161	1.01339	0.605	0.246	6.22843e-157	c3 Endothelial cell	2.45935
MAPK1	3.21646e-05	0.132581	0.284	0.222	1	c3 Endothelial cell	1.27928
C1orf541	4.94584e-07	0.276406	0.384	0.3	0.0178985	c3 Endothelial cell	1.28
CYGB	6.17664e-08	0.390807	0.306	0.271	0.00223526	c1 SMC/Myofibroblast	1.12915
BAZ2B	3.17965e-150	1.44784	0.537	0.22	1.15068e-145	c3 Endothelial cell	2.44091
IMP4	4.79703e-05	0.163698	0.26	0.203	1	c3 Endothelial cell	1.28079
PTMS	0	0.881621	0.92	0.818	0	c1 SMC/Myofibroblast	1.12469
ELN	5.49955e-299	3.144	0.509	0.13	1.99023e-294	c4 Fibroblast FAP+/SFRP2+	3.91538
YAP1	7.84863e-13	0.559337	0.327	0.291	2.84034e-08	c1 SMC/Myofibroblast	1.12371
CDC123	5.41751e-06	0.150693	0.318	0.248	0.196054	c3 Endothelial cell	1.28226
PPP2R2A	1.10657e-146	1.49657	0.517	0.212	4.00456e-142	c3 Endothelial cell	2.43868
VGLL3	2.00534e-07	0.527911	0.273	0.243	0.00725711	c1 SMC/Myofibroblast	1.12346
TUSC1	9.4916e-16	0.607055	0.366	0.326	3.43491e-11	c1 SMC/Myofibroblast	1.1227
TIAL1	1.17828e-07	0.281719	0.394	0.307	0.00426406	c3 Endothelial cell	1.28339
JDP2	1.60684e-196	1.68516	0.412	0.106	5.815e-192	c4 Fibroblast FAP+/SFRP2+	3.88679
ECE1	3.80648e-227	1.63303	0.677	0.28	1.37753e-222	c3 Endothelial cell	2.41786
NCK1	2.68552e-120	1.3661	0.467	0.194	9.71863e-116	c3 Endothelial cell	2.40722
C14orf119	3.77347e-06	0.109624	0.37	0.288	0.136558	c3 Endothelial cell	1.28472
CASP4	4.68523e-110	1.26999	0.445	0.185	1.69554e-105	c3 Endothelial cell	2.40541
CARD19	2.33084e-110	1.2638	0.449	0.187	8.43508e-106	c3 Endothelial cell	2.40107
TPM3	0	2.65021	0.885	0.369	0	c3 Endothelial cell	2.39837
CERCAM	0	2.8881	0.636	0.164	0	c4 Fibroblast FAP+/SFRP2+	3.87805
COL16A1	0	2.54341	0.673	0.174	0	c4 Fibroblast FAP+/SFRP2+	3.86782
ELF1	1.73088e-141	1.46432	0.516	0.216	6.26389e-137	c3 Endothelial cell	2.38889
SHC1	5.5248e-129	1.57281	0.473	0.199	1.99937e-124	c3 Endothelial cell	2.37688
FCHO2	2.50477e-95	1.28214	0.41	0.175	9.06451e-91	c3 Endothelial cell	2.34286
IDH3G	9.52757e-18	0.687923	0.37	0.33	3.44793e-13	c1 SMC/Myofibroblast	1.12121
MCFD2	3.8162e-07	0.213939	0.334	0.259	0.0138104	c3 Endothelial cell	1.28958
MTUS1	0	1.91878	0.768	0.328	0	c3 Endothelial cell	2.34146
IL1R1	6.14788e-200	1.8697	0.609	0.262	2.22486e-195	c3 Endothelial cell	2.32443
SNORD3A	6.67146e-08	0.175783	0.382	0.296	0.00241433	c4 Fibroblast FAP+/SFRP2+	1.29054
COX14	7.2492e-37	0.669329	0.515	0.462	2.62341e-32	c1 SMC/Myofibroblast	1.11472
ABL2	3.97563e-105	1.74071	0.402	0.173	1.43874e-100	c3 Endothelial cell	2.3237
RDH11	4.45341e-06	0.207868	0.275	0.213	0.161164	c3 Endothelial cell	1.29108
NDRG1	1.22781e-146	1.45426	0.546	0.235	4.44332e-142	c3 Endothelial cell	2.3234
METRNL1	3.14652e-298	2.02999	0.558	0.146	1.1387e-293	c4 Fibroblast FAP+/SFRP2+	3.82192
USP22	3.87677e-07	0.206497	0.372	0.288	0.0140296	c3 Endothelial cell	1.29167
YWHAH	3.78159e-26	0.557794	0.486	0.436	1.36852e-21	c1 SMC/Myofibroblast	1.11468
P3H1	1.95119e-200	1.89303	0.421	0.113	7.06116e-196	c4 Fibroblast FAP+/SFRP2+	3.72566
CD2AP	1.14929e-92	1.32839	0.408	0.176	4.15917e-88	c3 Endothelial cell	2.31818
WNK1	1.88076e-175	1.57535	0.6	0.259	6.8063e-171	c3 Endothelial cell	2.3166
PLAGL1	0	2.27575	0.674	0.181	0	c4 Fibroblast FAP+/SFRP2+	3.72376
JAM3	1.38004e-07	0.655682	0.253	0.227	0.00499422	c1 SMC/Myofibroblast	1.11454
STOML2	3.51685e-18	0.633753	0.39	0.35	1.27271e-13	c1 SMC/Myofibroblast	1.11429
MYLIP	3.56922e-06	0.136919	0.296	0.229	0.129166	c4 Fibroblast FAP+/SFRP2+	1.29258
PLXND1	2.98401e-143	1.48767	0.542	0.235	1.07988e-138	c3 Endothelial cell	2.30638
CCNDBP1	2.61132e-06	0.172774	0.3	0.232	0.0945009	c3 Endothelial cell	1.2931
DDX6	1.48644e-07	0.216138	0.379	0.293	0.00537926	c3 Endothelial cell	1.29352
CMC1	7.49845e-06	0.214293	0.282	0.218	0.271361	c3 Endothelial cell	1.29358
LRRFIP1	0	1.8642	0.763	0.335	0	c3 Endothelial cell	2.27761
PDCD4	8.79508e-132	1.42003	0.526	0.231	3.18285e-127	c3 Endothelial cell	2.27706
CMTM3	2.30835e-212	1.73215	0.457	0.123	8.3537e-208	c4 Fibroblast FAP+/SFRP2+	3.71545
CDKN1A	3.11428e-176	1.54197	0.61	0.268	1.12703e-171	c3 Endothelial cell	2.27612
LYPLA1	1.49039e-91	1.22224	0.421	0.185	5.39358e-87	c3 Endothelial cell	2.27568
BZW2	6.54521e-95	1.24227	0.422	0.186	2.36864e-90	c3 Endothelial cell	2.26882
CUL5	2.58481e-06	0.157855	0.281	0.217	0.0935415	c3 Endothelial cell	1.29493
CHD1	9.83536e-129	1.3531	0.524	0.233	3.55932e-124	c3 Endothelial cell	2.24893
UGP2	1.59367e-25	0.640265	0.47	0.422	5.76732e-21	c1 SMC/Myofibroblast	1.11374
BCAS2	3.21149e-07	0.169538	0.364	0.281	0.0116221	c3 Endothelial cell	1.29537
NR3C1	6.89634e-43	0.629224	0.569	0.511	2.49572e-38	c1 SMC/Myofibroblast	1.1135
FKBP14	1.07128e-194	1.82043	0.424	0.116	3.87684e-190	c4 Fibroblast FAP+/SFRP2+	3.65517
HDGFL3	6.63621e-88	1.13413	0.424	0.189	2.40158e-83	c3 Endothelial cell	2.24339
ATF7IP	1.48373e-06	0.138141	0.328	0.253	0.0536948	c3 Endothelial cell	1.29644
NPTN	1.01448e-09	0.492254	0.314	0.282	3.67132e-05	c1 SMC/Myofibroblast	1.11348
DAAM1	1.54431e-110	1.34922	0.48	0.214	5.5887e-106	c3 Endothelial cell	2.24299
CDK6	9.9873e-06	0.180443	0.262	0.202	0.36143	c3 Endothelial cell	1.29703
ITPR1	1.5387e-05	0.186033	0.262	0.202	0.556839	c3 Endothelial cell	1.29703
BMERB1	1.80115e-06	0.150324	0.323	0.249	0.0651819	c3 Endothelial cell	1.29719
MRPL17	1.57036e-83	1.24575	0.4	0.179	5.68299e-79	c3 Endothelial cell	2.23464
TNXB1	5.96413e-277	2.92374	0.506	0.139	2.15836e-272	c4 Fibroblast FAP+/SFRP2+	3.64029
NCBP3	2.05114e-06	0.265789	0.27	0.208	0.0742286	c3 Endothelial cell	1.29808
COX7B	2.48523e-95	0.714923	0.709	0.637	8.99379e-91	c1 SMC/Myofibroblast	1.11303
UBE2K	9.53162e-08	0.196662	0.37	0.285	0.0034494	c3 Endothelial cell	1.29825
ARRDC3	8.03612e-89	1.26978	0.422	0.191	2.90819e-84	c3 Endothelial cell	2.20942
STX12	1.01305e-06	0.129878	0.343	0.264	0.0366614	c3 Endothelial cell	1.29924
POLR2G	2.63668e-06	0.163169	0.308	0.237	0.0954188	c3 Endothelial cell	1.29958
LINC00632	0	1.86319	0.698	0.192	0	c4 Fibroblast FAP+/SFRP2+	3.63542
CCNY	5.18494e-92	1.37406	0.419	0.19	1.87638e-87	c3 Endothelial cell	2.20526
MED21	2.4837e-05	0.114195	0.264	0.203	0.898826	c3 Endothelial cell	1.30049
TRIM22	1.80949e-05	0.10091	0.251	0.193	0.654837	c3 Endothelial cell	1.30052
CEP350	3.01825e-08	0.241255	0.359	0.276	0.00109227	c3 Endothelial cell	1.30072
PHIP	2.16389e-07	0.168975	0.393	0.302	0.00783092	c3 Endothelial cell	1.30132
MAN1A1	0	2.12232	0.655	0.182	0	c4 Fibroblast FAP+/SFRP2+	3.5989
PRKAR2A	5.91461e-06	0.218586	0.263	0.202	0.214044	c3 Endothelial cell	1.30198
LNPEP	2.58182e-07	0.2736	0.336	0.258	0.00934335	c3 Endothelial cell	1.30233
ESAM	5.21583e-220	1.53319	0.727	0.33	1.88756e-215	c3 Endothelial cell	2.20303
GBP2	3.07714e-97	1.20479	0.468	0.213	1.11359e-92	c3 Endothelial cell	2.19718
HIPK3	9.83322e-163	1.56059	0.609	0.278	3.55854e-158	c3 Endothelial cell	2.19065
MDH1	1.61759e-17	0.540798	0.406	0.365	5.85389e-13	c1 SMC/Myofibroblast	1.11233
KIAA1143	3.49788e-06	0.28315	0.266	0.204	0.126585	c3 Endothelial cell	1.30392
PRXL2A	7.87273e-139	1.58093	0.555	0.258	2.84906e-134	c3 Endothelial cell	2.15116
MPLKIP	3.68643e-07	0.245637	0.33	0.253	0.0133408	c3 Endothelial cell	1.30435
RESF1	5.23203e-90	1.10653	0.462	0.215	1.89342e-85	c3 Endothelial cell	2.14884
PON2	1.2046e-101	1.29243	0.481	0.224	4.35934e-97	c3 Endothelial cell	2.14732
S100A161	2.00075e-245	1.22647	0.598	0.168	7.2405e-241	c4 Fibroblast FAP+/SFRP2+	3.55952
MAFF	3.42246e-82	1.12874	0.423	0.197	1.23855e-77	c3 Endothelial cell	2.14721
EMP1	8.80859e-246	1.65279	0.747	0.349	3.18774e-241	c3 Endothelial cell	2.1404
PLEKHO1	5.36958e-08	0.294017	0.316	0.242	0.0019432	c3 Endothelial cell	1.30579
RPL7L1	1.9109e-07	0.138959	0.367	0.281	0.00691536	c3 Endothelial cell	1.30605
FAM13C	2.76398e-152	1.31216	0.633	0.296	1.00026e-147	c3 Endothelial cell	2.13851
FBXW5	4.84773e-07	0.262519	0.337	0.258	0.0175435	c3 Endothelial cell	1.3062
ISLR	0	2.02216	0.629	0.177	0	c4 Fibroblast FAP+/SFRP2+	3.55367
KLHL24	5.25196e-06	0.22026	0.264	0.202	0.190063	c3 Endothelial cell	1.30693
MMP14	2.46169e-256	2.083	0.529	0.149	8.90861e-252	c4 Fibroblast FAP+/SFRP2+	3.55034
HNRNPH2	3.51163e-06	0.120904	0.315	0.241	0.127082	c3 Endothelial cell	1.30705
ERICH1	4.73015e-84	1.05165	0.455	0.213	1.71179e-79	c3 Endothelial cell	2.13615
PALLD	1.23438e-13	0.356446	0.476	0.429	4.4671e-09	c1 SMC/Myofibroblast	1.10956
MOB4	1.03216e-07	0.254123	0.356	0.272	0.0037353	c3 Endothelial cell	1.30882
MFAP1	3.1219e-06	0.201291	0.258	0.197	0.112978	c3 Endothelial cell	1.30964
MAPRE1	7.721e-07	0.16655	0.312	0.238	0.0279415	c3 Endothelial cell	1.31092
ZEB1	2.3372e-95	1.14893	0.488	0.23	8.45808e-91	c3 Endothelial cell	2.12174
LAMA51	2.90839e-101	1.11775	0.524	0.247	1.05252e-96	c3 Endothelial cell	2.12146
PRRC2A	1.51922e-06	0.188547	0.269	0.205	0.0549791	c3 Endothelial cell	1.3122
FYTTD1	1.14697e-06	0.103446	0.336	0.256	0.0415075	c3 Endothelial cell	1.3125
SNRK	6.16948e-108	1.1059	0.555	0.262	2.23267e-103	c3 Endothelial cell	2.11832
LSM6	3.77078e-08	0.254506	0.344	0.262	0.00136461	c3 Endothelial cell	1.31298
ECM1	0	2.22443	0.658	0.187	0	c4 Fibroblast FAP+/SFRP2+	3.51872
IL13RA1	1.80271e-07	0.199278	0.343	0.261	0.00652384	c3 Endothelial cell	1.31418
MVP	2.86833e-08	0.185266	0.389	0.296	0.00103802	c3 Endothelial cell	1.31419
TUBA1A	2.60645e-109	0.564255	0.84	0.759	9.43247e-105	c1 SMC/Myofibroblast	1.10672
AIG1	4.25302e-14	0.609216	0.354	0.32	1.53913e-09	c1 SMC/Myofibroblast	1.10625
SUN1	3.02351e-119	1.26555	0.559	0.265	1.09418e-114	c3 Endothelial cell	2.10943
PTN	0	2.5713	0.631	0.181	0	c4 Fibroblast FAP+/SFRP2+	3.48619
ZFP36L2	0	1.77705	0.866	0.412	0	c3 Endothelial cell	2.10194
ID2	2.83456e-09	0.215017	0.374	0.284	0.00010258	c3 Endothelial cell	1.3169
MKLN1	1.61661e-06	0.106156	0.299	0.227	0.0585035	c3 Endothelial cell	1.31718
LUZP1	1.26352e-135	1.39665	0.573	0.273	4.57254e-131	c3 Endothelial cell	2.0989
ANP32E	1.97758e-06	0.106312	0.278	0.211	0.0715666	c3 Endothelial cell	1.31754
MTX2	1.45435e-06	0.223137	0.282	0.214	0.0526316	c3 Endothelial cell	1.31776
PPP4R2	3.58069e-07	0.121592	0.311	0.236	0.0129582	c3 Endothelial cell	1.3178
EMC3	1.00824e-07	0.235582	0.34	0.258	0.00364872	c3 Endothelial cell	1.31783
WWTR1	4.72977e-169	1.48134	0.646	0.311	1.71166e-164	c3 Endothelial cell	2.07717
ZFR	3.93632e-07	0.216461	0.302	0.229	0.0142451	c3 Endothelial cell	1.31878
NCBP2	7.60908e-07	0.19748	0.302	0.229	0.0275365	c3 Endothelial cell	1.31878
RAB1B	2.10374e-07	0.221897	0.318	0.241	0.00761323	c3 Endothelial cell	1.3195
NAMPT	3.0307e-137	1.32581	0.602	0.291	1.09678e-132	c3 Endothelial cell	2.06873
MPC1	3.63668e-15	0.601716	0.37	0.335	1.31608e-10	c1 SMC/Myofibroblast	1.10448
PPHLN1	5.55011e-07	0.18364	0.305	0.231	0.0200853	c3 Endothelial cell	1.32035
WIPI2	9.25755e-07	0.262095	0.276	0.209	0.0335021	c3 Endothelial cell	1.32057
ATG12	1.29279e-07	0.245551	0.313	0.237	0.00467847	c3 Endothelial cell	1.32068
DCLK1	6.4504e-231	2.07733	0.515	0.151	2.33433e-226	c4 Fibroblast FAP+/SFRP2+	3.4106
ARF6	4.15993e-78	0.998573	0.446	0.216	1.50544e-73	c3 Endothelial cell	2.06481
FGFR1OP2	1.23224e-08	0.197027	0.395	0.299	0.000445937	c3 Endothelial cell	1.32107
CD109	1.03968e-106	1.15255	0.557	0.274	3.76251e-102	c3 Endothelial cell	2.03285
CTSK	0	3.22412	0.954	0.281	0	c4 Fibroblast FAP+/SFRP2+	3.39502
ANGPTL2	6.76708e-238	2.03598	0.518	0.153	2.44894e-233	c4 Fibroblast FAP+/SFRP2+	3.38562
ZNF280D	1.59182e-06	0.240857	0.266	0.201	0.0576065	c3 Endothelial cell	1.32338
CTHRC1	0	4.62522	0.65	0.194	0	c4 Fibroblast FAP+/SFRP2+	3.35052
NR1H2	4.02295e-07	0.148015	0.323	0.244	0.0145586	c3 Endothelial cell	1.32377
EGR1	5.07517e-21	0.327606	0.624	0.566	1.83665e-16	c1 SMC/Myofibroblast	1.10247
ATP5PB	1.56883e-08	0.204406	0.38	0.287	0.000567745	c3 Endothelial cell	1.32404
DNAJC7	1.58092e-08	0.165731	0.384	0.29	0.00057212	c3 Endothelial cell	1.32414
SSPN1	4.06913e-118	2.12148	0.67	0.308	1.47258e-113	c5 Fibroblast SFRP1+	2.17532
SURF1	2.90192e-13	0.624634	0.348	0.316	1.05018e-08	c1 SMC/Myofibroblast	1.10127
RAD23B	2.9248e-08	0.245338	0.343	0.259	0.00105846	c3 Endothelial cell	1.32432
MED13	5.92333e-07	0.296867	0.265	0.2	0.0214359	c3 Endothelial cell	1.325
IMP3	4.97839e-104	1.16522	0.54	0.266	1.80163e-99	c3 Endothelial cell	2.03008
MMADHC	1.02826e-07	0.24168	0.277	0.209	0.00372116	c3 Endothelial cell	1.32536
HACD3	1.63491e-93	1.21748	0.504	0.251	5.91658e-89	c3 Endothelial cell	2.00797
UBL3	3.92676e-08	0.146161	0.333	0.251	0.00142105	c3 Endothelial cell	1.32669
RCN3	0	2.52787	0.748	0.224	0	c4 Fibroblast FAP+/SFRP2+	3.33929
AKR1C3	2.21331e-78	1.1058	0.461	0.23	8.00974e-74	c3 Endothelial cell	2.00435
SH3D19	7.67814e-196	1.61334	0.494	0.151	2.77864e-191	c4 Fibroblast FAP+/SFRP2+	3.27152
TENT5A	8.5491e-290	1.87489	0.634	0.194	3.09384e-285	c4 Fibroblast FAP+/SFRP2+	3.26804
LLPH	2.71788e-06	0.121934	0.263	0.198	0.0983575	c3 Endothelial cell	1.32828
TP53I13	6.66065e-152	1.39873	0.41	0.126	2.41042e-147	c4 Fibroblast FAP+/SFRP2+	3.25397
MRPS18B	3.79834e-08	0.216238	0.352	0.265	0.00137458	c3 Endothelial cell	1.3283
TRIM38	5.17308e-07	0.253045	0.275	0.207	0.0187209	c3 Endothelial cell	1.3285
SELENOT	4.01203e-09	0.225299	0.376	0.283	0.000145191	c3 Endothelial cell	1.32862
RDX	1.36419e-154	1.72109	0.629	0.316	4.93686e-150	c3 Endothelial cell	1.99051
LAP3	5.89859e-92	1.16728	0.508	0.256	2.13464e-87	c3 Endothelial cell	1.98438
NDUFS5	8.8707e-222	0.78553	0.854	0.776	3.21022e-217	c1 SMC/Myofibroblast	1.10052
TMEM87A	2.53264e-10	0.264904	0.395	0.297	9.16536e-06	c3 Endothelial cell	1.32997
FKBP11	2.50347e-174	1.69417	0.447	0.141	9.05982e-170	c4 Fibroblast FAP+/SFRP2+	3.17021
BAZ1A	3.36086e-69	1.10183	0.417	0.211	1.21626e-64	c3 Endothelial cell	1.9763
RERE	8.31033e-86	1.06166	0.518	0.263	3.00742e-81	c3 Endothelial cell	1.96958
STXBP3	4.17578e-07	0.179352	0.286	0.215	0.0151117	c3 Endothelial cell	1.33023
FEZ2	3.19547e-85	1.01671	0.506	0.258	1.15641e-80	c3 Endothelial cell	1.96124
EIF2S1	2.899e-07	0.225977	0.298	0.224	0.0104912	c3 Endothelial cell	1.33036
EFCAB14	4.71571e-67	1.0753	0.439	0.225	1.70657e-62	c3 Endothelial cell	1.95111
BNIP2	1.51594e-117	1.20969	0.591	0.303	5.48604e-113	c3 Endothelial cell	1.9505
LRP1	0	2.53221	0.932	0.297	0	c4 Fibroblast FAP+/SFRP2+	3.13805
CHMP4B	1.6598e-07	0.201942	0.293	0.22	0.00600665	c3 Endothelial cell	1.33182
MEOX2	1.00288e-69	0.917643	0.471	0.242	3.62934e-65	c3 Endothelial cell	1.94628
SNHG16	1.75706e-71	0.966523	0.468	0.241	6.35861e-67	c3 Endothelial cell	1.94191
CALM2	0	1.20478	0.967	0.879	0	c1 SMC/Myofibroblast	1.10011
PSMD11	6.24912e-09	0.279372	0.34	0.255	0.00022615	c3 Endothelial cell	1.33333
PSENEN	4.10718e-08	0.259164	0.308	0.231	0.00148635	c3 Endothelial cell	1.33333
TSG101	8.81152e-08	0.205291	0.328	0.246	0.0031888	c3 Endothelial cell	1.33333
ATXN2	1.37224e-07	0.205147	0.316	0.237	0.00496599	c3 Endothelial cell	1.33333
HIP11	1.16107e-58	0.862304	0.425	0.219	4.20179e-54	c3 Endothelial cell	1.94064
LUM1	5.47515e-169	1.44964	0.876	0.403	1.9814e-164	c5 Fibroblast SFRP1+	2.1737
SH3PXD2A	1.38497e-07	0.389716	0.336	0.306	0.00501208	c1 SMC/Myofibroblast	1.09804
GLT8D2	3.64861e-231	1.62938	0.594	0.195	1.3204e-226	c4 Fibroblast FAP+/SFRP2+	3.04615
PITPNB	2.03905e-08	0.193251	0.347	0.26	0.000737911	c3 Endothelial cell	1.33462
ATXN7L3B	1.90763e-08	0.251504	0.343	0.257	0.000690352	c3 Endothelial cell	1.33463
NT5C	7.19795e-13	0.52005	0.37	0.337	2.60487e-08	c1 SMC/Myofibroblast	1.09792
DDX42	3.37429e-08	0.243764	0.319	0.239	0.00122112	c3 Endothelial cell	1.33473
SAMM50	3.7291e-07	0.255139	0.267	0.2	0.0134952	c3 Endothelial cell	1.335
MXRA8	0	2.01628	0.812	0.267	0	c4 Fibroblast FAP+/SFRP2+	3.0412
NFIB	1.42461e-233	1.49291	0.788	0.407	5.1555e-229	c3 Endothelial cell	1.93612
TANK	7.52998e-10	0.362895	0.326	0.244	2.72503e-05	c3 Endothelial cell	1.33607
SYNE2	0	1.88926	0.848	0.438	0	c3 Endothelial cell	1.93607
PTPN12	3.183e-74	1.10115	0.472	0.244	1.15189e-69	c3 Endothelial cell	1.93443
NRARP1	1.10249e-52	0.490996	0.454	0.235	3.98981e-48	c3 Endothelial cell	1.93191
IGFBP61	3.51911e-51	2.05783	0.437	0.202	1.27353e-46	c5 Fibroblast SFRP1+	2.16337
TPM4	2.29528e-175	0.772596	0.865	0.788	8.30639e-171	c1 SMC/Myofibroblast	1.09772
PRNP	1.90691e-236	1.64165	0.601	0.198	6.90092e-232	c4 Fibroblast FAP+/SFRP2+	3.03535
NOSIP	2.88939e-08	0.248509	0.317	0.237	0.00104564	c3 Endothelial cell	1.33755
ATP5MC3	1.0083e-105	0.63029	0.778	0.709	3.64893e-101	c1 SMC/Myofibroblast	1.09732
FOXP1	6.18997e-155	1.31072	0.678	0.351	2.24009e-150	c3 Endothelial cell	1.93162
MDK	0	3.18948	0.661	0.219	0	c4 Fibroblast FAP+/SFRP2+	3.01826
CENPC	1.07251e-08	0.256483	0.324	0.242	0.00038813	c3 Endothelial cell	1.33884
UBTF	2.2726e-08	0.201342	0.308	0.23	0.000822432	c3 Endothelial cell	1.33913
BHLHE40	5.90936e-135	1.31565	0.635	0.329	2.13854e-130	c3 Endothelial cell	1.93009
RND3	0	2.03928	0.806	0.268	0	c4 Fibroblast FAP+/SFRP2+	3.00746
ILF3	1.58686e-09	0.257431	0.375	0.28	5.74268e-05	c3 Endothelial cell	1.33929
KLF42	1.82609e-59	1.4885	0.515	0.239	6.60843e-55	c5 Fibroblast SFRP1+	2.15481
SH3BP51	3.68973e-164	0.96879	0.531	0.177	1.33528e-159	c4 Fibroblast FAP+/SFRP2+	3
FAM120A	3.41879e-10	0.253497	0.398	0.297	1.23723e-05	c3 Endothelial cell	1.34007
SERPINB1	2.37711e-75	1.04562	0.477	0.248	8.60252e-71	c3 Endothelial cell	1.92339
TMEM173	4.1796e-98	1.10818	0.559	0.292	1.51256e-93	c3 Endothelial cell	1.91438
SAT1	2.23059e-288	2.00648	0.808	0.423	8.0723e-284	c3 Endothelial cell	1.91017
CSGALNACT1	1.20276e-48	0.676659	0.406	0.213	4.35268e-44	c3 Endothelial cell	1.9061
COMT	1.77521e-45	0.70999	0.543	0.495	6.42431e-41	c1 SMC/Myofibroblast	1.09697
RAB5IF	7.69344e-09	0.25246	0.319	0.238	0.000278418	c3 Endothelial cell	1.34034
ITGAE	2.95774e-10	0.317034	0.382	0.285	1.07038e-05	c3 Endothelial cell	1.34035
MT1M1	3.763e-09	0.216994	0.378	0.282	0.000136179	c4 Fibroblast FAP+/SFRP2+	1.34043
CTDSP2	7.09175e-09	0.229603	0.374	0.279	0.000256643	c3 Endothelial cell	1.3405
PRKCSH	1.41521e-08	0.279062	0.303	0.226	0.000512151	c3 Endothelial cell	1.34071
GNL3	2.57669e-08	0.228808	0.303	0.226	0.00093248	c3 Endothelial cell	1.34071
PTBP3	3.58482e-68	0.912983	0.472	0.248	1.29731e-63	c3 Endothelial cell	1.90323
NMT1	6.77456e-08	0.162377	0.31	0.231	0.00245165	c3 Endothelial cell	1.34199
HAS2	2.98486e-149	1.56722	0.428	0.143	1.08019e-144	c4 Fibroblast FAP+/SFRP2+	2.99301
KRAS	1.19522e-54	0.868986	0.409	0.215	4.32537e-50	c3 Endothelial cell	1.90233
LUC7L2	5.60334e-08	0.301609	0.282	0.21	0.00202779	c3 Endothelial cell	1.34286
SLK	3.10841e-72	0.968697	0.483	0.255	1.1249e-67	c3 Endothelial cell	1.89412
F2R	2.1281e-08	0.158352	0.34	0.253	0.000770139	c4 Fibroblast FAP+/SFRP2+	1.34387
VEGFA	3.66355e-07	0.148036	0.285	0.212	0.013258	c4 Fibroblast FAP+/SFRP2+	1.34434
ZNF428	1.55322e-26	0.541444	0.501	0.457	5.62096e-22	c1 SMC/Myofibroblast	1.09628
PAM	3.69107e-260	1.8239	0.631	0.211	1.33576e-255	c4 Fibroblast FAP+/SFRP2+	2.99052
PLIN2	2.72387e-59	1.08734	0.407	0.215	9.85742e-55	c3 Endothelial cell	1.89302
CKAP4	5.14644e-218	1.83018	0.553	0.185	1.86244e-213	c4 Fibroblast FAP+/SFRP2+	2.98919
RNF145	1.48138e-57	1.02442	0.408	0.216	5.36096e-53	c3 Endothelial cell	1.88889
YIPF5	1.14774e-09	0.394287	0.343	0.255	4.15354e-05	c3 Endothelial cell	1.3451
B4GALT1	3.87549e-140	1.39965	0.419	0.142	1.4025e-135	c4 Fibroblast FAP+/SFRP2+	2.9507
KLF2	0	1.90743	0.88	0.466	0	c3 Endothelial cell	1.88841
FBLN21	3.40457e-85	1.60389	0.626	0.291	1.23208e-80	c5 Fibroblast SFRP1+	2.1512
ANK2	6.56014e-134	1.45107	0.428	0.151	2.37405e-129	c4 Fibroblast FAP+/SFRP2+	2.83444
CCNH	1.65677e-07	0.216792	0.272	0.202	0.00599567	c3 Endothelial cell	1.34653
RGS10	6.62546e-130	1.11449	0.453	0.16	2.39769e-125	c4 Fibroblast FAP+/SFRP2+	2.83125
CCT7	2.60619e-18	0.57895	0.412	0.376	9.43156e-14	c1 SMC/Myofibroblast	1.09574
MRPL1	3.40481e-07	0.200395	0.26	0.193	0.0123217	c3 Endothelial cell	1.34715
IRF2BP2	1.14684e-82	0.973332	0.536	0.284	4.15028e-78	c3 Endothelial cell	1.88732
ZNF326	2.12925e-08	0.334584	0.283	0.21	0.000770553	c3 Endothelial cell	1.34762
TRMT10C	2.21051e-07	0.191434	0.302	0.224	0.00799963	c3 Endothelial cell	1.34821
CHTOP	1.00771e-07	0.261043	0.271	0.201	0.0036468	c3 Endothelial cell	1.34826
OXR1	7.93725e-07	0.133629	0.271	0.201	0.0287241	c3 Endothelial cell	1.34826
LAPTM4B	5.64127e-11	0.277147	0.391	0.29	2.04152e-06	c3 Endothelial cell	1.34828
SEPTIN10	1.86328e-95	1.11253	0.572	0.304	6.74303e-91	c3 Endothelial cell	1.88158
PLTP	6.31938e-279	1.9474	0.685	0.242	2.28692e-274	c4 Fibroblast FAP+/SFRP2+	2.83058
LUM	0	3.73394	0.968	0.342	0	c4 Fibroblast FAP+/SFRP2+	2.83041
HUWE1	4.12929e-10	0.29008	0.355	0.263	1.49435e-05	c3 Endothelial cell	1.34981
ECI1	3.49108e-08	0.582654	0.275	0.251	0.00126339	c1 SMC/Myofibroblast	1.09562
SREK1IP1	4.56841e-10	0.239112	0.369	0.273	1.65326e-05	c3 Endothelial cell	1.35165
TUG1	2.35849e-07	0.105009	0.319	0.236	0.00853515	c4 Fibroblast FAP+/SFRP2+	1.35169
PHACTR2	1.28655e-75	0.956326	0.513	0.274	4.65591e-71	c3 Endothelial cell	1.87226
THBS21	1.87571e-40	1.19764	0.434	0.211	6.788e-36	c5 Fibroblast SFRP1+	2.05687
TIMM10	5.71716e-09	0.210887	0.334	0.247	0.000206898	c3 Endothelial cell	1.35223
ETFRF1	9.15252e-08	0.226203	0.284	0.21	0.00331221	c3 Endothelial cell	1.35238
CCN1	9.004e-18	0.127833	0.699	0.638	3.25846e-13	c1 SMC/Myofibroblast	1.09561
PRELP	3.41867e-181	1.19615	0.548	0.195	1.23718e-176	c4 Fibroblast FAP+/SFRP2+	2.81026
APH1A	3.60563e-52	0.840056	0.409	0.219	1.30484e-47	c3 Endothelial cell	1.86758
GADD45A	5.67904e-192	1.60239	0.718	0.385	2.05519e-187	c3 Endothelial cell	1.86494
RUNX1	7.66404e-140	1.33566	0.464	0.166	2.77354e-135	c4 Fibroblast FAP+/SFRP2+	2.79518
FUCA2	4.24715e-184	1.52291	0.558	0.201	1.537e-179	c4 Fibroblast FAP+/SFRP2+	2.77612
FKBP7	8.19989e-169	1.42041	0.536	0.196	2.96746e-164	c4 Fibroblast FAP+/SFRP2+	2.73469
SDCBP	7.8645e-266	1.56617	0.801	0.43	2.84608e-261	c3 Endothelial cell	1.86279
CCDC90B	1.84723e-11	0.362276	0.378	0.279	6.68496e-07	c3 Endothelial cell	1.35484
TNS2	1.69156e-09	0.149378	0.378	0.279	6.12159e-05	c3 Endothelial cell	1.35484
CLDND1	6.27778e-09	0.235533	0.336	0.248	0.000227187	c3 Endothelial cell	1.35484
TASOR	4.19731e-08	0.31272	0.271	0.2	0.00151896	c3 Endothelial cell	1.355
ANKRD291	1.82129e-60	0.795514	0.502	0.27	6.59106e-56	c3 Endothelial cell	1.85926
ADAMTS2	5.16754e-144	1.43034	0.48	0.176	1.87008e-139	c4 Fibroblast FAP+/SFRP2+	2.72727
CYSTM1	4.5878e-33	0.561398	0.551	0.503	1.66028e-28	c1 SMC/Myofibroblast	1.09543
TOX4	7.14672e-10	0.262724	0.339	0.25	2.58633e-05	c3 Endothelial cell	1.356
SMIM12	9.62666e-07	0.566616	0.257	0.235	0.0348379	c1 SMC/Myofibroblast	1.09362
NFAT5	2.36547e-53	0.9153	0.42	0.227	8.5604e-49	c3 Endothelial cell	1.85022
CAVIN21	2.10379e-74	1.01678	0.53	0.287	7.6134e-70	c3 Endothelial cell	1.84669
RNASEH2C	7.1474e-25	0.575829	0.489	0.448	2.58657e-20	c1 SMC/Myofibroblast	1.09152
GLTP	2.18347e-07	0.159168	0.262	0.193	0.00790175	c3 Endothelial cell	1.35751
IAH1	7.17588e-16	0.507633	0.419	0.384	2.59688e-11	c1 SMC/Myofibroblast	1.09115
PRR13	1.16674e-07	0.265895	0.258	0.19	0.00422233	c3 Endothelial cell	1.35789
CD248	2.90555e-248	1.61331	0.702	0.259	1.05149e-243	c4 Fibroblast FAP+/SFRP2+	2.71042
SIL1	1.42486e-120	1.19359	0.442	0.164	5.15641e-116	c4 Fibroblast FAP+/SFRP2+	2.69512
SLC44A1	8.97475e-150	1.27951	0.514	0.191	3.24787e-145	c4 Fibroblast FAP+/SFRP2+	2.6911
CORO1B	5.29403e-12	0.351196	0.367	0.27	1.91586e-07	c3 Endothelial cell	1.35926
ELF2	3.9842e-63	0.8446	0.491	0.266	1.44184e-58	c3 Endothelial cell	1.84586
CCDC50	6.81432e-89	1.0234	0.581	0.316	2.46604e-84	c3 Endothelial cell	1.83861
P4HA1	1.38054e-155	1.37975	0.518	0.194	4.99604e-151	c4 Fibroblast FAP+/SFRP2+	2.6701
HEXA1	1.56547e-193	1.46405	0.597	0.224	5.66529e-189	c4 Fibroblast FAP+/SFRP2+	2.66518
SLU7	5.60757e-08	0.202391	0.287	0.211	0.00202932	c3 Endothelial cell	1.36019
CTCF	9.75758e-08	0.170699	0.287	0.211	0.00353117	c3 Endothelial cell	1.36019
POLR2B	1.03592e-10	0.309681	0.351	0.258	3.7489e-06	c3 Endothelial cell	1.36047
NDUFA12	2.81568e-51	0.579939	0.624	0.572	1.01897e-46	c1 SMC/Myofibroblast	1.09091
EHMT1	3.83072e-08	0.267488	0.283	0.208	0.0013863	c3 Endothelial cell	1.36058
LIMS1	1.84601e-304	1.86448	0.805	0.44	6.68053e-300	c3 Endothelial cell	1.82955
ADAR	1.53015e-11	0.335271	0.384	0.282	5.53746e-07	c3 Endothelial cell	1.3617
SPEN	4.10199e-11	0.258282	0.365	0.268	1.48447e-06	c3 Endothelial cell	1.36194
ENAH	4.85208e-24	0.646253	0.47	0.431	1.75592e-19	c1 SMC/Myofibroblast	1.09049
SNRPA1	9.69958e-08	0.152543	0.282	0.207	0.00351018	c3 Endothelial cell	1.36232
GPX8	3.58876e-232	1.74935	0.623	0.234	1.29874e-227	c4 Fibroblast FAP+/SFRP2+	2.66239
VEZF1	7.21704e-08	0.323382	0.263	0.193	0.00261177	c3 Endothelial cell	1.36269
SNTB2	1.50855e-78	1.04442	0.537	0.295	5.45929e-74	c3 Endothelial cell	1.82034
EIF4G1	1.05047e-10	0.324771	0.345	0.253	3.80154e-06	c3 Endothelial cell	1.36364
SAFB	1.40389e-07	0.170765	0.255	0.187	0.00508053	c3 Endothelial cell	1.36364
TMEM98	3.11808e-193	1.39833	0.627	0.237	1.1284e-188	c4 Fibroblast FAP+/SFRP2+	2.64557
HSPH1	4.08196e-72	1.22594	0.487	0.268	1.47722e-67	c3 Endothelial cell	1.81716
WDR33	1.568e-08	0.192719	0.326	0.239	0.000567443	c3 Endothelial cell	1.36402
ATP1B3	3.36804e-101	1.22104	0.576	0.317	1.21886e-96	c3 Endothelial cell	1.81703
CYC1	9.59658e-16	0.53702	0.4	0.367	3.47291e-11	c1 SMC/Myofibroblast	1.08992
HEXA	2.06853e-53	0.877965	0.448	0.247	7.48579e-49	c3 Endothelial cell	1.81377
DNAJC4	7.88142e-08	0.281652	0.258	0.189	0.00285221	c3 Endothelial cell	1.36508
AKT3	4.96776e-53	0.849702	0.452	0.25	1.79778e-48	c3 Endothelial cell	1.808
PIK3R11	5.10792e-83	1.87373	0.604	0.294	1.84851e-78	c5 Fibroblast SFRP1+	2.05442
SPCS3	1.8423e-79	0.940242	0.565	0.314	6.66712e-75	c3 Endothelial cell	1.79936
DDB1	1.12443e-09	0.291278	0.306	0.224	4.0692e-05	c3 Endothelial cell	1.36607
ECI2	2.48472e-08	0.136644	0.306	0.224	0.000899196	c3 Endothelial cell	1.36607
PTTG1IP	4.08111e-158	1.31662	0.708	0.394	1.47691e-153	c3 Endothelial cell	1.79695
ZNF580	4.81239e-07	0.6437	0.26	0.239	0.0174156	c1 SMC/Myofibroblast	1.08787
CD59	3.75515e-144	0.721893	0.846	0.778	1.35895e-139	c1 SMC/Myofibroblast	1.0874
NPC2	3.41762e-145	1.26579	0.69	0.384	1.2368e-140	c3 Endothelial cell	1.79687
PODN	9.61224e-166	1.21437	0.592	0.225	3.47857e-161	c4 Fibroblast FAP+/SFRP2+	2.63111
HIF1A	9.94871e-102	1.31473	0.589	0.329	3.60034e-97	c3 Endothelial cell	1.79027
PRPF8	2.33716e-12	0.375449	0.39	0.285	8.45793e-08	c3 Endothelial cell	1.36842
IFI27	0	2.57663	0.931	0.521	0	c3 Endothelial cell	1.78695
MIDN	1.47028e-118	1.31587	0.636	0.356	5.32078e-114	c3 Endothelial cell	1.78652
GLT8D1	5.60457e-155	1.34158	0.529	0.203	2.02824e-150	c4 Fibroblast FAP+/SFRP2+	2.60591
DTWD1	2.17572e-14	0.522881	0.419	0.386	7.87371e-10	c1 SMC/Myofibroblast	1.08549
SMARCC1	4.21835e-08	0.279738	0.263	0.192	0.00152658	c3 Endothelial cell	1.36979
TIPRL	1.50738e-10	0.27629	0.348	0.254	5.45507e-06	c3 Endothelial cell	1.37008
YTHDF2	4.71935e-53	0.882059	0.439	0.246	1.70789e-48	c3 Endothelial cell	1.78455
RBM23	7.83466e-09	0.276071	0.285	0.208	0.000283529	c3 Endothelial cell	1.37019
CFLAR	2.87208e-90	1.00692	0.593	0.333	1.03938e-85	c3 Endothelial cell	1.78078
COL5A1	0	2.68415	0.834	0.322	0	c4 Fibroblast FAP+/SFRP2+	2.59006
POLR2J3.1	1.62966e-13	0.411596	0.395	0.288	5.89758e-09	c3 Endothelial cell	1.37153
LTBR	4.2951e-11	0.278047	0.347	0.253	1.55435e-06	c3 Endothelial cell	1.37154
BMP1	2.59377e-121	1.33886	0.447	0.173	9.38659e-117	c4 Fibroblast FAP+/SFRP2+	2.58382
GPNMB	2.108e-303	1.84261	0.773	0.301	7.62865e-299	c4 Fibroblast FAP+/SFRP2+	2.56811
ITGB5	7.32634e-218	1.48136	0.685	0.267	2.65133e-213	c4 Fibroblast FAP+/SFRP2+	2.56554
IARS2	2.34283e-10	0.258696	0.328	0.239	8.47845e-06	c3 Endothelial cell	1.37238
NFE2L1	3.46578e-59	0.857128	0.486	0.273	1.25423e-54	c3 Endothelial cell	1.78022
CALCRL	4.60219e-102	1.33476	0.608	0.344	1.66549e-97	c3 Endothelial cell	1.76744
SNHG7	1.59719e-257	1.68474	0.795	0.45	5.78007e-253	c3 Endothelial cell	1.76667
IFITM2	1.04938e-144	0.556152	0.906	0.836	3.79759e-140	c1 SMC/Myofibroblast	1.08373
USP14	5.6575e-09	0.29102	0.283	0.206	0.000204739	c3 Endothelial cell	1.37379
PHLDA3	2.82339e-132	1.3313	0.493	0.193	1.02176e-127	c4 Fibroblast FAP+/SFRP2+	2.5544
POSTN	0	3.55484	0.671	0.263	0	c4 Fibroblast FAP+/SFRP2+	2.55133
SNX9	2.58205e-12	0.287396	0.393	0.286	9.34416e-08	c3 Endothelial cell	1.37413
TRPS1	5.82402e-95	0.677117	0.417	0.164	2.10765e-90	c4 Fibroblast FAP+/SFRP2+	2.54268
PHACTR4	3.16063e-43	0.794159	0.405	0.23	1.1438e-38	c3 Endothelial cell	1.76087
CAT	1.713e-09	0.132179	0.378	0.275	6.19916e-05	c4 Fibroblast FAP+/SFRP2+	1.37455
CCNL2	1.67624e-13	0.386592	0.399	0.29	6.06615e-09	c3 Endothelial cell	1.37586
SRPX	6.27093e-151	1.40805	0.555	0.22	2.26939e-146	c4 Fibroblast FAP+/SFRP2+	2.52273
SLC3A2	8.09684e-103	1.06482	0.626	0.356	2.93017e-98	c3 Endothelial cell	1.75843
DDRGK1	1.74624e-12	0.371628	0.376	0.273	6.31945e-08	c3 Endothelial cell	1.37729
MAGED1	7.40693e-139	1.41193	0.503	0.2	2.68049e-134	c4 Fibroblast FAP+/SFRP2+	2.515
COX7A1	1.19983e-47	0.564972	0.645	0.596	4.34205e-43	c1 SMC/Myofibroblast	1.08221
BUB3	2.88845e-11	0.370465	0.349	0.253	1.0453e-06	c3 Endothelial cell	1.37945
TMEM176B	0	1.7729	0.855	0.341	0	c4 Fibroblast FAP+/SFRP2+	2.50733
IFNGR21	5.99152e-108	1.14026	0.445	0.179	2.16827e-103	c4 Fibroblast FAP+/SFRP2+	2.48603
JAGN1	4.67877e-09	0.35262	0.265	0.192	0.00016932	c3 Endothelial cell	1.38021
WIPF11	1.70653e-45	1.73159	0.42	0.207	6.17576e-41	c5 Fibroblast SFRP1+	2.02899
CCDC186	4.33439e-11	0.343887	0.341	0.247	1.56857e-06	c3 Endothelial cell	1.38057
ADGRL2	2.48868e-10	0.184327	0.33	0.239	9.00627e-06	c3 Endothelial cell	1.38075
ACIN1	1.25303e-11	0.345997	0.348	0.252	4.5346e-07	c3 Endothelial cell	1.38095
KLF41	3.15707e-135	1.2844	0.524	0.211	1.14251e-130	c4 Fibroblast FAP+/SFRP2+	2.48341
SEPHS2	1.97729e-41	0.666503	0.408	0.233	7.15563e-37	c3 Endothelial cell	1.75107
PRKAA11	2.36479e-09	0.195431	0.311	0.225	8.55795e-05	c3 Endothelial cell	1.38222
CACYBP	6.12184e-13	0.368101	0.376	0.272	2.21543e-08	c3 Endothelial cell	1.38235
BRIX1	9.08762e-08	0.11313	0.253	0.183	0.00328872	c3 Endothelial cell	1.38251
IRF2	4.81231e-12	0.323868	0.365	0.264	1.74153e-07	c3 Endothelial cell	1.38258
FKBP9	7.98809e-54	0.833497	0.48	0.275	2.89081e-49	c3 Endothelial cell	1.74545
PCYOX1	2.31476e-10	0.582356	0.343	0.317	8.37688e-06	c1 SMC/Myofibroblast	1.08202
TMEM243	1.61472e-08	0.283603	0.271	0.196	0.000584351	c3 Endothelial cell	1.38265
RNF19A	8.86375e-46	0.823499	0.432	0.248	3.2077e-41	c3 Endothelial cell	1.74194
IGFBP6	1.78864e-121	1.85029	0.442	0.178	6.47292e-117	c4 Fibroblast FAP+/SFRP2+	2.48315
FMOD	3.27825e-121	1.09953	0.512	0.207	1.18637e-116	c4 Fibroblast FAP+/SFRP2+	2.47343
CAVIN1	2.81279e-109	0.57658	0.835	0.772	1.01792e-104	c1 SMC/Myofibroblast	1.08161
ZNF207	4.31081e-13	0.35944	0.389	0.281	1.56004e-08	c3 Endothelial cell	1.38434
LTBP4	7.46634e-135	1.29051	0.514	0.208	2.70199e-130	c4 Fibroblast FAP+/SFRP2+	2.47115
AGTRAP1	6.21642e-101	1.0996	0.434	0.177	2.24966e-96	c4 Fibroblast FAP+/SFRP2+	2.45198
RASAL2	2.97082e-49	0.841549	0.445	0.256	1.07511e-44	c3 Endothelial cell	1.73828
PPFIBP1	2.05478e-60	1.12307	0.507	0.292	7.43603e-56	c3 Endothelial cell	1.7363
ARHGAP21	2.22136e-128	1.21926	0.517	0.211	8.03889e-124	c4 Fibroblast FAP+/SFRP2+	2.45024
XIAP	9.58244e-10	0.238181	0.309	0.223	3.46779e-05	c3 Endothelial cell	1.38565
CELF1	7.07685e-12	0.419101	0.334	0.241	2.56104e-07	c3 Endothelial cell	1.38589
PXDN	6.32966e-51	0.921379	0.434	0.25	2.29064e-46	c3 Endothelial cell	1.736
TCF12	4.94211e-11	0.287106	0.312	0.225	1.7885e-06	c3 Endothelial cell	1.38667
PALM2-AKAP2	3.16089e-113	1.10539	0.673	0.388	1.14389e-108	c3 Endothelial cell	1.73454
UPF3A	1.1415e-45	0.753457	0.437	0.252	4.13097e-41	c3 Endothelial cell	1.73413
ANTXR1	1.0164e-120	1.3253	0.502	0.207	3.67825e-116	c4 Fibroblast FAP+/SFRP2+	2.42512
FAM133B	1.55799e-09	0.106113	0.376	0.271	5.63823e-05	c4 Fibroblast FAP+/SFRP2+	1.38745
HSPG21	1.1781e-149	0.576718	0.688	0.284	4.26344e-145	c4 Fibroblast FAP+/SFRP2+	2.42254
BCAP31	7.34214e-67	0.964857	0.52	0.3	2.65705e-62	c3 Endothelial cell	1.73333
TAF9	6.06296e-10	0.260116	0.3	0.216	2.19412e-05	c3 Endothelial cell	1.38889
C15orf61	6.96945e-92	1.06542	0.415	0.172	2.52217e-87	c4 Fibroblast FAP+/SFRP2+	2.41279
MPZL1	2.40732e-145	1.21363	0.574	0.238	8.71186e-141	c4 Fibroblast FAP+/SFRP2+	2.41176
KMT2A	8.16682e-14	0.378776	0.396	0.285	2.95549e-09	c3 Endothelial cell	1.38947
SMIM121	1.107e-09	0.167827	0.328	0.236	4.00613e-05	c3 Endothelial cell	1.38983
DEGS1	1.69342e-12	0.580951	0.36	0.333	6.12832e-08	c1 SMC/Myofibroblast	1.08108
TMEM176A	8.42802e-197	1.28325	0.707	0.294	3.05002e-192	c4 Fibroblast FAP+/SFRP2+	2.40476
DDX39A	3.63525e-08	0.178561	0.26	0.187	0.00131556	c3 Endothelial cell	1.39037
WBP4	2.96789e-09	0.293664	0.274	0.197	0.000107405	c3 Endothelial cell	1.39086
RANBP2	2.93747e-42	0.705295	0.426	0.246	1.06304e-37	c3 Endothelial cell	1.73171
FOSL2	2.43668e-54	0.902663	0.479	0.277	8.81812e-50	c3 Endothelial cell	1.72924
C1orf21	4.18189e-09	0.49227	0.36	0.333	0.000151338	c1 SMC/Myofibroblast	1.08108
IFNGR2	9.19301e-09	0.168477	0.284	0.204	0.000332686	c3 Endothelial cell	1.39216
FKBP91	4.93944e-163	1.28507	0.612	0.255	1.78753e-158	c4 Fibroblast FAP+/SFRP2+	2.4
COPZ2	0	2.29909	0.759	0.317	0	c4 Fibroblast FAP+/SFRP2+	2.39432
CLK1	2.13221e-72	0.944092	0.572	0.332	7.71624e-68	c3 Endothelial cell	1.72289
ARID4A	2.7175e-39	0.696659	0.404	0.235	9.83437e-35	c3 Endothelial cell	1.71915
NDUFB10	1.76701e-91	0.608355	0.749	0.693	6.39462e-87	c1 SMC/Myofibroblast	1.08081
ARL6IP1	9.03458e-49	0.808624	0.457	0.267	3.26952e-44	c3 Endothelial cell	1.71161
PDCD6IP	1.61716e-46	0.746624	0.46	0.269	5.85233e-42	c3 Endothelial cell	1.71004
DCTN2	2.37599e-23	0.590858	0.465	0.431	8.59847e-19	c1 SMC/Myofibroblast	1.07889
CLEC11A	0	1.83382	0.821	0.343	0	c4 Fibroblast FAP+/SFRP2+	2.39359
DAB21	6.04669e-266	1.60461	0.761	0.318	2.18824e-261	c4 Fibroblast FAP+/SFRP2+	2.39308
NFIL3	4.87703e-09	0.570679	0.33	0.306	0.000176495	c1 SMC/Myofibroblast	1.07843
NUMA1	5.59935e-50	0.729376	0.492	0.288	2.02635e-45	c3 Endothelial cell	1.70833
TRAPPC3	3.45775e-09	0.309563	0.268	0.192	0.000125132	c3 Endothelial cell	1.39583
NUDT5	4.08016e-09	0.241101	0.289	0.207	0.000147657	c3 Endothelial cell	1.39614
HMGB2	2.86059e-46	0.732487	0.461	0.27	1.03522e-41	c3 Endothelial cell	1.70741
CCDC12	1.6103e-38	0.706005	0.401	0.235	5.82752e-34	c3 Endothelial cell	1.70638
TEX264	7.2033e-14	0.419043	0.369	0.264	2.6068e-09	c3 Endothelial cell	1.39773
GNG11	0	3.19281	0.958	0.563	0	c3 Endothelial cell	1.7016
DEPP11	1.15132e-54	0.945719	0.5	0.294	4.16653e-50	c3 Endothelial cell	1.70068
TPI1	4.30205e-124	0.669331	0.801	0.743	1.55687e-119	c1 SMC/Myofibroblast	1.07806
MAX	9.04095e-10	0.30593	0.294	0.21	3.27183e-05	c3 Endothelial cell	1.4
KCMF1	2.77099e-09	0.239183	0.266	0.19	0.000100279	c3 Endothelial cell	1.4
CRBN	1.17577e-42	0.669996	0.445	0.262	4.255e-38	c3 Endothelial cell	1.69847
POLK	5.38483e-11	0.30339	0.325	0.232	1.94872e-06	c3 Endothelial cell	1.40086
PLEKHA5	3.30877e-105	1.06316	0.476	0.2	1.19741e-100	c4 Fibroblast FAP+/SFRP2+	2.38
TLE1	6.18316e-10	0.31903	0.269	0.192	2.23762e-05	c3 Endothelial cell	1.40104
CCDC85B	1.95792e-304	1.7658	0.831	0.492	7.08553e-300	c3 Endothelial cell	1.68902
NFIX	5.2977e-176	1.2749	0.653	0.275	1.91718e-171	c4 Fibroblast FAP+/SFRP2+	2.37455
SETX	1.58816e-44	0.802075	0.444	0.263	5.74739e-40	c3 Endothelial cell	1.68821
NUTM2A-AS1	3.45412e-10	0.279589	0.293	0.209	1.25001e-05	c3 Endothelial cell	1.40191
ATP5MC2	1.05662e-166	0.610209	0.89	0.826	3.8238e-162	c1 SMC/Myofibroblast	1.07748
CDH13	1.26689e-09	0.353704	0.258	0.184	4.58473e-05	c3 Endothelial cell	1.40217
ACBD3	7.83699e-13	0.379877	0.338	0.241	2.83613e-08	c3 Endothelial cell	1.40249
SMARCA2	2.42618e-48	0.775804	0.476	0.282	8.78012e-44	c3 Endothelial cell	1.68794
PKN2	6.58676e-51	0.698767	0.519	0.308	2.38368e-46	c3 Endothelial cell	1.68506
APP	1.44777e-174	1.2847	0.781	0.465	5.23932e-170	c3 Endothelial cell	1.67957
ATG3	5.12968e-11	0.270505	0.313	0.223	1.85638e-06	c3 Endothelial cell	1.40359
TMEM2431	8.79315e-86	0.932639	0.412	0.174	3.18215e-81	c4 Fibroblast FAP+/SFRP2+	2.36782
MRPL9	3.2115e-09	0.24805	0.257	0.183	0.000116221	c3 Endothelial cell	1.40437
MAP1LC3A	1.19292e-12	0.454468	0.419	0.389	4.31704e-08	c1 SMC/Myofibroblast	1.07712
SHOC2	2.0199e-09	0.499402	0.337	0.313	7.3098e-05	c1 SMC/Myofibroblast	1.07668
BOD1	5.978e-11	0.208087	0.347	0.247	2.16338e-06	c3 Endothelial cell	1.40486
HEXB	4.81464e-102	1.04502	0.468	0.198	1.74237e-97	c4 Fibroblast FAP+/SFRP2+	2.36364
MXRA81	1.84162e-80	1.57249	0.65	0.324	6.66463e-76	c5 Fibroblast SFRP1+	2.00617
EMC6	1.63069e-10	0.208385	0.333	0.237	5.90129e-06	c3 Endothelial cell	1.40506
ARRDC31	1.13365e-97	1.11215	0.446	0.189	4.10258e-93	c4 Fibroblast FAP+/SFRP2+	2.35979
INTS10	2.89097e-09	0.318232	0.267	0.19	0.000104621	c3 Endothelial cell	1.40526
SPTLC1	5.7957e-11	0.315138	0.291	0.207	2.09741e-06	c3 Endothelial cell	1.4058
PPP1R2	1.83447e-16	0.478373	0.367	0.261	6.63876e-12	c3 Endothelial cell	1.40613
PAK2	8.62997e-81	0.913345	0.623	0.372	3.1231e-76	c3 Endothelial cell	1.67473
CDK13	3.94316e-11	0.277445	0.315	0.224	1.42699e-06	c3 Endothelial cell	1.40625
ECM2	1.86648e-140	1.17683	0.599	0.254	6.75461e-136	c4 Fibroblast FAP+/SFRP2+	2.35827
UBE2R2	2.52092e-50	0.811727	0.493	0.295	9.12296e-46	c3 Endothelial cell	1.67119
RECQL	1.73487e-15	0.371883	0.384	0.273	6.27831e-11	c3 Endothelial cell	1.40659
ASCC3	3.64776e-08	0.136325	0.256	0.182	0.00132009	c4 Fibroblast FAP+/SFRP2+	1.40659
CRIP2	3.94051e-157	1.21211	0.77	0.461	1.42603e-152	c3 Endothelial cell	1.67028
EEF1E1	3.99578e-09	0.334246	0.252	0.179	0.000144603	c3 Endothelial cell	1.40782
AL035078.1	1.97728e-16	0.542084	0.396	0.281	7.15558e-12	c3 Endothelial cell	1.40925
GGCT	1.97814e-11	0.329411	0.334	0.237	7.1587e-07	c3 Endothelial cell	1.40928
FLOT1	1.85626e-100	1.02101	0.658	0.394	6.71763e-96	c3 Endothelial cell	1.67005
FAM50A	3.17495e-12	0.491124	0.389	0.362	1.14898e-07	c1 SMC/Myofibroblast	1.07459
CXXC5	4.90734e-112	1.05995	0.509	0.216	1.77592e-107	c4 Fibroblast FAP+/SFRP2+	2.35648
LAGE3	4.08273e-09	0.361805	0.258	0.183	0.00014775	c3 Endothelial cell	1.40984
NDUFA8	6.54159e-16	0.457847	0.399	0.283	2.36734e-11	c3 Endothelial cell	1.40989
NDUFV2	2.42006e-11	0.277927	0.313	0.222	8.75797e-07	c3 Endothelial cell	1.40991
PTPN2	9.08281e-09	0.186272	0.251	0.178	0.000328698	c3 Endothelial cell	1.41011
CXCL12	0	2.80043	0.832	0.356	0	c4 Fibroblast FAP+/SFRP2+	2.33708
FAM3C1	3.24475e-62	1.78132	0.517	0.258	1.17424e-57	c5 Fibroblast SFRP1+	2.00388
DDX21	4.48074e-64	0.901826	0.561	0.336	1.62153e-59	c3 Endothelial cell	1.66964
BUD23	7.60057e-10	0.190391	0.295	0.209	2.75057e-05	c3 Endothelial cell	1.41148
GNG5	1.22692e-39	0.70435	0.439	0.263	4.44009e-35	c3 Endothelial cell	1.6692
RAB4A	4.37784e-13	0.301961	0.36	0.255	1.58429e-08	c3 Endothelial cell	1.41176
EFEMP2	1.07089e-264	1.59258	0.753	0.323	3.87543e-260	c4 Fibroblast FAP+/SFRP2+	2.33127
HEBP2	1.05936e-46	0.786476	0.478	0.287	3.83372e-42	c3 Endothelial cell	1.66551
HLA-F	2.36206e-07	0.306122	0.383	0.357	0.00854806	c1 SMC/Myofibroblast	1.07283
AZIN1	6.64782e-10	0.36437	0.25	0.177	2.40578e-05	c3 Endothelial cell	1.41243
TMEM123	3.926e-55	0.799205	0.526	0.316	1.42078e-50	c3 Endothelial cell	1.66456
USP9X	1.04187e-11	0.354278	0.315	0.223	3.77043e-07	c3 Endothelial cell	1.41256
AP3B1	9.00617e-10	0.277003	0.26	0.184	3.25924e-05	c3 Endothelial cell	1.41304
MCUR1	1.18602e-10	0.276141	0.318	0.225	4.29208e-06	c3 Endothelial cell	1.41333
TGFB1	1.28254e-11	0.180982	0.376	0.266	4.6414e-07	c4 Fibroblast FAP+/SFRP2+	1.41353
UTP11	1.04613e-09	0.332052	0.27	0.191	3.78584e-05	c3 Endothelial cell	1.41361
ARHGEF12	2.46913e-56	0.822719	0.544	0.327	8.93553e-52	c3 Endothelial cell	1.66361
CDC37	2.12573e-140	1.14324	0.737	0.444	7.69279e-136	c3 Endothelial cell	1.65991
CRIM11	2.0911e-60	0.556209	0.674	0.407	7.56749e-56	c3 Endothelial cell	1.65602
ARL2BP	4.70418e-14	0.411978	0.365	0.258	1.7024e-09	c3 Endothelial cell	1.41473
DDX1	1.52396e-11	0.120897	0.392	0.277	5.51506e-07	c4 Fibroblast FAP+/SFRP2+	1.41516
RNF11	2.83714e-11	0.337604	0.293	0.207	1.02673e-06	c3 Endothelial cell	1.41546
GALNT1	5.96916e-14	0.572051	0.31	0.219	2.16018e-09	c3 Endothelial cell	1.41553
STX4	5.12553e-10	0.283185	0.269	0.19	1.85488e-05	c3 Endothelial cell	1.41579
DHX29	4.03119e-11	0.105764	0.398	0.281	1.45885e-06	c4 Fibroblast FAP+/SFRP2+	1.41637
NUCB2	5.49778e-226	1.53661	0.717	0.308	1.98959e-221	c4 Fibroblast FAP+/SFRP2+	2.32792
SRPRA	7.12535e-13	0.330939	0.34	0.24	2.57859e-08	c3 Endothelial cell	1.41667
NDUFV3	5.66943e-10	0.581164	0.34	0.317	2.05171e-05	c1 SMC/Myofibroblast	1.07256
IGKC	2.09794e-35	1.50325	0.425	0.257	7.59222e-31	c3 Endothelial cell	1.6537
FBN1	0	2.60399	0.896	0.385	0	c4 Fibroblast FAP+/SFRP2+	2.32727
FKBP10	4.83231e-276	1.87779	0.725	0.312	1.74876e-271	c4 Fibroblast FAP+/SFRP2+	2.32372
CLIP1	2.55263e-12	0.325075	0.315	0.222	9.23773e-08	c3 Endothelial cell	1.41892
GATAD1	3.53631e-14	0.408394	0.342	0.241	1.27976e-09	c3 Endothelial cell	1.41909
NASP	2.62244e-99	1.03439	0.661	0.4	9.49033e-95	c3 Endothelial cell	1.6525
ARPC1B	8.67072e-103	1.02769	0.681	0.413	3.13785e-98	c3 Endothelial cell	1.64891
VAT11	5.39143e-89	1.0206	0.427	0.184	1.9511e-84	c4 Fibroblast FAP+/SFRP2+	2.32065
RAB8B	6.99708e-11	0.233317	0.308	0.217	2.53217e-06	c4 Fibroblast FAP+/SFRP2+	1.41935
SRSF4	1.26984e-59	0.81013	0.555	0.337	4.59544e-55	c3 Endothelial cell	1.64688
MYO10	3.90751e-10	0.3369	0.274	0.193	1.41409e-05	c3 Endothelial cell	1.41969
SASH1	1.69781e-58	0.737973	0.592	0.36	6.14422e-54	c3 Endothelial cell	1.64444
UBE2L6	3.78836e-09	0.210102	0.257	0.181	0.000137097	c3 Endothelial cell	1.41989
PFDN1	1.24473e-41	0.637727	0.489	0.298	4.50454e-37	c3 Endothelial cell	1.64094
ASPN1	4.36572e-63	1.52896	0.541	0.274	1.57991e-58	c5 Fibroblast SFRP1+	1.97445
IGF2R	4.2254e-10	0.130846	0.311	0.219	1.52913e-05	c4 Fibroblast FAP+/SFRP2+	1.42009
SPTAN1	1.83207e-72	0.947921	0.591	0.361	6.63008e-68	c3 Endothelial cell	1.63712
VAMP3	6.66856e-49	0.695907	0.532	0.325	2.41328e-44	c3 Endothelial cell	1.63692
SRPRA1	2.48537e-10	0.10651	0.341	0.24	8.99429e-06	c4 Fibroblast FAP+/SFRP2+	1.42083
FBL	1.74091e-31	0.58993	0.405	0.248	6.30019e-27	c3 Endothelial cell	1.63306
MIR22HG	4.06996e-11	0.501466	0.263	0.185	1.47288e-06	c3 Endothelial cell	1.42162
KCTD20	1.18729e-10	0.29382	0.273	0.192	4.29669e-06	c3 Endothelial cell	1.42188
PWP1	3.35326e-12	0.346835	0.337	0.237	1.21351e-07	c3 Endothelial cell	1.42194
UBL31	3.5289e-117	1.19359	0.515	0.222	1.27707e-112	c4 Fibroblast FAP+/SFRP2+	2.31982
PFDN4	3.6173e-13	0.283729	0.36	0.253	1.30907e-08	c3 Endothelial cell	1.42292
USP7	1.65983e-10	0.238762	0.279	0.196	6.00675e-06	c3 Endothelial cell	1.42347
TMEM259	1.66691e-13	0.340658	0.363	0.255	6.03238e-09	c3 Endothelial cell	1.42353
NOVA1	3.35614e-93	1.31839	0.417	0.18	1.21455e-88	c4 Fibroblast FAP+/SFRP2+	2.31667
TCF121	3.59978e-95	1.03236	0.463	0.201	1.30272e-90	c4 Fibroblast FAP+/SFRP2+	2.30348
CCDC88A	1.00059e-12	0.300588	0.332	0.233	3.62104e-08	c3 Endothelial cell	1.42489
AP2B1	1.40526e-33	0.594597	0.425	0.261	5.08549e-29	c3 Endothelial cell	1.62835
NOP58	2.71814e-11	0.344548	0.288	0.202	9.83668e-07	c3 Endothelial cell	1.42574
ZNF593	3.6308e-10	0.309754	0.251	0.176	1.31395e-05	c3 Endothelial cell	1.42614
EBPL	1.96896e-77	0.944994	0.62	0.381	7.12549e-73	c3 Endothelial cell	1.6273
PRMT1	1.08802e-97	1.05091	0.672	0.413	3.93745e-93	c3 Endothelial cell	1.62712
APLP2	2.33093e-80	0.865929	0.659	0.406	8.4354e-76	c3 Endothelial cell	1.62315
SLC2A3	4.69758e-183	1.31864	0.803	0.495	1.70001e-178	c3 Endothelial cell	1.62222
LATS2	6.79326e-11	0.390937	0.254	0.178	2.45841e-06	c3 Endothelial cell	1.42697
CCNC	7.46002e-10	0.254884	0.254	0.178	2.69971e-05	c3 Endothelial cell	1.42697
MSN	1.91436e-116	1.10841	0.715	0.443	6.92787e-112	c3 Endothelial cell	1.614
CD47	7.16644e-172	1.30415	0.663	0.288	2.59346e-167	c4 Fibroblast FAP+/SFRP2+	2.30208
RNF13	5.13576e-31	0.572211	0.418	0.259	1.85858e-26	c3 Endothelial cell	1.6139
RBM17	2.6671e-46	0.717479	0.524	0.325	9.65199e-42	c3 Endothelial cell	1.61231
IL1R11	7.93725e-143	1.12816	0.608	0.265	2.87241e-138	c4 Fibroblast FAP+/SFRP2+	2.29434
MAML2	5.93058e-13	0.468497	0.417	0.389	2.14622e-08	c1 SMC/Myofibroblast	1.07198
KPNA4	1.22704e-13	0.304729	0.37	0.259	4.44053e-09	c3 Endothelial cell	1.42857
FCGRT	9.30905e-156	1.08143	0.798	0.495	3.36885e-151	c3 Endothelial cell	1.61212
RIOK3	9.25057e-12	0.270248	0.31	0.217	3.34769e-07	c3 Endothelial cell	1.42857
SLC39A7	6.78178e-94	1.00381	0.471	0.207	2.45426e-89	c4 Fibroblast FAP+/SFRP2+	2.27536
GAS6	9.65927e-253	1.79082	0.752	0.332	3.49559e-248	c4 Fibroblast FAP+/SFRP2+	2.26506
ZNF451	9.09256e-12	0.363184	0.293	0.205	3.29051e-07	c3 Endothelial cell	1.42927
DDX3Y	3.19566e-39	0.730028	0.466	0.29	1.15648e-34	c3 Endothelial cell	1.6069
IFT43	5.26269e-07	0.542161	0.297	0.278	0.0190451	c1 SMC/Myofibroblast	1.06835
ALKBH5	9.40182e-11	0.415596	0.263	0.184	3.40242e-06	c3 Endothelial cell	1.42935
TMEM119	2.16407e-82	0.691992	0.482	0.214	7.83154e-78	c4 Fibroblast FAP+/SFRP2+	2.25234
ABHD17A	9.06545e-36	0.702822	0.453	0.282	3.2807e-31	c3 Endothelial cell	1.60638
FYN1	3.9687e-77	0.873308	0.411	0.183	1.43623e-72	c4 Fibroblast FAP+/SFRP2+	2.2459
PSMB9	7.59338e-64	0.764604	0.626	0.39	2.74797e-59	c3 Endothelial cell	1.60513
PDLIM51	2.01564e-39	0.564937	0.512	0.319	7.29438e-35	c3 Endothelial cell	1.60502
RAD21	6.72849e-31	0.553009	0.43	0.268	2.43497e-26	c3 Endothelial cell	1.60448
TNFAIP3	1.19476e-15	0.417235	0.349	0.244	4.32372e-11	c3 Endothelial cell	1.43033
PDIA4	3.46956e-74	0.871736	0.413	0.184	1.2556e-69	c4 Fibroblast FAP+/SFRP2+	2.24457
DNTTIP2	1.40706e-30	0.634866	0.408	0.256	5.09202e-26	c3 Endothelial cell	1.59375
PSME1	4.65079e-39	0.516041	0.639	0.599	1.68307e-34	c1 SMC/Myofibroblast	1.06678
ZNRD1	8.58915e-12	0.291123	0.315	0.22	3.10833e-07	c3 Endothelial cell	1.43182
MSL1	1.69126e-10	0.269116	0.268	0.187	6.12049e-06	c3 Endothelial cell	1.43316
KDSR	2.746e-32	0.636854	0.425	0.267	9.93751e-28	c3 Endothelial cell	1.59176
MAGT1	2.43225e-11	0.442259	0.258	0.18	8.80207e-07	c3 Endothelial cell	1.43333
TOR1AIP1	1.24349e-08	0.133681	0.258	0.18	0.000450006	c4 Fibroblast FAP+/SFRP2+	1.43333
NFIA	2.59408e-79	0.846636	0.7	0.44	9.38772e-75	c3 Endothelial cell	1.59091
LTBP1	2.26046e-83	0.887159	0.451	0.201	8.18039e-79	c4 Fibroblast FAP+/SFRP2+	2.24378
BASP1	2.61264e-157	1.40318	0.611	0.273	9.45488e-153	c4 Fibroblast FAP+/SFRP2+	2.2381
CRYBB2P1	1.10975e-11	0.11871	0.386	0.269	4.01607e-07	c4 Fibroblast FAP+/SFRP2+	1.43494
KANSL1	9.1981e-15	0.345286	0.376	0.262	3.3287e-10	c3 Endothelial cell	1.43511
TRIP12	1.05049e-27	0.560629	0.404	0.254	3.8016e-23	c3 Endothelial cell	1.59055
SPTBN1	1.54846e-192	1.3611	0.816	0.514	5.60374e-188	c3 Endothelial cell	1.58755
WDR43	4.43644e-11	0.407914	0.26	0.181	1.6055e-06	c3 Endothelial cell	1.43646
PLXNB21	1.86474e-09	0.146583	0.283	0.197	6.74831e-05	c4 Fibroblast FAP+/SFRP2+	1.43655
RBM33	2.75961e-11	0.345757	0.273	0.19	9.98677e-07	c3 Endothelial cell	1.43684
SURF4	5.17981e-115	1.02134	0.555	0.248	1.87452e-110	c4 Fibroblast FAP+/SFRP2+	2.2379
NBR1	8.78522e-15	0.410417	0.342	0.238	3.17928e-10	c3 Endothelial cell	1.43697
ZFYVE21	1.4798e-17	0.44604	0.388	0.27	5.35526e-13	c3 Endothelial cell	1.43704
RHOG	1.70051e-10	0.28751	0.263	0.183	6.15397e-06	c3 Endothelial cell	1.43716
GTPBP6	2.96924e-11	0.310625	0.286	0.199	1.07454e-06	c3 Endothelial cell	1.43719
USP481	7.46567e-11	0.156379	0.309	0.215	2.70175e-06	c4 Fibroblast FAP+/SFRP2+	1.43721
CUL3	7.26776e-12	0.335259	0.299	0.208	2.63013e-07	c3 Endothelial cell	1.4375
HELZ	1.56709e-10	0.292528	0.253	0.176	5.67114e-06	c3 Endothelial cell	1.4375
BTG2	2.34013e-46	0.456804	0.616	0.389	8.4687e-42	c3 Endothelial cell	1.58355
SLC25A37	8.91271e-13	0.234842	0.358	0.249	3.22542e-08	c3 Endothelial cell	1.43775
EIF4G11	6.65286e-11	0.108307	0.361	0.251	2.40761e-06	c4 Fibroblast FAP+/SFRP2+	1.43825
PLD3	6.14265e-154	1.1882	0.648	0.291	2.22296e-149	c4 Fibroblast FAP+/SFRP2+	2.2268
NBL1	1.71348e-269	2.24709	0.717	0.323	6.20091e-265	c4 Fibroblast FAP+/SFRP2+	2.21981
PLXNB2	1.06364e-11	0.32594	0.282	0.196	3.84922e-07	c3 Endothelial cell	1.43878
SFSWAP	6.14034e-12	0.339679	0.295	0.205	2.22213e-07	c3 Endothelial cell	1.43902
2007-03-01	5.60167e-17	0.37088	0.38	0.264	2.02719e-12	c3 Endothelial cell	1.43939
RAP1A	3.04359e-31	0.603964	0.452	0.286	1.10144e-26	c3 Endothelial cell	1.58042
ERGIC1	4.71566e-71	0.897138	0.403	0.182	1.70655e-66	c4 Fibroblast FAP+/SFRP2+	2.21429
C1orf43	2.68366e-47	0.67555	0.564	0.357	9.7119e-43	c3 Endothelial cell	1.57983
CCAR1	3.86958e-16	0.380452	0.376	0.261	1.40036e-11	c3 Endothelial cell	1.44061
MOB2	2.40222e-26	0.339414	0.438	0.278	8.69338e-22	c3 Endothelial cell	1.57554
DCN	0	3.76496	1	0.453	0	c4 Fibroblast FAP+/SFRP2+	2.20751
TMX1	1.68935e-11	0.300878	0.304	0.211	6.1136e-07	c3 Endothelial cell	1.44076
COL15A11	3.75407e-76	0.764485	0.423	0.192	1.35856e-71	c4 Fibroblast FAP+/SFRP2+	2.20312
SKP1	6.65769e-130	0.562867	0.872	0.818	2.40935e-125	c1 SMC/Myofibroblast	1.06601
NBDY	1.54337e-50	0.73465	0.578	0.368	5.58529e-46	c3 Endothelial cell	1.57065
CHURC1	9.59112e-60	0.574729	0.681	0.64	3.47093e-55	c1 SMC/Myofibroblast	1.06406
PLEKHH2	2.92563e-101	1.37071	0.477	0.217	1.05876e-96	c4 Fibroblast FAP+/SFRP2+	2.19816
TNPO1	1.80266e-15	0.426018	0.365	0.253	6.52364e-11	c3 Endothelial cell	1.44269
PFKL	1.24385e-10	0.111848	0.329	0.228	4.50136e-06	c4 Fibroblast FAP+/SFRP2+	1.44298
MGST3	4.31257e-182	0.703672	0.904	0.85	1.56067e-177	c1 SMC/Myofibroblast	1.06353
POP71	1.42131e-10	0.113301	0.319	0.221	5.14357e-06	c4 Fibroblast FAP+/SFRP2+	1.44344
SIGIRR	7.79285e-15	0.341357	0.397	0.275	2.82015e-10	c3 Endothelial cell	1.44364
CYBRD1	1.52187e-164	1.29385	0.682	0.311	5.5075e-160	c4 Fibroblast FAP+/SFRP2+	2.19293
NDUFB9	1.00493e-29	0.573142	0.544	0.512	3.63673e-25	c1 SMC/Myofibroblast	1.0625
OFD1	9.29967e-13	0.361173	0.302	0.209	3.36546e-08	c3 Endothelial cell	1.44498
FKBP1A	0	1.795	0.87	0.555	0	c3 Endothelial cell	1.56757
CHID1	8.03574e-103	1.04286	0.524	0.239	2.90805e-98	c4 Fibroblast FAP+/SFRP2+	2.19247
MBNL2	8.67501e-45	0.714673	0.542	0.347	3.1394e-40	c3 Endothelial cell	1.56196
PSMA5	3.12647e-16	0.542938	0.438	0.413	1.13144e-11	c1 SMC/Myofibroblast	1.06053
FERMT2	3.93561e-25	0.518131	0.526	0.496	1.42426e-20	c1 SMC/Myofibroblast	1.06048
PLRG1	1.19526e-09	0.13724	0.282	0.195	4.32552e-05	c4 Fibroblast FAP+/SFRP2+	1.44615
C6orf621	6.96386e-10	0.114043	0.285	0.197	2.52015e-05	c4 Fibroblast FAP+/SFRP2+	1.4467
CDK12	1.98985e-11	0.361274	0.272	0.188	7.20107e-07	c3 Endothelial cell	1.44681
PIGT	4.1032e-123	1.10306	0.593	0.273	1.48491e-118	c4 Fibroblast FAP+/SFRP2+	2.17216
BTBD7	2.77858e-14	0.405081	0.323	0.223	1.00554e-09	c3 Endothelial cell	1.44843
RPN1	4.92125e-14	0.433874	0.323	0.223	1.78095e-09	c3 Endothelial cell	1.44843
PARP1	1.47574e-11	0.348733	0.268	0.185	5.34055e-07	c3 Endothelial cell	1.44865
KHSRP	1.10384e-10	0.201566	0.268	0.185	3.9947e-06	c3 Endothelial cell	1.44865
DLG1	1.60748e-10	0.152676	0.287	0.198	5.81731e-06	c4 Fibroblast FAP+/SFRP2+	1.44949
TAPBP	1.2343e-42	0.682577	0.537	0.344	4.4668e-38	c3 Endothelial cell	1.56105
CDIPT	1.78425e-13	0.343189	0.345	0.238	6.45702e-09	c3 Endothelial cell	1.44958
HLA-F1	1.28706e-35	0.540917	0.54	0.346	4.65775e-31	c3 Endothelial cell	1.56069
CTBP2	1.53096e-15	0.433676	0.348	0.24	5.54039e-11	c3 Endothelial cell	1.45
SERTAD1	2.10422e-39	0.593286	0.518	0.332	7.61496e-35	c3 Endothelial cell	1.56024
MPHOSPH10	2.99298e-11	0.100224	0.367	0.253	1.08313e-06	c4 Fibroblast FAP+/SFRP2+	1.45059
DICER1	1.66662e-16	0.560658	0.338	0.233	6.03134e-12	c3 Endothelial cell	1.45064
TMED3	1.23343e-118	1.13669	0.57	0.263	4.46366e-114	c4 Fibroblast FAP+/SFRP2+	2.1673
HDAC2	3.05062e-10	0.121102	0.299	0.206	1.10399e-05	c4 Fibroblast FAP+/SFRP2+	1.45146
ZC3HAV1	4.34471e-15	0.519645	0.315	0.217	1.57231e-10	c3 Endothelial cell	1.45161
BLOC1S1	1.0099e-34	0.595851	0.563	0.531	3.65471e-30	c1 SMC/Myofibroblast	1.06026
CTSF	3.81295e-126	1.16693	0.597	0.277	1.37987e-121	c4 Fibroblast FAP+/SFRP2+	2.15523
ZFP36L1	3.84913e-91	0.457362	0.918	0.866	1.39296e-86	c1 SMC/Myofibroblast	1.06005
GGNBP2	4.38871e-29	0.565607	0.429	0.275	1.58823e-24	c3 Endothelial cell	1.56
SPG7	6.39029e-17	0.480115	0.369	0.254	2.31258e-12	c3 Endothelial cell	1.45276
ARHGAP171	1.28431e-11	0.256849	0.324	0.223	4.6478e-07	c3 Endothelial cell	1.45291
GLUD1	7.49679e-13	0.208325	0.381	0.262	2.71301e-08	c4 Fibroblast FAP+/SFRP2+	1.4542
SSBP3	3.79676e-11	0.295982	0.272	0.187	1.37401e-06	c3 Endothelial cell	1.45455
DENND5A	3.78429e-11	0.365995	0.259	0.178	1.3695e-06	c3 Endothelial cell	1.45506
CCDC25	6.33482e-26	0.527175	0.407	0.261	2.29251e-21	c3 Endothelial cell	1.55939
OSTF1	1.34166e-18	0.476875	0.393	0.27	4.85534e-14	c3 Endothelial cell	1.45556
TAOK1	4.13407e-17	0.432704	0.38	0.261	1.49608e-12	c3 Endothelial cell	1.45594
TRIM8	4.2918e-15	0.340685	0.348	0.239	1.55316e-10	c3 Endothelial cell	1.45607
2006-03-01	3.2482e-15	0.448644	0.332	0.228	1.17549e-10	c3 Endothelial cell	1.45614
S100A13	1.00544e-102	0.696496	0.794	0.51	3.63858e-98	c3 Endothelial cell	1.55686
TMEM43	3.11553e-26	0.528814	0.411	0.264	1.12748e-21	c3 Endothelial cell	1.55682
IRF9	4.34059e-12	0.32603	0.287	0.197	1.57082e-07	c3 Endothelial cell	1.45685
LARP1	4.5985e-15	0.472023	0.322	0.221	1.66415e-10	c3 Endothelial cell	1.45701
AKT1	1.53586e-10	0.123921	0.306	0.21	5.55811e-06	c4 Fibroblast FAP+/SFRP2+	1.45714
FRG1CP	1.23183e-16	0.393418	0.376	0.258	4.45788e-12	c3 Endothelial cell	1.45736
RARS2	1.82963e-64	0.759872	0.41	0.192	6.62126e-60	c4 Fibroblast FAP+/SFRP2+	2.13542
SSPN	5.98677e-104	0.828013	0.602	0.284	2.16655e-99	c4 Fibroblast FAP+/SFRP2+	2.11972
DNAJC1	6.75074e-80	0.890918	0.484	0.23	2.44302e-75	c4 Fibroblast FAP+/SFRP2+	2.10435
WTAP	1.06867e-17	0.476218	0.388	0.266	3.86741e-13	c3 Endothelial cell	1.45865
WTAP1	5.24315e-14	0.163506	0.39	0.267	1.89744e-09	c4 Fibroblast FAP+/SFRP2+	1.46067
METTL9	1.93561e-33	0.53652	0.49	0.315	7.00479e-29	c3 Endothelial cell	1.55556
SLC40A1	1.65254e-12	0.131629	0.336	0.23	5.98036e-08	c4 Fibroblast FAP+/SFRP2+	1.46087
CTNNB1	9.35147e-36	0.712553	0.471	0.303	3.3842e-31	c3 Endothelial cell	1.55446
CERT1	2.55244e-14	0.483931	0.301	0.206	9.23701e-10	c3 Endothelial cell	1.46117
MAP1LC3B	1.44278e-66	0.813223	0.631	0.407	5.22128e-62	c3 Endothelial cell	1.55037
RBM5	6.72492e-25	0.487571	0.421	0.272	2.43368e-20	c3 Endothelial cell	1.54779
FAM114A1	3.22314e-147	1.16517	0.666	0.317	1.16642e-142	c4 Fibroblast FAP+/SFRP2+	2.10095
RC3H1	3.13533e-13	0.364836	0.303	0.207	1.13464e-08	c3 Endothelial cell	1.46377
OGA	1.10391e-24	0.582817	0.402	0.26	3.99496e-20	c3 Endothelial cell	1.54615
INTS6	1.03577e-27	0.661061	0.408	0.264	3.74834e-23	c3 Endothelial cell	1.54545
RALA	3.89817e-27	0.580794	0.423	0.275	1.41071e-22	c3 Endothelial cell	1.53818
CHD2	6.09339e-15	0.410536	0.331	0.226	2.20514e-10	c3 Endothelial cell	1.4646
KATNBL1	2.58913e-24	0.463228	0.401	0.261	9.3698e-20	c3 Endothelial cell	1.5364
EPS15	6.68785e-12	0.315468	0.274	0.187	2.42027e-07	c3 Endothelial cell	1.46524
GRB2	1.10595e-16	0.423583	0.359	0.245	4.00233e-12	c3 Endothelial cell	1.46531
BCLAF1	8.92707e-45	0.68719	0.559	0.364	3.23062e-40	c3 Endothelial cell	1.53571
MLLT6	8.31863e-14	0.336346	0.321	0.219	3.01043e-09	c3 Endothelial cell	1.46575
CCDC59	3.79151e-24	0.52506	0.41	0.267	1.37211e-19	c3 Endothelial cell	1.53558
ZMYM4	2.30932e-12	0.124895	0.346	0.236	8.35719e-08	c4 Fibroblast FAP+/SFRP2+	1.4661
DCTD	1.0958e-61	0.743716	0.407	0.194	3.9656e-57	c4 Fibroblast FAP+/SFRP2+	2.09794
MITD1	1.26591e-10	0.111444	0.261	0.178	4.58121e-06	c3 Endothelial cell	1.46629
CLPTM1L	1.07665e-10	0.105234	0.283	0.193	3.89627e-06	c4 Fibroblast FAP+/SFRP2+	1.46632
BTN3A2	1.66322e-17	0.381325	0.371	0.253	6.01903e-13	c3 Endothelial cell	1.4664
ZCCHC241	8.32108e-66	0.724671	0.438	0.209	3.01132e-61	c4 Fibroblast FAP+/SFRP2+	2.09569
WAC	6.76988e-36	0.641148	0.494	0.322	2.44995e-31	c3 Endothelial cell	1.53416
POLE4	3.55986e-55	0.703367	0.615	0.401	1.28828e-50	c3 Endothelial cell	1.53367
RUNX1T1	8.35713e-93	0.8927	0.555	0.265	3.02436e-88	c4 Fibroblast FAP+/SFRP2+	2.09434
PNPLA8	1.01555e-15	0.458006	0.339	0.231	3.67516e-11	c3 Endothelial cell	1.46753
IRF3	1.50671e-15	0.404852	0.339	0.231	5.45264e-11	c3 Endothelial cell	1.46753
FAM3C	2.66143e-81	0.856285	0.496	0.237	9.63146e-77	c4 Fibroblast FAP+/SFRP2+	2.09283
RAB32	3.33201e-67	0.898606	0.418	0.2	1.20582e-62	c4 Fibroblast FAP+/SFRP2+	2.09
RAB311	1.0552e-13	0.178633	0.386	0.263	3.81865e-09	c4 Fibroblast FAP+/SFRP2+	1.46768
PURB	5.45306e-12	0.418883	0.254	0.173	1.97341e-07	c3 Endothelial cell	1.46821
F10	1.13803e-95	1.47216	0.482	0.231	4.11843e-91	c4 Fibroblast FAP+/SFRP2+	2.08658
PEA15	2.07435e-26	0.615556	0.407	0.266	7.50685e-22	c3 Endothelial cell	1.53008
BIRC2	1.46323e-15	0.443073	0.326	0.222	5.29528e-11	c3 Endothelial cell	1.46847
ACADM	6.42585e-12	0.376861	0.263	0.179	2.32545e-07	c3 Endothelial cell	1.46927
MGAT11	1.60634e-68	0.736972	0.465	0.226	5.81319e-64	c4 Fibroblast FAP+/SFRP2+	2.05752
SERPINB11	4.74664e-14	0.199825	0.388	0.264	1.71776e-09	c4 Fibroblast FAP+/SFRP2+	1.4697
SSBP4	8.69029e-09	0.529608	0.338	0.319	0.000314493	c1 SMC/Myofibroblast	1.05956
SETD2	2.6847e-16	0.453829	0.341	0.232	9.71567e-12	c3 Endothelial cell	1.46983
DNAJB4	1.31109e-48	0.725954	0.592	0.387	4.7447e-44	c3 Endothelial cell	1.52972
TXNDC9	1.60346e-14	0.490357	0.3	0.204	5.80277e-10	c3 Endothelial cell	1.47059
TAF11	5.37016e-14	0.391288	0.3	0.204	1.94341e-09	c3 Endothelial cell	1.47059
TAF1D	1.90401e-47	0.685693	0.581	0.38	6.89043e-43	c3 Endothelial cell	1.52895
RPS17	1.21422e-30	0.59016	0.487	0.319	4.39414e-26	c3 Endothelial cell	1.52665
ZFAND6	1.17252e-15	0.339293	0.356	0.242	4.24323e-11	c3 Endothelial cell	1.47107
CEBPZ	1.58457e-18	0.438642	0.384	0.261	5.7344e-14	c3 Endothelial cell	1.47126
ARHGAP18	1.00132e-11	0.399103	0.256	0.174	3.62366e-07	c3 Endothelial cell	1.47126
ZBTB7A	1.00562e-26	0.524123	0.43	0.282	3.63925e-22	c3 Endothelial cell	1.52482
PSENEN1	1.80647e-11	0.118705	0.334	0.227	6.53743e-07	c4 Fibroblast FAP+/SFRP2+	1.47137
LAMB11	6.47427e-114	0.996516	0.637	0.311	2.34297e-109	c4 Fibroblast FAP+/SFRP2+	2.04823
NUCB1	1.81766e-60	0.708489	0.661	0.435	6.57794e-56	c3 Endothelial cell	1.51954
ATP2B1	4.48149e-19	0.389852	0.396	0.269	1.62181e-14	c3 Endothelial cell	1.47212
NREP	3.7094e-84	1.43699	0.44	0.216	1.3424e-79	c4 Fibroblast FAP+/SFRP2+	2.03704
NUFIP2	1.69349e-34	0.733964	0.48	0.316	6.12859e-30	c3 Endothelial cell	1.51899
HTRA1	0	2.50989	0.896	0.44	0	c4 Fibroblast FAP+/SFRP2+	2.03636
AL360020.1	3.50018e-15	0.220528	0.392	0.266	1.26668e-10	c4 Fibroblast FAP+/SFRP2+	1.47368
NUDT3	1.09801e-11	0.385587	0.255	0.173	3.97357e-07	c3 Endothelial cell	1.47399
SCAMP1	2.72677e-11	0.348994	0.255	0.173	9.8679e-07	c3 Endothelial cell	1.47399
TMEM179B	9.58706e-28	0.52341	0.445	0.293	3.46946e-23	c3 Endothelial cell	1.51877
ETFA	1.68973e-14	0.198965	0.373	0.253	6.11498e-10	c4 Fibroblast FAP+/SFRP2+	1.47431
SMARCC2	6.94473e-16	0.42484	0.348	0.236	2.51323e-11	c3 Endothelial cell	1.47458
LTBP3	4.14576e-96	0.915306	0.578	0.284	1.50031e-91	c4 Fibroblast FAP+/SFRP2+	2.03521
GON4L	6.60523e-25	0.585702	0.416	0.274	2.39037e-20	c3 Endothelial cell	1.51825
H2AFY	4.82444e-30	0.556147	0.461	0.304	1.74592e-25	c3 Endothelial cell	1.51645
XBP1	3.09401e-88	0.982664	0.518	0.255	1.11969e-83	c4 Fibroblast FAP+/SFRP2+	2.03137
TSPAN4	1.81347e-52	0.650024	0.635	0.419	6.56275e-48	c3 Endothelial cell	1.51551
RUFY3	8.53139e-15	0.20607	0.369	0.25	3.08742e-10	c4 Fibroblast FAP+/SFRP2+	1.476
TMEM167A	7.50606e-119	1.03788	0.627	0.309	2.71637e-114	c4 Fibroblast FAP+/SFRP2+	2.02913
ERCC1	1.07091e-66	0.838741	0.442	0.218	3.87551e-62	c4 Fibroblast FAP+/SFRP2+	2.02752
PIK3R1	1.23955e-88	0.8828	0.552	0.273	4.48581e-84	c4 Fibroblast FAP+/SFRP2+	2.02198
PLEKHH21	8.91351e-46	1.48973	0.473	0.24	3.22571e-41	c5 Fibroblast SFRP1+	1.97083
TMEM263	1.70372e-74	0.84713	0.486	0.241	6.16559e-70	c4 Fibroblast FAP+/SFRP2+	2.0166
XPC	1.54805e-11	0.143935	0.288	0.195	5.60225e-07	c4 Fibroblast FAP+/SFRP2+	1.47692
GATAD11	1.06076e-12	0.113687	0.353	0.239	3.83878e-08	c4 Fibroblast FAP+/SFRP2+	1.47699
JARID2	1.87229e-11	0.211702	0.263	0.178	6.77563e-07	c3 Endothelial cell	1.47753
KIF1B	2.73352e-12	0.327024	0.269	0.182	9.89233e-08	c3 Endothelial cell	1.47802
FUBP1	3.17675e-12	0.362701	0.269	0.182	1.14963e-07	c3 Endothelial cell	1.47802
SLC2A4RG	2.87629e-83	0.824273	0.543	0.27	1.0409e-78	c4 Fibroblast FAP+/SFRP2+	2.01111
ITM2C1	9.11843e-82	0.757733	0.566	0.282	3.29987e-77	c4 Fibroblast FAP+/SFRP2+	2.00709
NIN	5.99936e-15	0.439324	0.306	0.207	2.17111e-10	c3 Endothelial cell	1.47826
ETS11	8.29273e-56	0.82502	0.609	0.402	3.00106e-51	c3 Endothelial cell	1.51493
C12orf10	1.42087e-08	0.556968	0.338	0.319	0.000514198	c1 SMC/Myofibroblast	1.05956
TSHZ21	3.80561e-50	0.407035	0.426	0.213	1.37721e-45	c4 Fibroblast FAP+/SFRP2+	2
PPP4R3B	5.21996e-15	0.412155	0.321	0.217	1.88905e-10	c3 Endothelial cell	1.47926
DDB11	1.55204e-12	0.157249	0.327	0.221	5.61669e-08	c4 Fibroblast FAP+/SFRP2+	1.47964
TRIM56	2.20023e-14	0.366998	0.296	0.2	7.96241e-10	c3 Endothelial cell	1.48
HMG20B	1.00549e-08	0.574437	0.322	0.304	0.000363875	c1 SMC/Myofibroblast	1.05921
KLC1	2.77282e-12	0.325276	0.262	0.177	1.00346e-07	c3 Endothelial cell	1.48023
PLPP3	3.98422e-153	1.39964	0.687	0.344	1.44185e-148	c4 Fibroblast FAP+/SFRP2+	1.99709
MT1X	4.79063e-100	1.22372	0.577	0.289	1.73368e-95	c4 Fibroblast FAP+/SFRP2+	1.99654
TMOD3	2.64908e-69	0.860548	0.666	0.44	9.58677e-65	c3 Endothelial cell	1.51364
RPN11	8.66938e-56	0.692815	0.417	0.209	3.13736e-51	c4 Fibroblast FAP+/SFRP2+	1.99522
THUMPD1	2.076e-20	0.463122	0.391	0.264	7.51283e-16	c3 Endothelial cell	1.48106
CLEC2B1	5.03101e-99	0.901134	0.626	0.314	1.82067e-94	c4 Fibroblast FAP+/SFRP2+	1.99363
TMEM106B1	4.65354e-14	0.153887	0.36	0.243	1.68407e-09	c4 Fibroblast FAP+/SFRP2+	1.48148
TCF7L2	2.30752e-77	0.837938	0.518	0.26	8.35067e-73	c4 Fibroblast FAP+/SFRP2+	1.99231
FAM177A1	8.17048e-35	0.631086	0.512	0.34	2.95682e-30	c3 Endothelial cell	1.50588
HDGF	3.73434e-17	0.334012	0.372	0.251	1.35142e-12	c3 Endothelial cell	1.48207
TNKS2	1.66282e-12	0.43333	0.252	0.17	6.01757e-08	c3 Endothelial cell	1.48235
NDUFB8	5.57191e-50	0.588402	0.643	0.61	2.01642e-45	c1 SMC/Myofibroblast	1.0541
KHDRBS31	5.38296e-66	0.862019	0.44	0.221	1.94804e-61	c4 Fibroblast FAP+/SFRP2+	1.99095
COX6A1	4.07416e-67	0.571235	0.729	0.692	1.4744e-62	c1 SMC/Myofibroblast	1.05347
KMT2C	5.61573e-24	0.55933	0.406	0.27	2.03228e-19	c3 Endothelial cell	1.5037
RCN1	1.68002e-167	1.24432	0.713	0.36	6.07982e-163	c4 Fibroblast FAP+/SFRP2+	1.98056
TTC281	8.28224e-12	0.203076	0.273	0.184	2.99726e-07	c4 Fibroblast FAP+/SFRP2+	1.4837
IL32	3.99414e-19	0.719944	0.319	0.215	1.44544e-14	c3 Endothelial cell	1.48372
EXOSC7	4.77851e-11	0.12944	0.276	0.186	1.72929e-06	c4 Fibroblast FAP+/SFRP2+	1.48387
HGSNAT1	3.06674e-12	0.109391	0.334	0.225	1.10982e-07	c4 Fibroblast FAP+/SFRP2+	1.48444
CRELD2	1.34283e-50	0.633128	0.4	0.202	4.85958e-46	c4 Fibroblast FAP+/SFRP2+	1.9802
MEIS2	6.56118e-51	0.579163	0.409	0.207	2.37443e-46	c4 Fibroblast FAP+/SFRP2+	1.97585
GALNT11	4.84744e-55	0.840804	0.403	0.204	1.75424e-50	c4 Fibroblast FAP+/SFRP2+	1.97549
ZDHHC3	2.83447e-13	0.457288	0.263	0.177	1.02576e-08	c3 Endothelial cell	1.48588
ODF2L	3.84741e-22	0.436663	0.425	0.283	1.39234e-17	c3 Endothelial cell	1.50177
NCOA4	2.93082e-19	0.585107	0.354	0.238	1.06063e-14	c3 Endothelial cell	1.48739
TIA1	1.77621e-14	0.441813	0.296	0.199	6.42792e-10	c3 Endothelial cell	1.48744
PLIN3	2.08422e-64	0.70691	0.481	0.244	7.54258e-60	c4 Fibroblast FAP+/SFRP2+	1.97131
VGLL31	5.53336e-55	0.581173	0.457	0.232	2.00247e-50	c4 Fibroblast FAP+/SFRP2+	1.96983
DSTN	0	1.3279	0.932	0.885	0	c1 SMC/Myofibroblast	1.05311
RAB6A	2.67979e-18	0.391776	0.369	0.248	9.6979e-14	c3 Endothelial cell	1.4879
NAA38	1.06344e-68	0.953161	0.651	0.434	3.84848e-64	c3 Endothelial cell	1.5
BNIP3	2.12372e-15	0.403995	0.311	0.209	7.68554e-11	c3 Endothelial cell	1.48804
SWI5	2.42698e-55	0.70784	0.425	0.216	8.78299e-51	c4 Fibroblast FAP+/SFRP2+	1.96759
PMVK	5.85059e-13	0.103605	0.378	0.254	2.11727e-08	c4 Fibroblast FAP+/SFRP2+	1.48819
PTBP1	1.98597e-20	0.522808	0.387	0.26	7.18703e-16	c3 Endothelial cell	1.48846
HSD17B10	3.39719e-10	0.589868	0.347	0.33	1.22941e-05	c1 SMC/Myofibroblast	1.05152
CYCS	5.77985e-14	0.570476	0.43	0.409	2.09167e-09	c1 SMC/Myofibroblast	1.05134
SNX7	2.76966e-63	0.700694	0.476	0.243	1.00231e-58	c4 Fibroblast FAP+/SFRP2+	1.95885
SERPINB6	1.09818e-41	0.618449	0.585	0.39	3.97421e-37	c3 Endothelial cell	1.5
COX5B	5.49545e-95	0.537747	0.826	0.786	1.98875e-90	c1 SMC/Myofibroblast	1.05089
STK24	8.79981e-12	0.177784	0.283	0.19	3.18456e-07	c4 Fibroblast FAP+/SFRP2+	1.48947
IPO5	1.33563e-11	0.127507	0.289	0.194	4.83351e-07	c4 Fibroblast FAP+/SFRP2+	1.48969
ERAP21	8.02888e-14	0.259486	0.298	0.2	2.90557e-09	c4 Fibroblast FAP+/SFRP2+	1.49
USP15	5.56846e-20	0.482104	0.389	0.261	2.01517e-15	c3 Endothelial cell	1.49042
OLFM21	6.00405e-64	1.12171	0.413	0.211	2.17281e-59	c4 Fibroblast FAP+/SFRP2+	1.95735
ZEB11	7.62535e-60	0.71866	0.461	0.236	2.75954e-55	c4 Fibroblast FAP+/SFRP2+	1.95339
CALCOCO2	7.01793e-29	0.622108	0.469	0.314	2.53972e-24	c3 Endothelial cell	1.49363
EIF2A	5.903e-29	0.558305	0.482	0.323	2.13624e-24	c3 Endothelial cell	1.49226
HCG18	1.82077e-11	0.157056	0.267	0.179	6.58919e-07	c4 Fibroblast FAP+/SFRP2+	1.49162
MAGT11	3.97943e-11	0.114225	0.267	0.179	1.44011e-06	c4 Fibroblast FAP+/SFRP2+	1.49162
UBE2Z1	1.16736e-11	0.130643	0.282	0.189	4.22456e-07	c4 Fibroblast FAP+/SFRP2+	1.49206
DDX3X	3.40435e-111	1.08342	0.755	0.506	1.232e-106	c3 Endothelial cell	1.49209
CAPZA2	5.72977e-45	0.69286	0.601	0.403	2.07354e-40	c3 Endothelial cell	1.49132
RALA1	7.09273e-74	0.84979	0.511	0.262	2.56679e-69	c4 Fibroblast FAP+/SFRP2+	1.95038
CLU1	2.07105e-65	0.311995	0.539	0.277	7.49493e-61	c4 Fibroblast FAP+/SFRP2+	1.94585
ABCE1	1.45341e-16	0.519022	0.315	0.211	5.25974e-12	c3 Endothelial cell	1.49289
APH1A1	4.02839e-51	0.62981	0.423	0.218	1.45783e-46	c4 Fibroblast FAP+/SFRP2+	1.94037
MARCKS	0	1.8513	0.894	0.461	0	c4 Fibroblast FAP+/SFRP2+	1.93926
STT3B1	9.1972e-14	0.120127	0.342	0.229	3.32837e-09	c4 Fibroblast FAP+/SFRP2+	1.49345
ARPP19	3.4392e-21	0.438437	0.413	0.277	1.24461e-16	c3 Endothelial cell	1.49097
ATG5	3.37699e-12	0.208858	0.281	0.188	1.2221e-07	c4 Fibroblast FAP+/SFRP2+	1.49468
PCBD1	1.67691e-52	0.627481	0.446	0.23	6.06855e-48	c4 Fibroblast FAP+/SFRP2+	1.93913
SDF4	2.06212e-85	0.835617	0.579	0.299	7.46261e-81	c4 Fibroblast FAP+/SFRP2+	1.93645
SRP54	8.99748e-14	0.137741	0.359	0.24	3.2561e-09	c4 Fibroblast FAP+/SFRP2+	1.49583
SETD51	1.01413e-15	0.199508	0.38	0.254	3.67005e-11	c4 Fibroblast FAP+/SFRP2+	1.49606
CD1091	2.159e-75	0.805779	0.54	0.279	7.81319e-71	c4 Fibroblast FAP+/SFRP2+	1.93548
PSMG4	9.42966e-15	0.309271	0.307	0.205	3.4125e-10	c3 Endothelial cell	1.49756
NEDD41	3.62249e-13	0.213194	0.316	0.211	1.31094e-08	c4 Fibroblast FAP+/SFRP2+	1.49763
SEC23A	2.65597e-50	0.609123	0.41	0.212	9.6117e-46	c4 Fibroblast FAP+/SFRP2+	1.93396
RAB21	8.07438e-19	0.424006	0.373	0.249	2.92204e-14	c3 Endothelial cell	1.49799
TIPRL1	2.02623e-15	0.20769	0.376	0.251	7.33273e-11	c4 Fibroblast FAP+/SFRP2+	1.49801
SOCS3	0	1.89979	0.91	0.611	0	c3 Endothelial cell	1.48936
COA8	1.97654e-15	0.4948	0.297	0.198	7.1529e-11	c3 Endothelial cell	1.5
SDCCAG8	8.68188e-15	0.383714	0.291	0.194	3.14188e-10	c3 Endothelial cell	1.5
CAPNS1	3.89788e-47	0.633125	0.622	0.418	1.4106e-42	c3 Endothelial cell	1.48804
TTC17	1.10229e-16	0.429826	0.315	0.21	3.98908e-12	c3 Endothelial cell	1.5
SNX5	2.16987e-13	0.357046	0.267	0.178	7.85255e-09	c3 Endothelial cell	1.5
MCTS1	1.72963e-14	0.146133	0.378	0.252	6.25935e-10	c4 Fibroblast FAP+/SFRP2+	1.5
PGK1	3.71234e-46	0.67592	0.605	0.407	1.34346e-41	c3 Endothelial cell	1.48649
PSMC2	2.67165e-15	0.203494	0.38	0.253	9.66842e-11	c4 Fibroblast FAP+/SFRP2+	1.50198
CHORDC1	4.84413e-18	0.451663	0.347	0.231	1.75304e-13	c3 Endothelial cell	1.50216
ZMYM2	2.52663e-13	0.175603	0.32	0.213	9.14361e-09	c4 Fibroblast FAP+/SFRP2+	1.50235
UVRAG	1.31772e-14	0.291425	0.305	0.203	4.76871e-10	c3 Endothelial cell	1.50246
YIPF6	2.11797e-11	0.118944	0.275	0.183	7.66473e-07	c4 Fibroblast FAP+/SFRP2+	1.50273
STX7	1.9774e-11	0.173312	0.263	0.175	7.15602e-07	c4 Fibroblast FAP+/SFRP2+	1.50286
NMRK11	5.94577e-12	0.275284	0.251	0.167	2.15172e-07	c4 Fibroblast FAP+/SFRP2+	1.50299
LASP1	9.95921e-08	0.57356	0.31	0.295	0.00360414	c1 SMC/Myofibroblast	1.05085
SSR1	9.46965e-65	0.718413	0.493	0.255	3.42697e-60	c4 Fibroblast FAP+/SFRP2+	1.93333
FNDC3B1	1.31302e-82	0.841025	0.562	0.291	4.7517e-78	c4 Fibroblast FAP+/SFRP2+	1.93127
LAMP2	2.98176e-85	0.833534	0.597	0.31	1.07907e-80	c4 Fibroblast FAP+/SFRP2+	1.92581
ID3	7.29138e-244	1.50417	0.878	0.592	2.63868e-239	c3 Endothelial cell	1.48311
HDLBP	9.76636e-163	1.20543	0.733	0.381	3.53435e-158	c4 Fibroblast FAP+/SFRP2+	1.92388
SAP30BP	9.53309e-15	0.452798	0.295	0.196	3.44993e-10	c3 Endothelial cell	1.5051
USF2	3.73659e-13	0.379026	0.271	0.18	1.35223e-08	c3 Endothelial cell	1.50556
BBX	2.61964e-12	0.439821	0.439	0.418	9.48021e-08	c1 SMC/Myofibroblast	1.05024
IKBIP	3.77133e-23	0.487955	0.452	0.305	1.36481e-18	c3 Endothelial cell	1.48197
SEC61A11	4.436e-55	0.746791	0.427	0.222	1.60534e-50	c4 Fibroblast FAP+/SFRP2+	1.92342
SAR1A	9.28262e-64	0.692437	0.496	0.258	3.35929e-59	c4 Fibroblast FAP+/SFRP2+	1.92248
MRPL32	2.82984e-07	0.487555	0.335	0.319	0.0102409	c1 SMC/Myofibroblast	1.05016
PSPH1	5.0522e-15	0.188664	0.383	0.254	1.82834e-10	c4 Fibroblast FAP+/SFRP2+	1.50787
EMC31	1.22063e-15	0.1453	0.38	0.252	4.41732e-11	c4 Fibroblast FAP+/SFRP2+	1.50794
S100A131	0	1.8758	0.938	0.489	0	c4 Fibroblast FAP+/SFRP2+	1.9182
SMNDC1	3.00802e-13	0.417733	0.255	0.169	1.08857e-08	c3 Endothelial cell	1.50888
NR2F11	2.1455e-14	0.174876	0.335	0.222	7.76434e-10	c4 Fibroblast FAP+/SFRP2+	1.50901
MAP4K5	2.42419e-16	0.214114	0.388	0.257	8.77289e-12	c4 Fibroblast FAP+/SFRP2+	1.50973
AIDA	1.0224e-16	0.515511	0.308	0.204	3.69997e-12	c3 Endothelial cell	1.5098
CDK2AP1	5.38312e-118	1.02647	0.65	0.339	1.9481e-113	c4 Fibroblast FAP+/SFRP2+	1.9174
PELI1	9.46241e-16	0.54559	0.299	0.198	3.42435e-11	c3 Endothelial cell	1.5101
ATP6AP1	2.4861e-15	0.265328	0.349	0.231	8.99694e-11	c4 Fibroblast FAP+/SFRP2+	1.51082
SNHG181	4.22579e-50	0.601106	0.451	0.236	1.52927e-45	c4 Fibroblast FAP+/SFRP2+	1.91102
EIF4E	5.1402e-14	0.370712	0.263	0.174	1.86019e-09	c3 Endothelial cell	1.51149
TYMP	4.18274e-153	1.21067	0.723	0.379	1.51369e-148	c4 Fibroblast FAP+/SFRP2+	1.90765
ACTR1A	1.38242e-13	0.415209	0.26	0.172	5.00286e-09	c3 Endothelial cell	1.51163
CEP170	1.06945e-13	0.44324	0.251	0.166	3.87025e-09	c3 Endothelial cell	1.51205
CDC42BPA	4.06967e-20	0.51113	0.372	0.246	1.47277e-15	c3 Endothelial cell	1.5122
MED281	8.01786e-14	0.185549	0.304	0.201	2.90158e-09	c4 Fibroblast FAP+/SFRP2+	1.51244
DDOST	3.4213e-79	0.807666	0.572	0.3	1.23813e-74	c4 Fibroblast FAP+/SFRP2+	1.90667
DIXDC1	1.84133e-16	0.531354	0.289	0.191	6.66357e-12	c3 Endothelial cell	1.51309
SECISBP2L	1.53716e-15	0.441034	0.289	0.191	5.56284e-11	c3 Endothelial cell	1.51309
GMPR2	2.0194e-14	0.425236	0.283	0.187	7.308e-10	c3 Endothelial cell	1.51337
HBP1	1.83477e-20	0.41399	0.389	0.257	6.63984e-16	c3 Endothelial cell	1.51362
RNPS1	2.28368e-22	0.418656	0.456	0.308	8.26441e-18	c3 Endothelial cell	1.48052
NCK11	2.041e-15	0.266486	0.33	0.218	7.38617e-11	c4 Fibroblast FAP+/SFRP2+	1.51376
[truncated: 2,965 more rows]

## Sheet: P0 & P4 Stromal subset signatur
	P4 subset signature genes					P0 subset signature genes
Subset ID	CEMIPpos	Proliferating	KRT19pos	SRGNpos		SMC_Myofibroblast	Endothelial_cell	Fibroblast_FAP_SFRP2	Fibroblast_SFRP1
	SYNPO2	HIST1H1B	KRT19	MEST		NDUFA4L2	ECSCR	DPT	TNN
	LMCD1	CDK	KRTAP2-3	ABI3BP		RGS5	IL3RA	MXRA5	DKK2
	NR2F1	AURKB	KRTAP1-5	SRGN		SYNPO2	RNASE1	SFRP2	SFRP1
	CEBPD	HJURP	BAALC	TM4SF1		HOPX	VWF	CXCL14	MFAP5
	ITGA11	FBXO5		FOXC2		ABCC9	MCTP1	MRC2	EMID1
	PNRC1	MXD3		MEOX2		NOTCH3	PLVAP	PTGDS	OGN
	VSIR	CKAP2L		SVIL		ACTA2	GIMAP7	FBLN1	LIMCH
	THBS2	NCAPG		NTN4		TINAGL1	ITGA6	MMP2	PDGFRA
	LINC01615	RAD51AP1		PPP1R14A		ID4	GIMAP4	MEG3	SPON1
	YPEL3	SPC25		CELF2		LBH	ADGRL4	THBS2	CXCL14
	HSPB7	NDC80		F2R		MCAM	CLDN5	OLFML3	MXRA5
	ZNF503	KIF11		DSP		MYLK	RAMP3	CFD	CRABP2
	STC2	NUF2		CYP1B11		CPE	SOX18	VCAN	DPT
	GLRX	BARD		RGS41		TAGLN	PECAM1	FBLN2	FBLN5
	CEMIP	CCNA2		ANKRD37		CRIP1	ACKR1	MFAP4	PTGDS
	MIR210HG	UBE2C		BST1		CHCHD10	EGFL7	CTSK	FBLN1
	ALPK2	AURKA		IFI271		TPM2	CLEC14A	RCN3	MMP2
	ZMAT3	HMMR		COL4A1		PDGFRB	HLA-DPA1	LRP1	PRELP
	SLFN5	TACC3		INHBA1		NR2F2	EMCN	MXRA8	FGFR1
	LBH	GTSE1		SLC6A6		FILIP1L	HLA-DRB1	RND3	MEG3
	PLPP3	CLSPN		CD91			HLA-DRA	LUM	CFD
	FGF7	CENPE		CAVIN21			CD34	CD248	TRPS1
	RABGAP1	RACGAP1		AKAP12			RAMP2	COL5A1	MAFB
	FCGRT	SGO2					CD93	GPNMB	LTBP4
	TMEM119	KNL1					JAM2	TMEM176B	OLFML3
	GJA1	CDKN2D					CD74	TMEM176A	MFAP4
	C1orf198	RRM2					PALMD	COPZ2	PTN
	MXD4	PBK					ITM2A	CLEC11A	COL15A2
	HERPUD1	KIF23					TNFSF10	DAB21	CDH11
	GREM2	TOP2A					HLA-DPB1	CXCL12	MEIS2
	CDC42EP5	KIF20B					NRN1	EFEMP2	COL16A1
	WNT5A	CENPK					COL15A1	NUCB2	PRNP
	CEBPB	FAM111A					TM4SF1	FBN1	VCAN
	SULF1	SHCBP1					S100A16	FKBP10	LINC00632
	YPEL5	ASPM					AQP1	GAS6	LRP1
	GALNT5	ATAD2					ENG	NBL1	SRPX
	MAP1LC3A	ZWINT					MGST2	DCN	CTSK
	PDGFRB	MKI67					PIM3		SSPN
	ARMCX3	MAD2L1					NPDC1		LUM
	JUNB	UBE2T					ETS2		KLF42
	SNHG18	CDC20					ID1		FBLN2
	PCDH18	CEP55					BACE2		PIK3R1
	ID2	ECT2					HSPG2		MXRA8
		PRC1					CLU		FAM3C
		MCM7					TGFBR2
		CDCA3					KCTD12
		ANLN					ELK3
		GMNN					LMCD1
		DNAJC9					FXYD5
		CKAP2					CLEC2B
		TPX2					MRTFB
		CCNB					RAB11A
		DHFR					BCAM
		DLGAP5					TPM3
		DIAPH3					MTUS1
		CENPM					LRRFIP1
		SPDL1					ESAM
		CENPF					EMP1
							ZFP36L2

## Sheet: TPM_Bulkseq
	2	3	4	5	6	7	8	9	10	11	12	13	14	15	16	17
gene_symbol	NDF_C_1	NDF_C_2	NDF_C_3	NDF_C_4	KDF_C_1	KDF_C_2	KDF_C_3	KDF_C_4	NDF_AA_1	NDF_AA_2	NDF_AA_3	NDF_AA_4	KDF_AA_1	KDF_AA_2	KDF_AA_3	KDF_AA_4
FLT3LG	32.63	29.95	27.85	30.34	31.17	40.53	30.5	36.36	39.76	32.78	28.09	30.97	36.35	38.11	35.6	31.47
ERI1	9.51	12.45	9.75	12.59	9.68	10.75	10.99	12.71	10.72	10.48	13.78	12.84	11.29	12.59	12.73	13.3
SAP130	29.45	25.82	26.92	24.35	28.87	30.35	26.33	25.13	25.25	27.61	29.44	25.5	26.7	27.83	27.72	28.69
LOC100129098	0	0	0	0	0	0.06	0	0	0	0	0	0	0	0	0	0
SPIN1	62.93	60.63	58.51	65.04	66.4	67.36	63.62	58.43	64.78	62.77	63.76	59.66	63.24	67.65	53.24	67.01
WNT6	0	0	0	0	0	0.09	0	0	0	0.16	0	0.15	0	0	0	0
SGPL1	14.2	13.31	14.56	15	14.62	14.23	14.85	12.57	11.81	13.12	9.59	10.46	14.34	15.88	10.4	11.34
PRRX2	266.61	299.45	339.34	312.03	319.18	372.51	384.12	391.53	281.93	324.37	292.45	325.63	380.51	380.93	392.46	369.89
PINLYP	6.6	8.7	9.04	6.16	13.45	13.18	15.71	11.54	9.62	9.08	7.49	8.84	11.06	13.03	13.44	16.55
CLTA	280.21	275.9	269.04	299.57	282.97	279.11	277.26	301.91	273.9	288.14	286.92	315.94	285.66	287.12	267.13	277.16
TRAPPC4	32.63	33.09	37.4	39.22	35.38	36.36	39.27	31.58	35.41	35.83	33.25	38.85	33.59	38.84	39.66	39.64
LOC102723623	0	0	0	0	0.1	0.04	0	0	0	0	0	0.05	0.1	0	0	0
LRRC47	36.41	36.05	36	41.13	39.65	36.42	35.67	41.85	35.4	40.05	35.44	39.75	34.43	39.76	36.8	41.69
CXorf40A	8.07	6.48	9.6	7.94	8.69	7.51	8.49	6.88	8.37	6.84	7.41	6.66	8.15	8.04	10.42	6.78
GDF5	12.33	12.15	14.67	11.6	8.11	7.67	8.49	8.42	14.92	14.27	16.92	15.49	12.66	10.64	10.98	12.56
SORBS2	0.36	0.91	0.63	0.53	0.8	0.7	0.53	0.49	0.53	0.57	0.63	0.28	0.82	0.87	0.38	0.38
CSPP1	4.83	4	4.56	5.5	4.59	4.06	4.02	4.19	4.93	5.61	5.34	5.31	4.19	5.67	4.51	4.15
PPP3CC	20.24	20.78	17.75	23.02	21.86	18.12	19.08	18.89	21.68	20.26	21.57	24.03	18.32	22.72	18.6	19.9
UBE2R2	66.42	68.87	59.61	60.22	71.28	70.45	62.18	68.58	70.63	70.95	59.27	61.34	72.2	74.33	63.85	60.31
TREH	0	0	0	0	0	0	0	0	0	0	0	0	0	0.15	0	0
SNX9	139.89	142.84	117.56	136.96	167.55	175.62	158.84	165.97	159.75	176.91	125.04	131.47	183.04	193.35	148.63	167.06
TRAIP	2.82	3.72	3.31	3.49	4.53	4.65	5.03	4.19	4.44	3.27	4.45	4.42	4.77	5.37	4.93	6.35
DR1	45.98	49.57	52.31	47.95	50.44	53.23	54.23	51.55	48.41	50.67	50.56	50.52	51.74	56.8	49.54	51.41
IGFN1	0.02	0	0	0.01	0	0	0	0.02	0	0.01	0	0	0.08	0.03	0.09	0.05
AES	666.79	691.09	712.14	634.25	690.86	702.36	640.76	676.06	682.05	721.14	628.43	693.13	730.76	658.84	713.82	637.09
FAM169A	0.22	0.31	0.2	0.27	0.34	0.18	0.33	0.39	0.31	0.25	0.35	0.34	0.34	0.27	0.25	0.25
WIF1	0	0	0	0.05	0	0	0	0	0	0	0	0	0	0	0	0
DLL3	0.45	0.13	0.19	0.22	0.42	0.14	0.25	0.12	0.13	0.2	0.11	0.58	0.16	0.26	0.25	0.47
RNF149	28.56	35.89	31.46	39	28.78	35.73	31.95	27.97	31.65	31.37	29.47	32.17	28.31	29.21	22.24	34.89
AQP11	2.52	2.34	1.61	2.48	2.76	2.31	2.22	2.35	2.95	1.74	1.66	1.16	1.7	2.6	1.77	1.38
COX14	33.66	31.23	40.38	48.42	34.4	39.14	40.79	38.62	44.03	32.93	34.65	39.35	33.62	30.72	38.64	39.1
CAGE1	0	0	0.09	0	0	0	0	0	0	0.05	0	0	0	0	0	0
SMCO4	9.61	6.05	7.32	8.72	8.68	6.06	6.12	8.76	7.16	6.11	8.93	8.47	7.67	7.03	9.27	8.68
CLVS1	0.08	0.08	0	0	0	0.17	0.07	0.11	0.04	0.04	0.04	0	0.11	0.16	0.16	0.11
THPO	0.61	0.67	0.49	0.33	0.76	0.7	0.53	0.85	0.74	1.05	0.23	0.58	0.93	0.97	0.61	0.6
COMP	1284.81	1202.34	1294.08	1165.96	1523.62	1489.77	2095.15	2036.74	1447.59	1300.95	1297.96	1403.16	1575.07	1491.64	2246.24	2002.58
SPDYE18	0.3	0.17	0.25	0.1	0.24	0	0	0.34	0.53	0	0.25	0.36	0.15	0	0	0.14
CDKN2B	17.96	16.19	13.46	12.71	15.12	13.87	11.43	10.9	15.37	17.67	8.6	7.93	13.2	11.95	7.42	7.12
CGGBP1	42.43	39.34	35.29	40.18	46.59	45.61	47.2	43.13	42.6	40.86	39.68	35.44	47.14	47.02	38.36	44.06
CCT4	125.78	123.28	114.82	125.38	127.57	130.72	129.3	126.38	109.58	112.39	119.61	119.26	127.83	122.77	120.59	123.92
CXCR6	0.07	0	0	0	0.14	0	0.07	0	0.2	0	0.13	0	0.07	0.07	0.13	0
TUBGCP6	19.6	20.46	17.76	14.55	17.44	17.6	17.56	17.5	21.39	20.22	16.82	18.59	20.94	19.81	18.42	18.92
AREG	0	0	0	0	0	0	0	0	0	0	0	0	0.1	0	0.1	0
ADA2	0.72	1.1	1.11	1.05	0.73	0.62	0.58	0.93	0.52	0.71	0.95	1.38	0.59	0.64	0.86	1.07
PPP1R9B	83.4	95	91.77	84.7	95.38	96.85	83.98	99.08	91.26	101.38	95.18	96.52	96.88	97.67	97.35	89.68
HS3ST4	0	0	0	0	0	0	0	0	0	0	0	0	0	0	0.12	0
ZMYM1	4.82	4.26	4.49	4.27	5.17	5.02	4.77	4.87	4.1	3.51	5.48	4.2	5.12	4.56	3.97	5.71
TADA2A	10.14	8.67	11.86	9.46	10.4	11.16	10.51	10.78	8.69	10.09	6.99	7.47	10.68	10.72	11.4	10.87
PARP1	36.08	37.68	35.3	40.25	45.21	45.01	43.45	45.38	37.1	36.51	48.5	44.37	43.53	44.93	49.86	51.26
GBA	152.75	151.44	133.8	123.35	128	134.49	119.33	108.43	148.39	158.64	121.2	135.32	136.41	139.9	108.34	116.12
KLHDC1	1.78	1.15	1.92	2	1.57	1.77	1.65	1.41	1.92	1.58	2.31	1.32	1.95	2.43	1.03	1.71
RYR2	0.03	0.02	0	0	0	0	0	0	0	0	0.04	0	0.01	0	0	0
CYSTM1	79.71	85.1	95.66	79.39	88.74	81.85	84.7	77.51	83.96	84.94	62.11	72.52	84.55	82.37	64.95	69.27
LOC102724995	0.01	0	0	0	0	0	0	0.09	0.03	0.08	0	0	0	0	0	0
CD302	17.69	16.93	12.95	16.02	23.54	24.99	21.55	21.85	22.24	21.23	22.08	18.79	26.84	29.49	27.81	24.57
KDSR	38.44	35.98	32.02	35.44	34.62	37.41	35.85	35.31	34.01	39.24	29.67	33.12	34.44	38.14	28.23	32.77
RNASE4	24.67	21.2	24.51	25	30.04	33.49	36.7	31.74	27.6	23.32	28.66	26.03	32.57	35.8	31.06	32.05
EGR2	8.64	4.3	4.77	7.08	13.58	9.2	6.1	8.1	9.41	6.46	5.5	4.9	13.6	9.03	8.05	6.8
DZIP3	5.11	5.05	4.11	4.47	5.71	4.82	5.39	4.78	5.28	5.03	5.1	4.77	4.99	5.79	4.29	5.22
NAPG	10.13	9.13	9.28	10.62	10.92	11.58	10.9	12.12	10.16	9.54	12.85	10.98	8.75	11.25	10.4	12.38
ENTPD6	48.9	53.01	47.7	49.35	45.21	45.16	47.6	48	44.87	52.62	43.3	41.24	44.84	44.78	45.41	43.35
FASTKD1	4.53	5.32	5.11	4.08	5.69	4.91	6.24	4.07	6.86	4.98	6.68	5.17	6.04	4.9	7.2	4.48
MCU	28.38	26.1	24.88	23.77	26.61	27.5	29.54	25.66	26.9	25.59	27.15	25.18	26.41	26.96	23.72	26.46
TBCE	21.95	20.91	21.65	22.13	20.85	18.45	21.61	20.59	21.61	23.38	23.51	21.67	17.92	24.5	19.42	19.47
LOC107984751	0	0	0.01	0	0.02	0.01	0.03	0.01	0	0.02	0.01	0.01	0	0	0.06	0.01
CCNA2	26.53	23.22	28.8	24.55	41.14	32.64	42.62	34.52	29.59	28.5	42.77	38.79	43.31	37.1	45.22	46.3
TUBA8	0.8	1.8	0.56	0.8	1.07	1.33	0.98	1.09	0.62	1.02	1.03	0.88	0.5	1.33	0.86	0.9
IWS1	30.93	32.38	30.33	30.87	31.12	29.42	29.07	30.67	29.59	31.41	34.38	34.68	31.26	30.5	30.77	31.7
FUT3	0	0	0	0	0	0	0	0	0	0	0	0	0	0	0.06	0
ARFGEF2	15.84	14.15	14.19	15.26	15.13	14.61	15.01	13.07	12.58	13.51	13.46	11.98	12.22	12.58	11.62	13.32
LOC101927262	0.05	0.05	0	0.48	0	0.05	0	0	0.05	0	0.14	0	0.14	0.1	0	0
RNF115	44.84	49.88	42.72	52.04	49.53	55.98	56.35	56.01	53.67	60.25	58.27	54.99	52.73	64.7	57.16	62.6
THSD1	3.57	3.22	4.46	3.77	3.53	3.91	4.97	3.48	4.04	3.93	3.93	3.38	3.92	3.1	3.34	4.74
HAS1	0.12	0.25	0.09	0.08	0.06	0.1	0	0	0.12	0	0.12	0	0	0.09	0	0.06
ZNF598	60.51	65.55	62.49	53.36	60.43	60.99	58.77	63.77	60.71	66.18	48.26	56.21	65.67	62.79	54.13	54.94
C10orf67	0	0.11	0	0	0	0	0.11	0	0	0	0	0	0	0	0	0
CHST2	20.89	23.06	19.86	24.51	20.12	21.39	19.42	20.37	35.53	31.9	32.28	36.12	25.99	28.07	25.85	26.91
HIST1H3F	0	0	0	0	0	0	0	0	0.31	0.32	0	0.29	0	0	0.31	0
EPM2AIP1	6.31	6.97	6.25	6.15	6.33	6.46	7.63	7.43	6.46	6.34	8.72	6.65	7.05	7.55	6.98	7.74
RPIA	9.69	8.88	12.18	10.28	8.65	12.23	11.71	12.96	11.63	12.02	12.56	11.13	10.33	11.36	11.19	12.17
SNX4	13.92	11.42	11.83	12.58	12.47	13.68	13.11	11.71	12.54	13.02	15.97	13.03	12.51	12.76	12.31	16.47
DNAJC19	15.95	15.19	14.13	15.6	16.15	14.86	16.26	18.11	15.99	12.97	14.85	15.97	15.8	17.54	13.25	15.25
CLN5	23.31	21.01	21.69	24.16	23.65	21.02	25.9	20.84	22.75	23.07	24.79	22.07	22.57	21.89	22.15	23.73
TTLL1	16.13	16.8	16.68	19.94	20.21	17.52	20.53	19.6	22.72	20.87	14.57	15.47	16.42	20.83	13.85	14.13
GRPEL1	13.15	14.94	15.64	15.36	17.03	13.95	14.6	14.13	12.47	13.39	15.07	14.54	10.49	12.82	12.57	13.96
LRRC31	0	0	0	0	0	0	0	0	0.05	0	0	0	0	0	0	0
SHLD1	1.8	2.59	2.4	2.76	1.91	2.56	4.8	1.77	3.39	3.36	2.75	3.94	2.55	4.28	2.86	3.77
C12orf75	364.47	406.32	418.8	449.49	415.03	454.52	428.31	425.28	370.84	377.88	434.64	421.93	383.61	415.66	431.64	409.87
URGCP	26.88	24.2	24.14	25.19	27.99	26.26	27.24	25.36	24.92	27.45	27.09	27.51	25.77	28.66	28.29	28.88
BMPER	61.18	60.2	57.84	59.52	48.26	56.64	59.68	56.42	52.02	60.44	54.04	49.39	44.56	47.92	43.32	50.2
UPF2	13.54	13.45	13.73	14.37	13.71	13.32	13.5	13.68	12.56	13.56	16.3	14.19	14.63	16.99	14.37	12.47
OARD1	10.55	7.71	8.66	10.49	11.32	11.31	10.29	10.63	8.43	8.93	10.58	8.55	10.83	10.83	10.56	9.6
VANGL2	0	0	0	0.05	0	0.06	0	0	0	0.08	0.05	0.02	0	0	0	0.02
BCAR1	137.03	142.78	160.35	138.59	152.8	149.75	152.76	155.42	132.88	156.73	149.37	150.3	154.37	145.88	163.91	156.13
PALM	46.62	45.41	59.19	45.29	16.21	18.48	15.94	14.83	55.52	47.49	46.35	48.45	17.66	16.38	15.31	15.35
TMEM218	6.09	7.33	6.8	6.39	9.46	6.83	8.02	7.46	7.69	5.51	7.99	6.96	7.46	6.06	5.44	7.15
PISD	17.15	20.47	18.84	19.86	20.6	18.68	19.18	17.92	21.67	20.34	18.68	19.75	20.91	21.34	19.4	19.26
EBLN2	0.47	0.47	0.31	0.07	0.24	0.09	0.31	0.36	0.39	0.24	0.31	0.52	0.39	0.72	0	0.83
ZMAT5	39.17	43.66	38.58	43.34	48.3	36.6	43.77	43.33	46.96	39.54	46.42	49	48.44	41.95	44.93	46.83
HOXC10	244.71	255.54	244.89	218.25	238.6	236.26	212.63	237.6	266.55	257.39	234.58	227.63	259.33	249.03	214.8	209.17
CTNS	31.89	30.27	28.54	27.94	32.82	32.45	30.01	28.62	35.45	35.36	25.74	27.63	36.8	40.34	27.26	30.15
SNX29	25.01	22.85	24.07	19.64	25.13	25.38	23.56	23.89	24.82	26.04	25.48	22.58	25.28	27.86	22.33	25.95
PPP1R7	67.01	68.91	63.25	77.15	67.97	70.92	70.42	74.51	76.02	72.49	76.04	78.13	72.53	73.03	74.19	75.98
U2AF2	124.49	123.1	116.18	122.98	126.06	123.88	119.16	125.98	120.18	124.33	127.06	135.17	127.76	125.85	139.86	127.62
EFHC1	5.53	4.69	3.96	4.36	3.54	4.05	4.88	4.09	5.38	3.91	4.42	3.7	5.24	4.04	3.66	3.68
IER5L	78.37	87.57	97.07	77.44	83.09	100.77	96.16	91.91	81.75	103.01	84.65	84.73	79.92	103.91	98.65	81.48
POLR2A	100.76	103.66	110.51	80.55	113.73	110.99	82.57	100.15	96.81	109.2	106.97	97.38	112.97	108.59	96.55	107.33
WNT2B	3.27	2.51	1.94	1.82	1.74	1.54	1.08	0.71	3.38	4.03	1.8	2.47	1.55	1.43	0.82	1.3
SUCLG1	46.29	46.65	46.58	46.7	56.31	50.81	50.47	50.36	53.21	46.83	50.06	53.45	48.22	48.05	50.29	54.13
ZNF804A	0.03	0	0	0.05	0	0	0	0	0	0	0.05	0	0	0.03	0	0
TTF1	5.72	5.83	5.41	7.33	7.09	6.87	6.26	7.72	6.01	5.8	6.4	6.98	8.74	6.52	6.54	7.32
KIF5A	0.09	0.11	0.12	0.02	0.44	0.41	0.36	0.36	0.3	0.14	0.02	0.15	0.47	0.56	0.43	0.38
LOC100132874	0	0	0	0	0.03	0	0	0	0	0	0	0	0	0	0	0
LY6G6F-LY6G6D	0	0	0	0	0	0	0	0	0	0	0	0	0	0	0	0.11
POMC	1.4	2.53	1.51	1.04	1.14	0.85	0.83	0.61	2.26	2.51	1.11	1.96	0.76	0.96	0.47	0.91
CPE	15.13	12.16	13.46	15.64	12.1	9.53	10.61	9.19	15.7	12.92	16.72	14.88	12.82	12.27	8.69	10.92
PDZRN4	0	0	0	0	0	0	0	0	0	0	0	0	0	0	0	0.04
SYCE1	0	0	0	0	0	0	0.1	0	0	0	0	0	0	0	0	0
DACT3	21.83	27.07	34.95	33.25	30.42	37.82	34.58	39.87	33.3	37.24	39.51	40.61	35.27	37.08	42.85	44.46
CRAMP1	11.61	10.54	10.28	8.92	9.76	10.01	10.67	10.73	9.07	11.99	10.3	9.14	12.01	11.48	10.99	9.99
FAM47E-STBD1	0	0	0	0	0	0	0	0	0	0	0	0.46	0	0	0	0.15
ATP6V0D1	141.19	144.68	145.69	145.78	136.57	133.75	133.36	130.34	153.3	138.17	149.44	159.07	133.96	135.36	151.63	151.26
PIP5KL1	5	7.51	4.08	4.49	4	3.41	3.02	2.86	5.94	5.35	2.64	4.52	3.96	4.7	1.9	3.01
VPS13B	10.6	10.75	13.71	12.48	10.51	11.23	11.14	8.75	10.15	11.77	12.86	10	8.47	10.07	9.31	10.46
SNX10	0	0	0.06	0.05	0.06	0.06	0	0	0	0.11	0	0.05	0	0	0	0
ZMIZ2	49.97	53.56	51.07	38.45	48.7	46.12	40.86	43.58	50.9	48.12	38.63	42.61	49.35	47.88	38.55	38.9
POGK	26.32	28.44	24.48	29.46	27.69	30.25	27.97	28.53	23.95	26.9	28.73	27.24	30.73	30.11	25.45	27.77
NAT8L	0.15	0.22	0.28	0.12	0.2	0.1	0.15	0.18	0.17	0.2	0.13	0.14	0.11	0.13	0.22	0.19
FGG	0	0	0	0	0.08	0	0	0	0	0	0	0	0	0	0	0
LOC107984974	3.01	2.52	2.69	4.34	3.92	3.5	3.35	2.52	2.18	2.21	2.94	3.6	3.5	3.02	3.39	3.83
RGPD4	0.09	0.23	0.22	0.05	0.16	0.09	0.15	0.18	0.21	0.22	0.13	0.15	0.11	0.24	0.12	0.17
TANC1	21.1	19.7	21.97	18.24	17.92	17.59	20.61	17.11	18.26	22.87	22.42	19.31	16.44	18.75	16.69	20.18
PDE1A	6.95	5.99	6.21	5.76	2.34	3.58	2.7	2.54	4.56	4.72	6.12	5.99	2.41	1.96	1.58	1.57
MSANTD1	0.08	0.03	0.02	0.1	0.02	0	0.1	0.07	0.17	0	0	0	0.32	0.02	0.16	0.02
NSUN7	0.57	0.77	0.91	0.59	0.91	0.15	0.44	0.24	0.77	0.92	0.25	0.18	0.39	0.59	0.06	0.25
C1orf123	73.13	68.44	62.5	67.89	72.86	79.45	75.69	73.84	76.2	74.02	83.37	81.04	84.18	74.88	81.41	79.38
FBXW7	5.33	7.52	5.19	5.35	5.49	4.95	6.28	6.29	7.61	6.47	6.84	6.11	5.88	5.02	5.19	7.53
RASL11A	4.75	3.06	3.45	5.3	5.65	3.7	5.21	6.83	5.59	5	5.58	7.16	7.12	5.97	6.73	8.59
MAN2A1	37.18	37.86	32.98	33.91	37.34	42.05	38.67	36.57	33.23	39.97	33.81	26.52	31.9	35.57	26.2	32.87
ARPC4-TTLL3	14.38	15.14	14.37	9.19	11.38	11.72	13.17	11.37	17.26	14.29	11.64	11.72	16.41	17.19	11.25	10.37
DSP	17.34	19.34	35.2	27.79	13.37	13.68	15.18	12.39	12.93	16.73	24.42	19.25	9	10.54	9.17	13.35
IL4I1	0.14	0.45	0.58	0.47	0.45	0.82	0.36	0.88	1.4	0.53	0.28	0.36	1.25	0.74	0.78	1.68
MILR1	1.02	1.24	1.03	1	1.96	0.41	0.48	1.72	1.23	1.68	0.88	1.03	2.07	1.48	1.71	1.14
C6orf52	0	0	0	0.22	0.24	0	0.17	1.04	0	0.23	0	0	0	0.25	0	0
PPP2R1A	283.67	296.64	316.91	292.27	268.03	283.45	285.9	298.27	299.15	306.1	300.14	319.17	272.84	288.09	320.31	320.23
ANAPC11	90.02	78.52	87.11	97.36	82.74	95.88	98.46	89.81	84.72	74.32	89.41	99.44	84.57	77.9	91.57	97.33
ABLIM1	1.27	1.45	2.05	1.34	2.58	2.52	1.97	2.18	1.24	1.14	1.71	1.27	2.3	2.09	0.96	1.67
NOTCH2NLA	1.8	1.97	1.63	1.92	2.72	3.16	1.84	2.03	1.26	1.71	1.76	2.19	1.17	2.32	1.47	1.84
ITPKB	7.6	7.18	5.6	7.34	7.21	8.55	5.83	6.77	10.91	10.04	10.32	8.58	8.19	8.92	6.98	9.18
N4BP1	18.19	18.98	20.32	16.46	18.31	19.93	18.08	17.51	17.09	18.84	17.98	16.86	19.06	19.93	17.96	17.39
ATP2B2	0	0.03	0	0	0	0	0.01	0	0	0	0	0.02	0	0	0	0
CBS	75.61	78.77	76.21	80.43	79.96	72.84	64.55	71.34	41.91	68.88	18.48	19.82	49.65	55.35	11.35	14.98
FAR2	5.21	4.88	3.71	4.05	4.96	4.29	3.7	4.91	5.36	4.47	4.96	4.72	3.44	4.68	3.24	4.32
USP17L22	0	0	0	0	0	0.01	0	0	0	0	0	0	0	0.01	0	0
ZNF709	0.57	0.6	0.76	0.57	0.5	1	0.33	0.7	0.65	0.27	0.48	0.87	0.68	0.93	0.6	0.68
OTULIN	4.38	4.05	4.62	5	5.37	4.93	4.77	4.59	4.62	4.72	5.35	4.82	4.5	4.83	5.33	5.33
PCDH7	13.6	14.4	9.52	9.55	4.43	4.27	2.93	2.85	12.55	13.3	11.44	10.12	4.25	4.07	3.21	3.69
MTNR1A	0	0	0.31	0.09	0	0.23	0.1	0	0.06	0.06	0.2	0	0.06	0.21	0	0.28
VIP	0.08	0	0.17	0	0	0	0	0	0	0	0	0	0	0	0	0
TUBG1	87.49	90.21	93.72	92.16	97.81	97.95	94.35	102.03	86.24	88.45	111.74	103.49	96.22	92.12	121.57	112.02
DPM2	64.39	67.52	73.46	65.94	57.75	72.84	61.09	62.66	65.02	59.35	69.06	73.6	74.63	61.7	76.54	67.38
CDK2AP2	86.65	71.51	91.84	68.8	84.07	79.45	96.06	75.91	77.26	70.52	70.42	69.78	93.36	72.33	88.43	73.64
HIST3H3	0	0	0	0	0	0	0.3	0	0	0	0	0	0	0	0	0
THAP11	36.3	28.01	32.85	31.03	33.19	34.15	34.95	29.34	28.01	31.91	28.41	30.86	33.31	31.35	31.65	34
PNKP	32.12	33.68	32.9	32.38	30.72	32.14	30.65	31.57	30.11	34.69	30.87	37.31	37.93	34.63	36.39	34.6
SLC26A6	12.31	16.05	15.77	10.91	13.31	12.57	11.58	13.14	14.56	15.15	12.28	15.11	15.48	17.63	9.64	12.31
ZC3HC1	20.11	19.62	21.62	19.47	21.69	19.27	20.64	20.91	21.51	21.85	24.75	22.31	23.75	20.85	23.32	20.84
RSRC1	17.5	18.46	15.35	18.98	16.68	18.85	16.12	20.64	17.79	18.47	23.37	20.36	19.69	19.9	19.09	19.26
GBP1	12.27	15.52	14.33	15.35	15.09	16.14	16.8	16	13.58	14.27	16.47	15.93	14.61	17.09	18.22	15.47
TMEM165	112.92	112.41	126.01	127.95	122.77	126.02	138.94	126.64	127.4	122.56	140.2	141.52	123.98	132.01	135.3	147.09
DLX1	0.43	0.7	0.66	0.87	2.26	2.46	3.16	3.08	0.44	0.78	1.11	0.98	1.86	2	2.6	2.31
EIF3M	129.2	126.72	115.32	142	134.36	130.82	137.31	128.11	119.48	119.48	128.75	123.94	114.51	128.78	117.62	118.42
SNED1	19.83	16.65	18.13	15.22	16.63	16.81	16.75	15.92	22.1	22.72	20.86	18.85	20.29	19.75	19.28	21.14
ADI1	139.63	132.55	125.17	133.42	143.82	131.63	150.77	142.91	155.33	135.67	144.15	133.84	146.31	134.54	151.72	147.21
SOX13	9.22	10.17	8.75	8.39	11.83	10.1	9.54	11.49	8.82	10.49	8.47	9.91	13.24	12.09	11.15	11.46
CHMP4B	106.96	115.3	107.31	115.91	114.1	108.4	105.19	126.22	117.84	117.53	121.16	119.8	108.12	117.79	111.97	108.68
RBM34	22.8	24.51	18.65	27.44	24.47	20.71	20.98	25.99	20.39	23.69	27.76	21.85	24.58	21.52	21.37	24.49
KCTD7	7.64	7.74	6.62	5.91	7.42	7.59	8.75	7.72	7.53	7.84	7.02	7.55	9.29	8.73	7.42	7.67
SKA1	5.27	4.49	4.65	5.46	8.61	7.24	7.46	6.43	5.76	5.7	7.95	7.09	9.22	9.1	8.39	10.09
PPP1R15A	116.21	116.89	126.49	116.54	126.38	118.55	120.28	120.15	111.24	124.07	103.16	107.94	147.14	123.47	113.9	112.24
SDHC	51.8	43.81	47.93	48.73	44.83	54.18	50.71	43.63	51.51	44.41	52.64	45.02	46.78	46.53	46.33	52.61
COA4	72.76	76.45	77.53	86.3	76.87	77.51	72.15	75.66	67.87	74.78	82.02	71.41	70.56	67.91	70.48	68.35
TP53AIP1	0	0	0	0	0	0.05	0	0	0	0	0	0	0.04	0	0	0
KEL	0	0	0.08	0.07	0	0.06	0.08	0	0	0	0.15	0	0	0.11	0	0.1
RAB2A	89.71	94.21	93.15	102.46	82.81	81.76	82.65	85.02	94.47	93.31	105.63	95.48	74.83	78.61	75.49	82.78
CPA5	0	0.05	0	0	0.14	0	0	0	0.07	0	0	0	0.07	0.14	0	0
SAFB2	20.26	24.47	20.8	21.91	23.02	21.01	19.9	23.71	21.94	25.06	23.26	24.34	18.53	25.4	25.44	22.3
DDIT3	83.4	67.96	65.64	79.81	77.22	57.77	59.82	60.39	86.58	103.37	23.93	27.64	87.08	92.71	26.22	32.12
F5	0.03	0.03	0.06	0.1	0.01	0.06	0.05	0.03	0.03	0.01	0.01	0.04	0.01	0.04	0.08	0.03
IZUMO4	2.6	4.27	1.34	1.99	3.5	3.85	2.05	2.29	2.77	4.79	1.96	2.74	4.3	3.43	2.53	2.62
LOC105377805	0.06	0.13	0.15	0.22	0.15	0.1	0.1	0.05	0	0.09	0.15	0.14	0.21	0.25	0.06	0.18
HIST1H3D	0.58	0	0.27	0.67	0.93	1.66	0.3	0.95	0.59	0	0.32	1.25	1.02	1.36	0.88	0.31
KRTAP2-2	0.37	0.51	0.49	0.41	0	0	0.74	0.44	1.35	0.25	0.95	0.83	1.1	0.57	0	0.3
GPR179	0	0	0.02	0.01	0	0.04	0.02	0	0.11	0.02	0	0	0	0	0.02	0
PIK3IP1	14.2	15.99	16.21	12.9	14.77	15.01	14.29	15.57	20.57	18.79	15.15	15.41	20.21	19	15.2	17.74
GPS2	124.6	120.04	118.27	105.12	127.86	136.71	127.36	121.4	117.69	129.49	124.67	127.31	130.96	132.19	133.05	113.67
C2orf68	17.22	15.41	16.82	14.51	20.08	17.55	14	15.34	16.61	20.43	16.92	17.03	21.35	19.51	18.86	18.49
LOC107984138	5.08	5.48	5.31	5.01	5.98	6.09	5.94	4.32	3.85	4.42	3.84	3.41	3.9	4.77	3.11	3.46
SPIRE1	17.84	20.31	17.68	19.77	17.47	18.45	18.12	18.25	14.34	19.33	17.03	15.65	15.46	19.28	12.41	15.74
SMYD5	32.78	33.05	34.31	31.05	34.03	31.99	35.24	33.1	25.33	29.88	27.92	28.24	31.48	29.62	27.87	30.24
CCDC34	7.63	8.78	7.33	8.6	10.06	6.73	7.4	10.74	8.69	6.3	8.99	8.57	8.46	8.94	12.73	11.46
PIAS4	19.89	21.76	19.91	18.93	23.26	23.37	22.4	21.7	24.33	22.19	24.45	22.8	27.15	27	23.36	25.02
FBXO7	118.92	109.51	113.66	108.1	119.69	127.03	125.3	119.12	110.63	114.18	104.72	107.48	125.06	122.18	111.73	122.53
PAFAH2	7.35	5.71	6.22	5.59	5.5	5.41	5.1	5.23	6.14	6.25	4.3	6.42	6.59	4.65	4.45	5.26
SST	0.88	0.22	0	0.21	0	0	0.22	0	0.22	0	0.44	0.42	0	0.23	0	0.43
ARV1	17.68	17.79	14.38	16.05	13.99	13.33	14.74	16.39	19.58	15.59	20.04	18.03	16.59	18.15	19.08	18.49
VAMP8	4.22	2.82	5.32	5.72	1.07	1.2	1.4	1.31	2.3	3.09	4.36	4.85	1.61	0.91	1.41	0.34
COPS2	32.63	35.87	28.03	36.02	36.78	34.16	38.53	35.22	34.6	34.62	35.66	33.97	34.47	35.85	31.94	34.89
DCLRE1A	2.71	2.51	2.33	2.75	3.1	3.05	3.36	2.08	2.38	2.32	2.73	1.9	2.93	2.3	2.6	2.66
MUC3A	0	0	0.01	0.02	0.02	0	0.02	0.01	0	0	0.01	0.01	0	0.02	0	0
TOP2A	34.39	34.77	32.91	32.24	49.13	47.13	49.82	41.81	38.94	36.68	55.6	45.86	54.38	52.21	55.75	59.31
MYRF	0.22	0.51	0.17	0.26	0.2	0.3	0.2	0.41	0.55	0.39	0.3	0.14	0.27	0.36	0.22	0.34
PARG	11.91	11.63	9.37	9.36	10.39	10.09	10.8	8.79	11.28	10.24	11.74	10.8	11.02	9.76	9.15	11.62
LOC105371921	1.04	0.53	1.81	0.55	1.37	0.51	0.44	1.25	0.75	0.31	0.76	1.28	0.91	0.46	1.41	0.29
DENND4A	8.19	7.98	6.92	7.46	8.05	6.98	6.45	6.46	6.47	6.91	7.25	6.15	5.8	6.79	5.73	7.02
GNG2	30.92	27.65	31.44	26.97	27.3	25.47	24.75	23.16	26.05	26.98	29.65	28.68	24.55	21.2	25.06	27.4
TMEM243	20.89	21.47	21.65	22.2	24.31	23.35	25.37	25.08	20.91	24.38	24.75	25.7	24.8	23.49	25.13	26.57
RNASEK	805.31	733.53	754.95	620.97	621.25	624.21	587.17	586.31	689.23	690.28	615.49	629.71	653.02	566.02	584.12	522.75
SLC38A5	59.54	63.82	52.47	55.29	42.09	47.41	52.69	50.23	48.42	45.63	47.15	48.03	42.89	35.72	53.04	52.38
RSRP1	21.02	21.89	17.84	16.31	23.14	20.7	20.49	17.92	28.61	22.85	15.41	16.82	23.88	27.12	16.54	19.01
CHMP1B	29.98	28.28	27.37	28.59	28.28	29.74	26.46	30.03	27.75	27.61	25.12	25.6	26.77	28.67	24.53	29.78
IL1RN	0.45	0.37	0.45	0	0.91	0.93	0.52	0.49	0.75	0.46	0.52	0.85	1.88	0.61	1.79	1.37
MS4A18	0	0	0	0	0	0.07	0	0	0	0	0	0	0	0	0	0
PTCH2	0.57	0.63	0.82	0.53	1	0.65	0.94	0.72	1.26	1.31	0.96	0.77	1.15	1.15	0.61	1.28
SMTNL1	0	0	0.16	0	0.08	0	0.08	0	0	0	0	0.08	0.08	0.08	0.08	0
TSC22D3	25.4	27.3	25.16	23.03	25.23	27.15	28.14	25.25	23.4	21.04	15.33	17.07	27.22	23.19	13.5	16.58
GSK3B	31.98	28.22	31.29	27.93	30.58	30.46	30.4	27.16	24.37	30.84	25.52	23.73	27.53	30.77	21.64	26.76
BCL10	14.68	13.51	13.61	15.3	16.4	16.07	15.97	15.94	17.27	13.34	16.35	13.81	15.56	19.37	15.26	15.59
GHRL	0.27	0.05	0.16	0.25	0.22	0.06	0.29	0.45	0.27	0.35	0.37	0	0	0.05	0.16	0.16
MRPL42	12.1	11.28	11.56	12.3	10.83	10.28	12.74	11.66	10.52	11.86	11.35	11.18	11.47	13.49	10.44	10.47
DGAT2	0.18	0.32	0.18	0.11	0.18	0.2	0.26	0.19	0.24	0.43	0.15	0.32	0.58	0.25	0.06	0.17
FAM219B	36.48	33.8	35.53	32.29	33.75	34.98	34.17	32.81	36.06	34.79	31.62	32.2	36.16	35.04	31.51	33.04
GPER1	22.89	21.12	21.25	17.69	22.06	21.17	20.3	21.05	24.4	27.61	18.38	18.43	22.6	22.57	18.95	20.02
SRM	388.68	374.43	400.4	376.31	329.45	333.13	332.91	377.63	334.24	330.31	367.29	365.62	308.48	277.2	374.98	325.2
ANKRD27	21.85	19.39	17.95	20.77	22.29	23.66	21.07	21.89	21	20.54	21.64	20.09	24.35	25.95	20.42	21.86
AAMP	63.39	65.61	60.74	65.34	60.31	63.71	67.53	67.13	60.96	62.29	58.86	62.16	57.01	58.89	58.88	58.34
CMSS1	21.69	25.65	24.65	25.38	25.81	25.29	21.63	24.3	24.04	20.79	25.25	22.3	19.5	24.23	19.55	22.44
CELF5	0.14	0.12	0.07	0.07	0.24	0	0.04	0.04	0	0.11	0.07	0.07	0	0.08	0	0.07
MED1	21.86	19.3	19.65	17.95	21.66	19.52	21.44	17.76	16.95	19.16	19.98	17.77	19.39	20.31	17.53	19.27
CARHSP1	35.05	38.49	43.84	39.36	47.83	56.06	57.48	56.85	48.75	44.65	47.81	52.98	63.35	60.28	62.64	67.91
ANAPC13	117.98	122.02	109.06	115.53	110.59	105.84	119.62	106.8	114.56	110.66	121.57	102.21	94.35	104.98	104.19	114.13
LLGL1	41.91	38.92	47.04	42.77	41.24	42.81	44.15	45.2	41.93	42.78	42.51	47.29	42.37	45.42	43.59	45.12
SEM1	58.65	56.66	55.06	55.69	63.34	56.51	62.99	51.49	58.58	60.28	68.95	59.58	55.66	63.39	57.47	56.84
KLHL32	0.03	0.01	0.09	0.11	0.06	0.12	0.08	0.03	0.07	0	0.09	0.03	0.08	0.05	0.05	0
CBWD6	3.47	4.46	5.15	4.97	6.23	5.86	3.07	2.78	4.24	5.13	2.93	4.27	3.22	5.81	5.68	4.29
BTG2	11.78	12.34	12.51	10.84	10.46	12.15	10.03	7.91	17.61	16.28	13.33	14.89	10.55	11.29	9.28	11.25
LOC107984043	0	0	0	0.16	0.36	0.2	0.09	0.08	0.43	0	0.26	0.08	0	0.09	0.09	0
MEX3D	57.82	63.44	63.75	58.22	63.87	68.91	65.93	70.88	60.75	68.09	58.95	67.67	67.2	65.91	69.49	66.81
KPRP	0	0	0	0	0	0	0	0	0	0.05	0.05	0.05	0.05	0	0	0
CRTAC1	0.06	0.13	0	0	0.13	0.22	0.06	0.16	0	0	0.06	0.08	0.22	0	0	0.13
COX6B1	254.33	281.12	255.87	263.72	234.98	220.89	253.39	240.45	271.11	271.69	257.96	277.81	264.63	250.16	257.34	259.22
CCZ1B	17.58	16.64	16.29	15.66	16.13	17.75	22.17	17.59	17.36	16.55	17.63	18.48	17.99	20.26	17.26	19.55
TAF5L	15.75	15.37	15.66	15.92	15.4	14.85	16.14	15.58	13.12	16.05	16.76	15.55	14.78	15.94	17.04	15.65
ZNF438	4.99	5.1	5.47	4.18	5.83	6.59	4.45	5.12	4.71	5.27	5.35	4.19	5.44	6.36	4.2	5.18
LOC112267939	0	0	0	0	0.24	0.06	0	0	0	0	0	0.16	0	0.05	0	0
SCNN1D	2.77	3.45	1.06	1.63	3.33	2.62	2.9	2.3	3.21	2.74	1.49	2.4	3.23	3.53	1.97	2.15
PSMC3IP	3.92	5.27	4.82	3.99	6.05	4.8	5.2	4.76	3.83	3.82	7.55	6.18	6.88	5.5	5.9	7.04
IQCA1	0.22	0.22	0.49	0.66	0.16	0.3	0.21	0.2	0.46	0.26	0.6	0.42	0.43	0.18	0.08	0.12
MLXIPL	0.05	0.05	0	0	0	0.06	0	0.05	0.11	0.05	0	0	0.05	0.05	0	0
MYO19	19.25	17.24	18.87	21.64	22.24	22.54	27.65	21.42	18.87	18.69	24.13	21.79	25.18	23.17	23.79	25.33
MCM7	66.47	65.37	71.92	68.56	86.64	86.56	90.16	83.52	64.6	57.73	75.05	83.16	86.53	80.29	93.9	104.67
FMNL2	8.35	7.39	4.71	6.06	8.21	6.86	7.54	7.4	9.59	10.6	7.8	7.23	9.91	9.69	9.26	9.12
CX3CR1	0	0.04	0.17	0.04	0	0	0.08	0	0.08	0.04	0.36	0.24	0.13	0	0.08	0.16
ZNF117	1.13	1.13	0.77	0.78	1.2	0.33	1.16	0.34	0.2	0.82	0.42	1.02	0.64	1.66	0.41	1.16
TEX49	0	0.09	0	0	0	0	0	0	0	0	0	0	0	0	0	0
CPTP	58.67	59.2	61.65	55.17	54.79	53.08	54.67	57.14	55.43	59.95	52.16	58.63	53.71	49.78	56.65	54.29
FAM43A	36.07	41.53	43.3	31.52	46.24	44.8	51.79	50.6	44.25	56.9	31.97	39.72	53.25	50.7	43.15	52.41
ATP6V1E1	134.34	130.07	140.19	141.01	117.24	133.03	132.27	126.95	114.82	121.26	127.57	125.26	106.38	107.69	113.85	115.77
BCAM	3.64	4.7	3.19	3.7	3.06	2.31	2.55	3	2.9	3.33	1.87	2.45	1.71	1.85	1.75	1.42
GLT8D2	63.19	56.08	48.76	57.54	64.78	59.59	61.77	61.16	73.34	76.01	78.22	69.09	68.22	73.21	71.93	72.11
PLXNB1	13.36	14.17	13.77	11.39	10.31	9.34	9.23	8.81	13.13	15.35	9.77	8.76	8.75	9.93	7.4	8.18
SPRN	0.43	0.5	1.12	0.62	0.36	0.51	0.65	0.22	1.68	1.2	0.69	1.28	0.65	0.63	0.43	0.75
LOC107986255	1.05	0.88	0.93	0.73	0.53	0.9	0.64	1.16	0.78	2.17	0	1.15	0.28	0	0.33	0.81
PMPCA	42.49	42.04	44.7	42.81	38.98	39.49	40.94	41.42	45.12	41.27	41.93	42.34	38.03	40.54	45.46	48.53
IL13RA1	39.45	41.46	43.2	45.31	44.25	47.58	49.48	48.47	39.42	42.67	46.8	44.46	45.35	51.59	42.56	48.33
KNL1	3.8	4.2	4.38	4.36	6.62	6.12	6.45	4.98	4.83	3.95	7.15	5.06	6.6	6.47	6.77	8.31
ZNF773	4.97	4.24	5.8	4.85	3.41	5.38	3.51	3.91	5.05	5.48	3.6	4.31	5.96	8.08	3.25	3.95
HNF1A	0.45	0.34	0.61	0.31	0.57	0.59	0.41	0.28	0.41	0.43	0.18	0.43	0.61	0.62	1.01	0.62
ARHGAP25	0.36	0	0.07	0.07	0	0.16	0	0.07	0	0	0	0.07	0.07	0.15	0	0.14
PSG8	0.14	0.24	0.7	0.25	0.15	0.48	0.29	0.14	0	0.07	0.15	0.12	0.2	0	0.2	0.26
HIST1H4C	0.76	0	0	0.36	0	0.44	1.53	0.36	0	0	0	0	0.39	0.4	0	0.76
IPO13	37.24	36.52	40.43	35.23	37.56	39.93	35.27	34.05	39.58	41.59	38.17	40.13	41.35	39.51	42.47	38.8
MPP7	1.97	2.06	1.4	0.69	0.4	0.45	1.57	0.65	1.13	0.54	0.46	0.27	0.69	0.56	0.34	0.45
VDAC1	192.4	193.81	185.7	204.31	183.7	200.4	210.65	203.01	184.58	191.04	213.65	206.32	190.54	194.14	189.41	205.38
ACKR1	0	0	0	0	0	0	0	0	0	0	0	0.06	0	0	0	0
SOX21	0	0	0	0	0	0	0	0	0	0	0	0.08	0	0	0	0
AJAP1	1.01	0.79	1.13	0.96	1.52	2.87	2.29	2.38	1.07	1.56	0.77	1.78	2.34	2.7	3.72	2.95
KLHL28	6.96	6.16	6.74	4.73	6.62	7.01	7.78	6.06	6.58	5.83	5.15	4.99	6.28	6.01	4.19	7.77
CHRFAM7A	0.62	0.18	0.42	0.45	0.52	0.39	0.68	0.78	0.27	0.47	0.37	0.37	0.71	0.75	0.41	0.88
IER3IP1	36.35	39.37	37.14	42.43	37.56	35.41	42.35	42.24	40.25	32.79	45.58	40.02	37.3	35.38	42.65	44.15
BCOR	16.34	19.76	17.92	15.4	16.01	17.66	16.48	15.09	11.98	17.69	15.75	13.84	13.86	16.27	12.58	13.51
C1QL3	0.52	0.21	0.21	0.67	0.42	0.59	0.46	0.43	0.47	0.37	0.25	0.49	0.42	0.48	0.41	0.35
ITGA2	6.84	6.75	7.11	5.33	7.21	6.38	6.92	5.35	5.55	6.74	6.66	6.23	5.28	5.18	5.9	7.36
SLC22A1	0.15	0	0.23	0	0	0	0	0.21	0.11	0	0	0.07	0	0.08	0.08	0
CREG2	0.51	0.4	0.52	0.15	0.35	0.66	0.66	0.5	0.51	0.27	0.51	0.72	0.49	0.51	1.41	0.72
NKX3-2	0	0.06	0	0	0.12	0	0	0.05	0	0.12	0.11	0	0	0	0	0.06
ZNF480	6.1	5.04	3.31	5.8	6.02	4.74	5.91	6.59	5.66	5.77	5.96	5.76	5.23	6.24	4.34	4.9
TMEM178A	0.46	0.62	0.26	0.36	0.39	0.11	0.48	0.27	0.54	0.48	0.25	0.29	0.28	0.4	0.15	0.09
SLC11A1	0.16	0.19	0.12	0.14	0.2	0.13	0.04	0.22	0.23	0.16	0.14	0.26	0.04	0.2	0.16	0.23
FAM216A	10.57	8.52	10.23	11.41	11.97	14.26	11.93	11.01	10.2	7.57	10.69	10.58	10.46	10.8	8.69	9.19
SMPDL3B	0	0.16	0	0.07	0	0	0.05	0	0	0	0	0.08	0.08	0	0	0
USP17L17	0	0	0	0	0	0.01	0	0	0	0	0	0	0	0	0.04	0
KIAA1551	5.99	5.49	5.19	5.71	6.08	5.35	5.31	5.43	4.54	5.59	5.04	4.68	6.26	6.45	4.36	4.68
TAOK1	21.75	22.3	22.59	22.59	23.39	25.22	24.26	21.31	17.75	20.79	21.05	18.02	18.44	21.82	19.02	22.78
TINF2	48.37	45.53	48.28	43.05	43.12	47.85	48.44	43.87	44.1	42.73	44.12	43.7	47.35	45.15	44.23	48.66
KANK1	30.55	31.2	31.87	28.09	28.43	30.59	29.42	23.31	30.43	32.58	33.43	32.33	28.72	30.8	29.16	31.98
SLC46A1	4.9	4.31	4.95	4.16	3.98	3.83	3.36	3.81	4.31	3.99	5.03	4.6	4.15	3.46	4.64	4.02
GPR156	0.31	0.36	0.8	0.37	0.41	0.41	0.37	0.6	0.24	0.19	0.39	0.35	0.25	0.19	0.2	0.36
BUD23	45.87	44.41	48.22	51.67	45.91	46.01	48.77	42.45	49.01	49.61	49.32	46.89	42.49	46.56	41.4	41.67
C1orf229	0.57	0.98	1.23	0.42	0.46	0.92	0.34	0.68	0.76	0.83	1.02	0.58	1.18	1.19	1.17	0.69
TLR4	5.29	6.34	7.71	7.9	7.69	7.84	9.29	9.01	6.98	5.29	7.26	6.44	8.14	9.18	6.54	8.99
RPL10	1173.02	1181.28	1073.59	1293.5	1207.27	1233.01	1413.86	1291.18	982.4	972.2	937.1	975.62	1031.24	1116.02	1030.13	1050.61
LMO7DN	0.11	0.11	0.13	0.42	0.25	0.05	0.08	0.21	0.23	0.23	0	0.22	0	0.23	0.11	0.11
VMA21	8.45	8.14	9.69	9.09	9.68	9.1	10.59	9.61	8.14	7.83	9.54	9.66	7.92	8.92	7.8	10.19
GNB1	410.58	390.51	442.21	403.66	419.93	419.35	447.19	424.17	383.41	378.51	404.51	395.78	405.02	404.21	413.75	421.85
FCGBP	0.44	0.55	0.79	0.58	0.12	0.17	0.05	0.04	0.57	0.36	0.45	0.54	0.12	0.07	0.1	0.16
HSPB9	0	0	0	0.21	0	0	0	0	0.23	0	0	0	0	0	0	0
KIAA1549L	20.37	16.8	22.43	19.54	16.56	17.82	16.39	14.41	11.58	17.5	17.76	15.89	14.02	12.67	12.62	18.12
ATP1A3	0.15	0.15	0.37	0.27	0.45	0.68	0.58	0.38	0.18	0.27	0.29	0.14	0.61	0.08	0.37	0.29
TMED4	71.57	69.91	64.88	64.16	69.3	65.77	70.16	62.59	72.47	74.1	71.94	66.34	72.37	69.68	61.73	66.55
GPR37	0.41	0.39	0.3	0.42	0.87	1	1.54	1.36	0.18	0.35	0.42	0.41	0.91	0.74	0.93	1.25
NTN5	0.86	0.36	0.7	0.17	0.76	0.52	0.3	0.24	0.78	0.97	0.27	0.55	0.39	0.68	0.16	0.18
DDR1	22.8	23.35	25.82	21.55	18.52	21.91	19.69	17.57	22.41	25.65	20.06	19.18	17.38	18.09	14.97	16.66
SLC31A2	16.07	12.21	10.53	16.16	14.28	15.57	17.51	15.53	14.48	13.98	8.81	9.5	12.19	15.54	15.03	14.54
ITFG1	59	57.85	58.74	53.5	51.81	52.99	50.27	46.36	55.52	51.1	51.38	48.39	45.15	43	42.15	45.62
LOC107984862	0.65	0.89	0.76	0.63	0.73	1.24	0.64	0.92	1	1.38	0.6	1.23	1.11	0.98	0.72	1.06
FYB1	2.07	2.41	2.04	1.93	1.1	1.11	0.39	0.66	1.57	2.23	2.63	1.29	0.72	0.49	0.26	0.55
SH3RF3	13.88	13.36	12.64	14.07	16.01	17	14.24	14.04	13.62	14.77	12.15	12.76	14.37	15.66	11.42	13.59
SESN1	13.69	13.04	10.97	11.12	11.49	9.43	10.67	9.34	13.7	13.11	13.71	10.96	10.42	9.82	8.82	10.77
RAPGEF2	14.99	14.38	12.15	14.38	17.32	14.88	15.14	13.04	14.22	14.65	15.34	13.28	15.42	15.85	12.49	13.98
USP3	7.62	7.41	7.46	7.58	8.07	8.55	8.32	8.32	6.9	8.42	6.97	7.05	7.62	7.94	7.6	7.57
PHETA2	43.86	46.73	47.27	42.38	50.56	50.47	51.54	52.91	51.38	46.1	60.09	60.08	53.55	57.66	67.14	69.82
SOX8	0.25	0.34	0.64	0.16	0.17	0.33	0.17	0.43	0.3	0.26	0.21	0.28	0.38	0.52	0.29	0.2
RDH11	42.96	44.08	46.73	47.9	44.05	50.15	43.16	45.4	46.06	44.54	49.54	47.92	43.9	48.27	47.95	48.66
PARP4	41.04	38.94	35.25	39.24	42.19	46.58	45.22	41.72	38.6	37.2	41.43	39.73	42.76	44.11	41.22	46.36
SLC25A21	0.29	0.07	0.37	0.14	0.22	0.17	0.51	0.14	0.15	0.18	0	0.07	0.37	0.15	0.15	0.29
COL18A1	132.5	128.21	182.35	173.54	178.42	190.59	174.9	174.51	138.37	154.65	162.06	166.13	196.11	204.94	176.44	180.38
PARD6G	7.64	5.27	6.06	6.2	4.57	3.62	4.5	4.29	7.27	7.71	6.54	7.25	5.18	4.54	4.49	5.19
ZNF277	10.09	9.28	8.52	10.19	11.08	11.25	12.51	10.33	10.81	8.6	7.85	9.39	9.79	13.52	7.41	8.37
ZNF311	0.35	0.57	0.66	0.47	1.01	0.44	0.52	0.64	0.61	0.2	0.98	0.42	0.67	0.41	0.29	0.59
PRR11	13.59	11.89	13.75	13.59	20.28	20.51	20.56	18.56	15.2	15.87	23.31	22.07	24.03	24.46	23.23	25.34
TMEM92	0.53	0.56	0.54	0.98	0.65	0.96	1.05	1.89	1.17	0.67	1.5	1.51	1.31	1.13	1.69	0.93
CLPTM1	213.55	212.59	223.37	194.79	200.44	195.39	182.67	202.83	207.08	211.75	203.6	208.82	210.27	208.9	212.39	191.34
PTER	5.28	5.61	6.31	6.8	7.52	6.09	6.9	6.89	4.14	4.66	5.43	4.06	5.6	5.75	3.13	5.17
SLCO2A1	0.09	0.15	0.31	0.25	0.83	0.39	0.63	1.13	0.23	0.53	0.45	0.63	1.51	1.05	1.67	2.95
LRRC23	6.21	7.99	8.2	7.83	7.62	9.97	8.72	8.27	6.22	6.46	7.97	6.27	8.22	6.56	6.45	5.34
SMCO3	0.06	0	0	0	0	0	0	0	0	0	0	0	0	0	0	0
RDH8	0.15	0	0	0	0	0	0.08	0	0	0	0	0	0	0	0	0
PIM3	36.31	33.4	36.83	33.81	45.09	45.51	49.53	43.1	40.71	42.79	34.02	35.96	48.91	56.58	46.48	45.13
TRIM64C	0	0	0	0	0	0	0	0	0	0	0	0	0.1	0	0	0
C9orf163	0.05	0.2	0.21	0.05	0.15	0.51	0.17	0.09	0.26	0	0.23	0.14	0.1	0.15	0.05	0.11
C2orf27B	0.12	0	0	0.12	0	0	0	0	0	0	0	0	0	0	0	0
MRPL14	43.23	41.03	40.97	48.85	46.86	43.22	53.34	42.15	45.3	36.38	46.34	51.18	38.97	45.22	43.92	53.47
PMEL	0.51	0.14	0.42	0.71	0.35	0.78	0.14	0.24	0.39	1.14	0.47	0.2	0.35	0.14	0.51	0.27
CCNQ	32.74	28.59	34.67	35.45	33.72	36.3	35.14	34.98	30.11	33.98	35.59	32.19	30.72	29.56	33.49	33.54
LRRC63	0.1	0	0	0	0.09	0.07	0.09	0	0.08	0	0	0.07	0.09	0.16	0	0.09
CPT1B	2.36	2.7	2.74	1.56	3.05	3.05	2.53	2.14	3.06	2.59	1.57	1.53	3.59	2.94	1.73	1.71
ZNF275	12.82	13.57	14.38	14.21	10.85	13.42	13.59	12.98	9.45	12.53	13.79	11.94	11.66	14.07	12.46	14.04
LRRTM4	0.04	0	0	0	0	0	0	0	0	0	0	0	0	0	0	0
AMMECR1	7.4	7.87	7.21	7.67	9.77	9.33	10.06	9.61	7.18	8.08	9.07	7.81	10.53	9.97	9.71	12.82
PGBD4	2.06	1.67	0.9	1.34	1.25	0.88	1.49	1.55	1.29	0.98	1.48	1.01	1.13	1.09	0.72	1.24
AP1S1	162.43	171.06	177.81	165.36	153.73	152.88	163.89	148.4	155.35	159.02	164.06	170.7	149.1	147.8	166.89	166.93
SLITRK2	0	0	0	0	0	0.04	0	0	0	0	0.06	0	0	0.1	0	0.06
MYH4	0	0	0.02	0	0	0	0	0	0.11	0.02	0	0	0	0	0	0
TRIR	290.86	306.77	302.14	302.84	298.7	307.76	282.37	316.88	276.19	279.47	272.57	285.14	297.17	286.4	282.01	272.91
CCDC15	1.96	1.73	2.03	1.59	2.67	2.55	2.71	2.16	2.22	2.49	2.72	3.36	3.31	2.45	2.89	2.51
CCBE1	27.33	31.17	34.2	39.67	30.04	30.02	28.13	30.07	31.99	34.58	40.18	40.4	29.4	34.44	24.56	29.11
HSPH1	46.04	46.64	46.51	46.81	49.99	48.43	43.73	42	38.97	40.67	50.11	41.13	42.48	40.84	40.44	38.98
RYK	42.54	47.01	44.43	45.9	46.49	47.02	48.28	46.01	42.04	45.02	45.08	42.88	42	43.79	40.78	44.9
TRNP1	189.05	196.06	231.69	189.03	250.05	271.29	316.8	293.33	189.73	219.4	191.59	203.47	311.09	304.55	351.65	346.7
ADARB2	0	0	0	0	0	0	0	0	0	0	0.01	0	0	0	0	0
HCFC1	46.24	45.95	51	39.41	49.54	48.83	43.15	45.65	37.57	42.58	44.47	41.06	43.05	43.05	49.76	50.97
PBX2	28.09	28.11	25.6	24.18	30.52	29.61	27.57	30.64	31.74	36.96	29.93	32.13	36.68	34.59	29.72	30.26
KRIT1	16.94	17.63	16.8	17.92	20.55	18.25	17.46	18.3	18.78	18.3	19.05	16.4	17.6	19.55	17.12	15.43
LOC100652901	1.32	1.09	1.73	1.08	1.74	1.76	1.84	0.78	1.17	1.2	1.15	1.03	0.86	0.48	0.47	1.05
OPRK1	0	0	0	0	0	0.03	0.03	0	0	0.03	0	0.02	0	0	0	0
MED6	13.06	12.78	11.57	12.96	11.8	13.17	14.54	13.34	12.89	10.52	15.1	13.89	11.31	11.72	13.09	12.04
KALRN	2.94	2.72	4.23	3.07	3.18	2.02	2.53	3.17	3.08	3.09	3.19	3.57	2.75	2.34	2.59	2.64
GATA2	11.98	13.6	13.57	11.03	12.31	13.02	12.62	11.53	10.22	14.11	9.37	11.17	9.77	10.04	11.82	10.66
MRFAP1L1	39.72	37.23	34.12	40.6	39.59	37.88	37.66	39.08	40.9	38.98	42.18	33.79	43.91	42.76	33.43	43.41
RGS10	48.85	50.11	45.01	58.8	48.71	47.67	48.58	58.62	42.71	47.93	48.39	46.8	45.53	57.15	49.17	49.56
GSG1L	0	0	0	0	0	0	0	0	0	0	0	0	0	0	0.12	0
SLC14A2	0.06	0.09	0.46	0.05	0.15	0.2	0.14	0.18	0.12	0.2	0.28	0.12	0.13	0.16	0.09	0.36
ZNF12	7.17	8.5	7.95	8.4	7.48	8.83	8.18	8.46	8.06	8.6	7.4	6.77	7.64	7.87	6.85	8.09
ZNF487	1.72	1.97	2.54	2.19	2.49	2.15	2.17	2.18	2.07	2.15	1.72	1.73	1.4	1.42	1.73	1.81
CAMK2N1	91.76	95.54	102.74	85.27	108.79	97.24	95.76	106.91	92.86	102.53	93.22	101.72	105.57	106.88	88.84	101.48
EHD1	140.38	139.72	141.59	118.63	119.41	117.06	119.2	119.89	138.14	143.28	139.41	135.38	110.06	124.66	134.77	119.46
CNST	22.94	21.55	23.8	20.43	19.12	16.76	22.13	16.97	20.45	20.99	19.74	16.88	17.73	18.97	15.84	17.6
SHROOM2	0.75	1.2	1.22	1.49	0.82	1.14	1.77	1.58	0.51	1.19	2.08	1.41	0.59	1.35	1.17	1.32
TPTEP2-CSNK1E	2.14	2.48	2.86	0.98	1.8	0	1.04	0.33	1.07	1.11	1.05	2.36	1.08	2.16	1.06	1.37
CCDC3	0.15	0.08	0	0.18	0	0.04	0.08	0.07	0.08	0.08	0.15	0.16	0	0.12	0.08	0.15
FAM72C	1.81	1	1.9	0.29	2.22	1.92	1.62	2.07	2.79	2	0.8	1.38	3.15	1.94	1.65	2.78
C20orf27	101.81	105.94	104.14	109.53	111.18	105.34	104.85	123.4	80.73	98.84	88.67	103.89	100.98	103.9	111.06	113.36
ZXDA	2.94	2.41	2.34	3.28	2.51	3.23	2.55	2.22	2.27	2.6	2.43	1.96	2.28	2.31	2.88	2.55
RTL10	17.24	19.29	23.06	19.67	17.56	19.84	20.07	19.58	15.31	18.19	20.07	21.63	18.33	20.22	19.69	18.65
TUBGCP3	16.25	17.69	15.39	13.46	18.44	18.39	20.16	19.66	15.72	13.41	15.65	16.61	14.57	14.93	15.69	18.25
DYRK2	13.62	13.9	13.82	14.73	12.79	14.91	14.44	12.82	12.77	13.74	15.65	12.93	12.58	15.21	12.32	13.78
PHKG2	13.48	10.17	11.54	10.63	12.04	11.7	11.58	13.49	15.19	13.39	12.95	14.2	13.71	11.39	13.75	14.52
MLNR	0	0	0	0	0	0	0.11	0.2	0	0	0	0	0	0.11	0	0
ESR2	0.05	0	0.1	0	0.05	0.05	0.14	0.04	0.1	0	0.09	0.05	0.03	0	0	0
ASB4	0	0	0	0	0.03	0	0	0	0	0	0	0	0	0	0	0.03
MAP3K3	38.94	43.01	44.03	38.41	38.4	39.57	42.79	41.6	36.31	37.86	40.83	42.03	38.29	37.98	38.3	43.2
UNK	17.51	16.7	19.68	16.74	18.71	16.99	19.73	19.61	18.44	19.03	17.47	17	22.28	20.08	21.47	21.37
PJA1	23.19	24.67	24.21	23.98	26.16	25.78	25.28	26.93	21.58	26.1	30.19	25.25	27.63	23.87	28.14	26.81
AP3D1	109.9	114.88	113.44	107.25	113.38	106.27	101.71	116.91	104.87	120.4	114.47	114.43	106.96	113.78	108.81	113.78
TBCD	56.18	52.02	54.19	50.6	57.51	55.33	59.15	61.05	58.05	54.39	55.25	60.58	58.5	57.46	60.85	63.75
PTGS2	0.25	0.09	0.09	0.13	0.61	0.13	0.17	0.18	0.11	0.32	0.25	0.24	0.23	0.29	0.14	0.19
CYP2C19	0.03	0.03	0.03	0	0.03	0	0.03	0.06	0.03	0.03	0	0	0.03	0	0.03	0
MUTYH	8.63	10.23	6.44	7.54	8.46	7	10.83	10.05	8.42	6.54	7.38	7.4	9.4	10.8	9.47	8.99
CDCP2	0	0	0.13	0	0	0	0.13	0	0	0	0	0	0	0	0	0
TAF11	14.32	17.24	15.59	15.96	14.7	19.06	17.06	14.75	18.22	17.77	20.22	20.27	18.36	15.7	17.26	22.72
DARS	35.77	34.02	32.26	40.45	38.37	37.32	39.11	38.53	33.58	30.4	34.74	33.06	34.88	34.09	29.33	34.17
TMBIM6	607.56	590.18	617.32	587.11	613.85	634.41	676.01	603.48	542	527.48	530.92	546.78	592.26	589.37	542.9	613.52
KRBA1	12.08	11.99	12.64	13.21	13.12	11.11	12.06	12.09	12.85	12.87	11.69	11.5	11.81	12.65	11.13	12.25
ST20-MTHFS	0.46	0	0	0.42	0.77	0	0	0.8	0.45	0	0	0.41	0	0	1.07	0
EMP1	335.35	334.93	348.08	339.62	348.91	376.24	413.12	360.3	353.63	371.49	350.84	347.31	383.75	416.84	370.69	434.92
ADH1C	0	0	0	0.21	0.15	0.17	0.07	0.21	0.23	0.15	0.44	0	0.22	0.22	0.22	0.43
PASD1	0	0	0	0	0	0	0	0	0	0.04	0	0	0	0	0	0
KCNH8	0	0	0	0	0	0	0	0	0	0	0	0	0	0.03	0	0
PBK	13.83	14.96	15.44	12.38	18.38	14.95	19.8	16.32	16.11	12.34	22.31	18.63	20.11	16.38	21.71	23.77
DSC3	0.05	0.04	0.05	0.08	0.08	0.11	0.03	0.09	0.1	0.18	0.11	0.1	0.2	0.16	0.03	0.07
PSMB9	11.19	10.85	10.93	14.04	24.36	21.72	22.87	25.01	17.06	14.35	15.86	17.32	22.33	20.98	21.12	25.54
TNFRSF8	0.04	0.14	0.07	0.07	0.11	0	0.17	0.07	0	0	0.14	0	0.14	0.11	0	0.03
LRCH2	1.73	1.76	1.46	1.55	1.81	1.7	1.78	1.7	2.91	2.03	2.15	1.87	2.01	2.2	1.99	2.67
UBAP1L	0.88	0.66	0.55	0.26	0.58	0.42	0.38	0.71	0.77	1.09	0.18	0.27	0.67	0.4	0.63	0.37
ENPP1	16.8	16.46	15.74	18.38	13.87	15.82	17.3	14.21	17.46	19.85	23.35	21.43	16.8	16.59	17.54	19.69
DLX5	0.64	0.44	0.84	0.68	0.28	0.1	0.37	0.17	0.19	0.19	0.55	0.88	0.19	0.6	0.09	0.45
ID4	3.09	3.83	5.36	3.1	5.52	5.23	6.15	5.25	2.45	3.14	3.17	2.23	3.1	3.45	2.7	3.86
BOLA1	14.69	12.36	10.39	16.73	17.44	11.98	16.38	15.4	16.76	15.79	16.92	16.55	15.47	10.48	13.08	14.76
PRKCD	23.79	26.22	28.21	26.04	28.02	29.48	31.5	29.56	23.77	26.18	27.14	26.49	28.3	30.39	30.51	29.05
VN1R2	0.4	0.45	0.41	0.27	0.48	1.14	0.4	0.65	0.51	0.21	0.33	0.38	0.41	0.62	1.82	0.59
TMEM107	5.63	5.78	7	6.19	6.51	4.9	7.59	6.34	6.2	4.5	7.07	5.68	6.55	6.02	6.25	6.72
SNRK	8.56	7.47	8.26	8.24	8.38	8.97	9.06	7.71	7.39	6.63	8.53	7.97	7.31	8.62	7	8.6
CTF1	37.89	36.9	36.65	34.92	46.36	44.12	40.56	51.06	39.01	39.65	33.04	34.32	50.52	44.99	38.2	35.86
SAA1	0.25	0	1.25	0	0.25	0	0.25	0	0	0.26	0.25	0.24	0	0	0	0
SFXN5	8.13	7.35	6.78	7.51	7.65	7.18	8.01	7.96	8.32	7.93	8.92	9.25	8.08	8.2	9.27	9.01
POLR2I	41.09	44.54	33.24	45.37	38.68	31.97	38.43	41.08	39.36	36.81	34.88	44.2	45.4	41.04	40.6	35.17
FAM133B	11.31	10.91	10.89	13.04	13.59	14.68	13.58	11.49	12.5	9.74	13.72	15.84	11.64	13.9	14	14.48
BARX1	0	0.27	0.09	0	0	0	0.7	0.08	0.09	0	0	0.08	0	0	0	0.26
DDHD2	19.7	20.7	20.95	21.41	17.71	18.15	19.33	16.64	19.41	19.16	22.14	21.15	19.7	19.74	17.37	19.78
MOSPD3	64.61	58.52	69.06	59.53	66.22	70.6	64.85	72.29	66.4	66.88	64.78	66.5	77.6	69.57	79.21	61.98
TAP2	23.64	21.98	24.32	26.18	29.74	31.09	28.92	29.47	18.73	21.25	22.85	22.76	30.44	30.53	26.43	27.45
WRB	21.02	16.93	19.49	22.23	21.34	21.8	22.13	20.1	19.37	16.08	16.83	19.19	15.28	19.22	17.84	20.27
BDH1	2.28	2.47	1.94	1.88	2.12	2.7	2.63	3.4	3.38	3.91	2.25	2.49	2.61	3.38	3	3.79
RNF126	72.7	76.61	89.55	78.88	76.93	78.51	84.04	86.42	67.72	76.27	73.92	82.15	72.81	75.25	79.52	83.8
C9orf47	0.03	0.11	0.14	0.05	0.05	0.09	0.16	0.02	0.03	0	0.1	0.18	0.22	0.06	0.05	0.18
BICDL1	0	0.05	0	0	0	0	0.09	0	0.1	0.1	0.14	0.07	0.05	0.05	0	0.07
CDK5	30.02	23.74	27.54	32.17	29.12	27.5	30.8	25.89	31.19	21.67	26.61	26.84	26.56	25.24	28.02	28.39
PLPP1	135.89	132.56	114.59	106.34	136.39	125.02	132.58	126.79	199.49	166.67	145.46	147.25	151.17	148.18	139.25	152.42
COQ2	20.61	18.45	21.05	20.26	25.84	25.18	28.52	25.93	21.27	19.01	23.03	21.07	27.63	24.54	25.98	25.19
TRIM64B	0	0	0	0	0	0.1	0	0	0	0	0	0	0	0	0	0
DCHS1	23.43	21.19	22.64	19.9	19.42	19.59	18.93	16.71	21.23	23.04	22.99	20.65	20.76	20.84	21.34	21.09
AOC2	0.25	0.45	0.45	0.23	0.44	0.34	0.24	0.4	0.1	0	0.05	0.09	0.1	0.2	0.35	0.43
CNTNAP5	0	0	0	0	0	0	0	0.02	0	0	0	0	0	0	0	0
PYGB	96.16	95.48	90.86	91.22	88.25	90.97	87.39	92.04	81.92	90.84	70.94	75.14	78.38	82.17	72.66	82.14
NKX2-4	0	0	0	0.15	0	0	0	0	0	0	0	0	0	0	0	0
RASA3	48.04	53.57	51.15	54.82	50.44	53.07	49.16	53.1	48.26	57.11	56.71	58.78	49.31	53.78	55.34	57.72
RIMBP3B	0.77	0.28	0.61	0.43	0.48	0.9	0.26	0.37	0.44	0.11	0.17	0.31	0	0.45	0.26	0
MRPL34	89.12	96.43	82.37	84.5	79.5	90.01	92.32	90.62	95.1	84.34	85.13	93.88	86.54	81.82	85.85	83.29
ZNF766	6.03	5.31	4.21	5.88	5.48	6.55	5.05	5.51	6.67	5.98	5.98	5.49	5.81	5.18	4.4	4.54
NIPA1	6.05	6.55	6.12	5.83	5.15	4.77	5.08	4.93	4.86	5.3	4.5	5.2	4.3	4.88	4.61	4.8
GALC	10.39	11.39	9.61	9.59	11.64	11.81	9.9	9.87	8.7	8.44	8.3	8.2	8.24	9.13	8.67	9.55
CDC42BPA	33.52	30.59	32.9	28.73	32.74	31.97	31.03	26.53	28.06	32.29	28.65	24.41	28.51	30.91	22.31	26.57
MARCH2	57.01	59.12	58	55.26	56.28	58	59.15	62.14	59.42	54.68	57.55	55	61.02	59.26	56.5	56.65
MED24	41.46	42.47	46.15	39.67	41.88	43.19	44.78	45.49	39.26	42.25	46.21	46.98	42.3	42.12	50.81	50.35
PLAUR	97.93	112.8	112.38	96.76	83.66	92.01	93.44	97.98	79.15	100.34	87.35	93.44	73.81	73.02	91.76	83.23
TPP1	323.41	333.31	284.39	254.14	330.06	318.2	253	252.92	310.82	322.86	255.49	248.98	319.54	300.32	242.94	247.91
TRPV6	0.13	0.04	0.04	0.16	0.13	0.1	0.04	0.12	0.13	0.05	0.22	0.25	0.27	0	0.09	0.04
HAGH	40.39	39.61	36.99	34.91	32.97	37.67	40.82	34.71	40.97	39.95	33.19	35.24	39.61	36.14	37.85	34.03
B9D1	18.96	20.41	19.95	21.17	15.11	21.81	17.2	18.47	24.53	18.47	20.86	23.8	17.24	23.95	23.68	20.65
LYPLA1	27.35	29.13	26.88	36.46	26.15	28.14	29.89	27.56	25.21	27.42	36.46	30.08	22.89	29.51	29.19	34.66
SLC37A2	1.88	2.05	1.65	1.59	1.79	1.64	2.01	1.17	1.12	1.91	1.55	1.2	1.68	1.45	1.66	1.51
ABHD12B	0.35	0	0	0	0	0	0.18	0.25	0	0.09	0.26	0.34	0.09	0	0.18	0.43
LOC283710	0.14	0.07	0	0	0	0	0	0	0	0	0.07	0	0	0.07	0.07	0
HIST1H2AK	0.31	1.27	0.63	0.3	0	0	0.32	0.89	0.64	0.33	0	0	1.61	0.65	0.94	0
LINGO2	0.04	0.02	0.04	0.03	0	0.02	0.01	0.02	0.05	0.04	0.01	0.01	0.04	0.01	0	0.04
MAOB	0.3	0.21	0.05	0.1	0.11	0.29	0.2	0.14	0.16	0.27	0.31	0.24	0.63	0.43	0.36	0.2
USP46	4.74	4.13	4.97	4.74	4.14	4.68	4.58	4.17	3.89	3.81	4.76	3.93	4.23	3.92	3.15	4.14
GPAM	4.4	4.36	4.42	3.71	4.75	5.04	4.71	4.29	3.76	3.8	4.99	3.8	4.66	4.77	3.89	4.36
DDX54	34.96	36.51	40.46	39.85	38.48	39.18	37.61	39.67	35.93	39.71	35.83	38.24	40	34.85	37.79	39.46
EID3	4.26	3.12	3.51	4.11	5.16	3.74	5.02	5.12	5.46	4.69	7.8	7.7	7.66	4.21	7.38	7.34
ZG16B	0.16	0	0	0	0	0	0	0	0	0	0	0	0	0	0	0
BCL7C	160.64	155.84	181.71	164.87	164.89	165.24	178.74	186.3	163.78	175.7	171.21	187.42	186.88	168.41	204.88	189.96
WDR11	28.7	22.29	26.97	24.67	29.12	25.18	24.64	24.06	23.7	24.08	23.2	20.62	23.95	25.31	19.2	23.15
MTHFD2L	1.85	1.57	1.63	1.68	2.97	1.92	2.68	2.61	1.57	2.68	1.86	2.28	1.8	1.58	2.88	3.53
DCAF1	12.06	12.74	12.22	12.31	12.68	14.06	13.24	11.78	10.23	11.57	11.35	9.63	12.44	11.75	10.79	11.92
PNRC2	49.84	48.1	42.6	47.49	49.13	50.91	54.08	51.58	52.1	51.43	58.77	50.05	51.14	61.36	53.04	57.53
SNCG	2.13	1.4	1.75	1.68	3.68	2.43	2.94	4.75	1.76	3.43	1.39	1.56	4.67	4.23	3.49	4.17
RELCH	10.9	11.3	11.69	11.03	10.62	12.01	11.15	10.57	10.91	11.71	10.77	10.18	9.97	10.76	9.94	11.05
KCTD3	27.32	26.88	26.5	30.54	30.8	26.65	29.83	29.65	30.23	28.6	38.3	33.97	33.06	33.19	34.48	35.81
CNR2	0.3	0.08	0.55	0.24	0.19	0.2	0.28	0.12	0.27	0.34	0.23	0.03	0.14	0.26	0.52	0.21
SLC25A19	11.28	9.17	9.02	9.81	11.14	9.7	11.29	9.3	12.48	10.26	10.12	9.27	12.52	12.27	10.9	9.15
NPFF	2.63	4.38	2.33	2.28	1.68	2.06	2.29	1.37	3.93	1.36	4.01	2.37	4.11	5.04	1.15	0.71
GOLGA8T	0.25	0.33	0.21	0.31	0.18	0.06	0.17	0.26	0.28	0.25	0.58	0.23	0.2	0.12	0.2	0.41
FOXN2	6.08	6.76	5.72	5.51	6.49	5.88	7.61	5.99	6.26	5.24	6.04	5.8	6.87	7.93	5.52	6.92
AVPR1B	0	0	0	0.08	0	0	0	0	0	0	0	0	0	0	0	0
TMEM221	0.32	0.31	0.09	0.08	0.26	0.08	0.08	0.55	0.09	0.26	0.2	0.13	0.2	0.21	0	0.13
STK16	27.24	27.34	26.1	29.99	28.12	27.15	30.43	27.74	28.18	26.37	27.86	27.93	29.47	29.56	26.91	27.84
GOLGA6L19	0	0.42	0	0.19	0.27	0.47	0	0.43	0.59	0.71	0.5	0.34	0.06	0	0	0.35
CDK13	22.24	22.41	21.45	19.97	22.31	22.17	20.68	22.2	18.69	23.61	19.53	18.31	20.36	20.48	18.16	20.24
SIAE	23.66	26.37	25.05	24.97	23.65	24.56	23.62	24.84	26.01	22.78	24.64	21.88	26.11	28.54	24.5	24.11
CDHR3	1.72	1.03	1.85	1.5	2.19	1.65	1.36	1.25	1.55	1.82	2.12	2.24	1.85	1.96	1.69	1.58
INTS12	17.09	20.02	18.82	21.52	22.32	19.52	20.75	19.56	21.54	22.44	21.02	21.42	20.72	21.14	22.12	21.11
TMX1	18.21	17.93	17.25	18.96	18.1	19.59	19.58	17.43	19.11	15.89	19.35	18.55	17.21	19.43	16.43	18.5
MYH8	0.02	0	0	0	0	0	0	0	0	0	0	0	0	0	0	0
DOC2B	0	0	0	0	0	0	0	0	0.23	0	0	0.12	0	0	0	0
MLLT10	15.67	14.85	14.28	16.11	17.83	14.98	14.93	16.42	14.32	14.51	16.03	14.93	16.72	16.78	13.36	15.69
LOC112268392	0	0	0.25	0	0	0.26	0	0	0	0.04	0.19	0	0.06	0	0	0.33
STX1A	8.78	10.08	11.52	10.1	12.93	10.13	13.13	12.54	10.85	12.1	9.89	10.47	14.51	12.51	12.9	13.95
GORASP2	145.83	155.93	161.93	141.15	150.09	148.64	149.68	153.23	142.56	143.92	163.61	153.13	151.79	153.61	157.84	154.1
ANP32B	152.57	164.64	158.27	162.86	180.13	172.76	165.43	177.8	129.54	137.42	128.68	132.02	167.04	170.39	142.62	140.5
GDF5OS	0	0	0	0	0	0.16	0	0.28	0.62	0.15	0.18	0	0.15	0.16	0.56	0
TTPA	0.24	0.41	0.25	0.09	0.07	0.2	0	0.25	0.1	0.05	0.19	0.05	0.07	0.07	0.15	0.19
ACSBG2	0.06	0.06	0.1	0.06	0.06	0	0	0	0.05	0.06	0	0.12	0.06	0.16	0	0
ISOC1	5.34	7.23	3.58	5.06	5.77	7.28	6.21	5.15	5.92	4.84	5.59	4.96	5.75	7.35	6.94	6.42
CDK20	11.05	9.86	10.79	9.15	9.77	10.66	9.58	9.15	10.3	11.45	9.83	9.51	10.14	10.78	8.63	10.16
PLA2G5	0.22	0.31	0.08	0.19	0.47	0.34	0.51	0.35	0.52	0.77	0.2	0.59	0.1	0.64	0.8	1.14
KLHL17	8.44	9.3	8.42	7.29	9.42	7.33	9.39	8.5	10.8	8.24	6.59	9.09	9.74	10.04	8.75	8.3
MMP12	1.86	1.94	3.14	0.96	1.47	0.86	1.16	1.86	1.25	3.14	1.7	1.77	1.19	1.49	1.24	3.88
PRSS55	0	0.12	0	0.11	0	0	0	0	0	0	0	0	0	0	0	0
CNPY3	77.96	81.22	79.72	73.74	78.94	76.54	75.13	75.52	83.07	85.31	80.05	80.63	78.46	76.38	81.98	76.51
EML6	2.76	2.26	2.16	1.89	2.2	2.42	2.81	2.69	2.66	2.8	2.37	1.9	2.1	2.47	2.15	2.29
GTF2E1	5.16	5.65	5.43	6.91	5.39	5.8	6.5	5.84	5.34	5.64	5.87	5.32	6.13	6.15	5.09	5.32
ZNF181	5.27	4.41	3.24	4.48	5.14	5.84	3.3	4.3	3.72	4.11	4.04	3.74	3.69	3.77	4.44	3.87
ACACB	3.18	2.34	2.44	2.31	2.86	2.77	2.21	2.5	2.84	2.15	2.01	2.07	2.58	2.68	2.78	2.52
CHRDL2	0.14	0	0.07	0.26	0.08	0.1	0.26	0.06	0.14	0.07	0.27	0	0.07	0.07	0.17	0
NTM	44.93	41.79	50.8	48.16	37.24	32.47	34.97	38.8	25.14	31.79	32.12	29.41	26.81	25.27	22.32	24.9
KREMEN1	5.51	5.83	5.57	6.33	5.94	6.97	5.94	5.9	7.83	7.65	8.12	8.72	9.06	10.09	7.49	8.2
RTL6	38.72	39.47	39.29	37.23	37.78	37.69	38.46	36.45	34.84	35.28	33.14	37.4	37.76	40.65	37.98	40.6
GPR37L1	0	0.06	0	0.02	0	0.02	0.08	0	0	0.07	0.02	0.02	0.02	0.04	0.02	0
ZADH2	23.38	19.11	22.09	20.56	24.45	23.44	24.33	21.99	20.19	20.43	22.75	20.35	23.03	22.63	20.75	23.44
SEC61A1	417.4	420.28	453.47	431.17	401.18	431.69	426.8	419.91	387.65	408.58	431.56	419.17	405.04	411.86	419.42	450.5
USP9X	26.81	25.53	27.23	28.12	28.63	27.49	29.18	24.96	22.56	24.75	28.37	23.52	21.79	24.47	21.88	26.55
MAGEB10	0	0	0	0	0	0	0	0	0.07	0.07	0	0	0	0.07	0	0
UBL4B	33.21	33.51	22.73	21.12	25.35	26.83	26.92	20.01	16.88	32.25	7.11	8.35	15.39	16.97	5.64	6.07
ZNF558	6.86	7.53	6.25	7.14	7.94	5.76	7.66	8.14	6.85	7.64	6.84	5.66	7.3	7.8	4.55	6.13
GEMIN6	8.35	10.58	8.63	12.96	10.12	9.29	9.7	13.18	8.62	9.25	13.43	12.48	8.89	9.03	14.51	11.09
TMEM126A	21.23	23.16	23.63	26.83	25.52	25.33	26.74	29.49	25.2	18.88	24.18	23	22.51	24.06	24.22	27.22
ZDHHC2	20.71	21.15	21.86	24.34	20.99	17	18.82	17.12	25.42	22.09	23.96	23.99	19.29	18.59	17.62	18.29
UQCC2	34.69	38.57	26.45	38.15	33.74	35.22	33.74	36.32	33.1	34.4	37.67	37.83	34.59	32.09	35.41	34.53
LOC107985320	0.51	0.26	0.39	0.12	0.06	0.07	0.13	0.12	0.26	0.07	0.31	0.18	0	0.2	0.13	0
LGI4	0.69	0.4	0.51	0.43	0.25	0.2	0.32	0.23	0.76	0.84	0.27	0.65	0.13	0.32	0.06	0.3
CCT2	90.13	88.75	90.05	93.84	92.11	87.54	101.3	87.21	81.63	75.75	98.22	92.18	83.04	88.55	78.77	96.68
GCSH	18.97	23.79	20.81	26.37	20.94	22.13	22.41	25.09	22.7	19.34	27.42	20.32	21.81	24.9	23.55	23.57
ATP6V0A2	6.76	9.96	7.31	11.08	10.06	10.87	10.34	8.99	7.88	9.54	8.93	9.4	8.18	11.17	9.12	11.02
CORO7	6.92	6.75	11.04	6.72	7.33	6.37	4.97	8.31	8.27	10.48	9.14	11.64	8.21	6.38	8.91	10.63
SLC39A10	8.62	8.11	7.41	7.91	9.3	8.35	8.17	9.64	7.61	8.38	8.22	6.73	7.21	8.26	6.39	7.84
BUD13	14.04	13.79	15.58	15.31	17.51	14.49	16.58	14.3	14.82	12.61	14.31	12.99	17.84	17.76	15.69	15.5
IGFBP2	2.42	3.68	4.88	3.14	1.87	2.5	1.88	2.99	3.42	4.27	3.35	4.11	5.32	4.16	4.97	2.94
CLMN	0.17	0.09	0.09	0.12	0.31	0.1	0.05	0.16	0.06	0.36	0.17	0.12	0.35	0.49	0.09	0.13
ACOT2	44.7	45.85	43.09	45.06	37.15	41.31	44.88	40.87	40.92	47.24	41.44	46.94	42.07	40.86	49.72	44.67
EMC8	52.64	46.56	63.16	42.65	52.06	53.38	51.29	49.7	46.82	48.13	48.23	52.79	45.65	45.02	45.75	43.94
HNRNPDL	46.99	56.9	50.44	64.29	61.98	62.12	62.36	68.29	51.27	57.19	64	68.37	60.22	61.87	58.86	72.03
NOTCH3	44.73	44.81	59.28	41.53	36.79	36.18	30.05	28.45	41.11	46.23	40.29	37.17	33.32	32.66	28.64	31.61
CHAC1	85.43	52.58	59.17	81.07	68.44	48.48	48.13	57.27	77.69	70.4	13.69	19.74	84.19	71.4	10.11	24.47
DPRX	0	0	0	0	0	0	0.21	0	0	0.44	0.43	0	0	0	0	0
PRR5-ARHGAP8	0	0	0	0	0	0	0	0	0	0.13	0	0	0	0.13	0	0
NFATC2	1.38	1.8	1.06	1.36	2.05	2.4	1.78	2.27	2.19	2.23	3.13	3.47	2.97	3.53	3.26	4.61
FOXN3	18.45	18.59	17.46	17.55	21.28	23.1	19.25	20.24	17.5	19.67	14.86	15.17	19.75	22.68	14.57	20.65
MAVS	29.08	28.48	26.62	26.22	26.16	27.8	26.84	25.3	25.57	27.82	26.96	24.59	26.69	27.52	23.32	28.09
KSR1	8.38	7.19	7.79	7.63	9.74	9.62	7.24	9.51	9.92	9.78	10.27	12.09	11.12	11.1	9.63	10.67
MARCH1	0.35	0.18	0.51	0.26	0.24	0.21	0.35	0.33	0.2	0.29	0.2	0.22	0.24	0.34	0.13	0.27
FBXO10	12.14	13.79	13.69	12.04	11.46	14.21	11.66	13.13	13.73	14.94	10.45	13.22	14.43	15.2	11.91	11.74
FARSA	67.14	69.22	78.18	70.4	64.61	66.5	60.99	67.19	61.85	66.37	60.76	67	66.57	61.41	70.12	64.7
ZDHHC11	0.57	0.27	0.43	0.14	0.45	0.29	0.34	0.38	0.47	0.37	0.43	0.08	0.82	0.42	0.21	0.54
BCL2L2-PABPN1	15.53	19.71	16.62	10.85	13.71	9.77	10.96	16.36	8.9	16.31	9.33	19.01	15.54	16.24	8.88	18.56
MMP1	75.25	80.25	57.65	87.15	148.6	177.35	116.26	107.62	109.32	154.64	98.99	153.22	217.56	242.51	187.75	220.98
TCTN1	80.78	73.48	70.3	63.87	69.66	72.18	72.31	70.92	70.34	62.98	61.83	58.26	55.78	55.7	55.19	61.55
SYCP2	0.63	0.54	0.57	0.55	0.45	0.52	0.51	0.39	0.47	0.79	0.58	0.35	0.49	0.59	0.44	0.53
CUEDC2	71.66	62.84	63.42	72.48	68.15	63.04	73.34	71.27	74.83	68.93	68.43	80.48	67.77	70.77	78.24	75.39
AP3S1	106.55	110.94	104.51	106.69	117.6	113.6	112.87	105.51	112.11	110.37	122.5	118.05	109.35	117.26	112.19	113.45
TMEM187	6.09	5.65	5.38	5.64	6.84	6.13	6.66	5.89	6.62	6.88	5.32	7.81	6.97	5.95	6.02	5.7
THG1L	9.01	8.16	8.28	8.93	7.5	7.54	9.97	8.45	6.75	8.57	7.06	6.54	9.98	9.36	8.85	6.67
TIGD5	20.76	20.56	24.53	21.8	20	19.28	19.66	19.44	17.65	21.79	19.35	22.18	16.22	20.04	21.1	18.29
LOC105376353	0	0.15	0	0	0	0	0	0	0.07	0	0.07	0.21	0	0.22	0.07	0.07
MYO1H	0.18	0.23	0.35	0.13	0.32	0.22	0.16	0	0.26	0.33	0.17	0.22	0.33	0.27	0.28	0.28
GLG1	85.92	84.3	77.24	78.15	76.94	72.22	73.48	73.35	74.73	74.95	73.1	65.54	67.14	64.52	65.65	68.07
TMA7	151.76	164.2	131.37	159.07	138.63	139.25	160.71	153.83	149.18	162.11	165.37	150.56	136.24	144.15	139.14	141.29
CISD1	7.23	8.12	10.05	9.12	9.61	9.19	9.53	9	9.27	7.11	12.69	12.5	8.45	11.42	9.02	10.71
ALG9	19.87	20.36	22.47	19.71	19.11	20.81	22.6	20	18.31	18.64	19.06	17.97	19.02	18.53	22.85	19.71
ZNF444	33.09	30.27	36.14	33.45	37.27	34.9	29.04	38.39	36.77	42.18	31.84	37.07	42.44	33.28	35.18	30.66
ZNF669	2.43	3.58	2.95	3.71	3.57	3.55	2.99	3.99	2.93	3.51	3.7	3.42	3.15	3.7	3.4	3.46
MINOS1	14.46	12.47	13.52	15.86	14.04	12.7	15.33	14.35	13.98	13.48	13.81	12.76	12.63	12.92	13.87	14.4
CYP24A1	0	0	0.05	0	0	0	0	0	0	0.1	0.14	0.13	0.12	0.09	0.13	0.18
NHSL1	5.89	5.32	5.87	4.47	6.11	4.79	5.24	5.43	5.92	6.35	5.46	5.07	6.04	5.09	5.54	6.04
RAB5B	133.38	132.61	133.85	119.84	132.88	139.53	128.24	123.97	127.88	129.34	122.54	117.54	135	133.78	119.34	131.05
SIGIRR	23.14	23.16	23.66	25	23.42	22.47	23.85	25.19	19.01	21.34	19.99	23.14	22.12	23.7	20.05	16.97
CCDC138	0.92	1.02	1.29	0.89	1.45	0.95	1.27	1.34	0.58	1.01	1.28	0.76	1.1	0.93	1.44	1.3
GIMAP2	0.36	0.36	0.09	0.42	1.48	1.86	1.35	1.61	0.46	0.19	0.27	0.09	0.83	0.94	1.73	1.68
MIDN	58.77	65.09	74.89	52.3	64.73	71.45	69.65	68.57	66.5	72.22	67.81	69.77	69.22	79.49	77.32	67.74
FOXI3	0	0	0.05	0	0	0	0	0	0	0	0	0	0	0	0	0
USH1C	0	0	0	0	0	0	0	0	0	0	0	0.08	0	0	0	0
CACNB1	12.85	13.78	12.85	9.98	11.92	12.38	13.01	11.31	10.18	15.64	8.15	10.27	15.79	15.21	10.42	8.87
PLEKHA5	13.09	12.99	9.66	10.08	16.02	15.74	15.61	14.5	12.89	13.97	13.51	12.33	14.97	17.07	14.1	12.95
RPF1	25.96	25	22.56	25.82	27.1	26.75	26.63	29.19	24.79	23.77	27.79	22.99	24.78	23.34	25.92	23.82
RNF31	27.27	27.78	25.47	26.66	27.58	28.38	26.96	27.57	25.11	27.65	26.39	24.91	28.7	27.08	27.49	26.28
WNT9A	2.64	3.16	2.55	1.41	2.62	2.35	1.89	2.55	3.82	3.79	2.57	2.97	2.58	2.22	1.82	2.16
PGBD2	1.65	1.6	1.79	0.96	1.63	1.42	1.32	1.36	2.02	1.49	1.77	1.7	2.2	1.93	1.15	2.43
ZNF410	28.71	28.15	29.32	29.61	27.1	31.26	35.86	31.87	28.41	27.11	31.93	29	28.48	30.13	23.99	34.55
CPEB3	1.24	0.82	0.53	0.74	1.07	0.78	0.79	0.55	0.88	1.57	0.65	0.64	1.05	1.53	0.88	1.19
C7orf43	16.29	17.19	16.17	13.13	15.11	17.66	14.77	14.84	14.12	15.18	12.9	15.58	18.01	14.56	15.3	13.55
DENND5A	88.28	83.59	94.44	86.16	86.04	88	86.93	82.22	80.17	83.93	84.21	76.42	77.66	85.58	74.3	82.6
CARNS1	0.11	0.17	0.31	0.14	0.2	0.07	0.2	0.17	0.23	0.27	0.19	0.3	0.27	0.3	0.26	0.09
MTHFSD	10.79	11.73	10.79	11.01	10.26	8.3	9.68	12.33	10.01	11.83	10.59	11.76	12.25	11.51	9.58	10.46
APBB3	8.86	12.49	10.53	7.49	11.3	7.03	10.07	7.64	10.38	9.26	8.04	7.12	12.92	10.51	7.77	7.34
TBC1D26	0	0	0	0	0	0	0	0	0.07	0.14	0	0	0	0	0	0
DSCC1	3.27	3.82	4.09	5.46	4.05	4.13	4.28	2.62	3.38	2.36	3.92	3.7	4.22	3.98	3.41	4.14
SYNGAP1	17.56	17.11	16.14	12.61	22.05	18.63	16.9	14.5	19.49	18.61	13.61	14.4	22.94	22.1	15.83	16.2
CCDC89	0.79	0.85	1.45	1.32	1.78	1.2	1.57	1.77	0.69	0.49	1.72	2.02	1.39	1.31	1.69	1.69
CASS4	0.66	1.32	0.79	1.23	2.34	1.46	1.68	1.91	0.59	0.59	1.05	0.99	2.03	1.7	2.93	1.57
EIF4EBP3	39.68	38.89	35.97	34.14	30.88	35.66	31.87	29.96	33.8	41.9	19.04	21.38	39.95	42.78	23.19	20.73
ZNF280B	0.18	0.07	0.07	0.3	0.4	0.63	0.26	0.2	0.22	0	0.13	0.08	0.52	0.2	0.08	0.06
ZNF574	21.73	23.87	25.36	20.2	24.27	23.86	22.87	24.05	22.05	25.1	23.68	21.54	22.54	22.97	24.68	24.5
NKX2-3	0	0	0	0	0	0	0	0	0	0	0	0.16	0	0	0	0
ZNF418	0.99	0.81	0.84	0.63	0.42	0.35	0.69	0.48	1.03	1.01	0.68	0.59	0.64	0.46	0.5	0.57
AOC1	0	0	0	0	0	0	0	0	0	0	0	0.05	0	0	0	0
SPDYE2B	2.13	1.89	2.54	2.18	2.71	2.09	2.94	1.47	1.98	2.03	2.56	1.65	2.38	1.95	2.48	3.31
NPC2	317.64	299.69	255.16	256.42	313.96	334.88	291.59	252.2	359.16	354.17	273.77	294.68	332.95	348.15	331.58	329.8
LOC107986838	0.47	1.05	0.76	0.69	0.5	0.58	0.85	0.54	0.58	0.41	0.8	0.55	0.84	0.1	1.77	0.7
HERC6	1.35	0.93	0.86	0.62	0.79	1.22	1.5	1.79	1.46	1.27	1.24	1.09	1.84	2.19	1.08	1.84
GFRA2	0.15	0.09	0.19	0	0.2	0.09	0.09	0.32	0.04	0.18	0.17	0.04	0.04	0.09	0.09	0.13
DEK	74.4	82.13	67.61	87.77	87.07	90.83	88.88	91.78	75.94	73.62	88.59	83.18	88.18	90.16	81.32	95.52
FAM135A	2.83	1.95	1.8	2.33	2.78	3.06	2.61	2.69	2.02	2.48	1.82	2.53	2.08	2.78	1.48	2.8
GGN	2.46	2.23	3.03	2.15	2.14	2.32	2.32	2.45	3.39	3.66	2.19	2.55	1.82	1.79	1.18	2.45
RAE1	30.67	30.61	33.44	30.77	33.41	28.67	35.53	34.65	31.12	28.44	35.75	34.72	30.83	30.95	34.47	39.16
DZIP1L	3.89	5.54	5.75	5.75	5.26	4.85	6.11	5.29	5.03	6.38	6.83	7.1	6.32	6.06	5.28	5.43
CENPK	5.29	6.25	3.77	4.3	6.38	8.39	6.51	7.04	5.21	5.08	7.19	7.02	7	6.74	9.61	9.96
ZNF792	1.02	1.15	0.83	1.21	1.77	0.74	1.1	1.61	1.02	0.99	1.74	1.5	0.9	1.35	1.87	1.18
DYRK1A	15.98	15.45	15.71	14.52	16.75	16.06	14.67	14.97	16.34	15.63	16.77	14.59	17.88	17.63	15.4	16.68
HPCAL4	0	0	0	0	0	0	0	0	0	0	0	0	0	0.03	0	0.06
POLD2	174.23	168.33	181.08	155.87	174.6	193.99	182.11	172.58	156.18	143.56	163.09	175.55	165.86	151.25	192.13	178.61
OR5H6	0	0	0	0	0	0	0	0	0	0.14	0	0	0	0	0	0
DCAF12L2	0	0	0	0.05	0.05	0	0	0	0	0	0.05	0	0	0	0	0
JOSD2	113.76	111.51	118.35	100.37	116.15	96.99	114.06	120.43	95.65	113.04	99.4	115.28	101.93	103.16	131.23	120.08
CHD7	0.07	0.18	0.18	0.27	0.25	0.07	0.14	0.23	0.1	0.17	0.1	0.07	0.18	0.06	0.09	0.14
CBX8	4.39	4.5	3.51	4.46	3.87	3.08	5.03	5.74	5.96	4.81	5.17	5.96	4.97	4.35	4.99	4.6
ZNF14	2.12	2.34	1.71	1.52	1.32	1.72	1.93	1.97	1.74	1.88	1.79	1.03	1.49	1.51	1.34	1.3
CHML	3.02	2.75	2.97	3.22	2.93	3.27	4	3.46	2.35	1.93	2.43	2.34	2.81	3.16	2.04	3.02
EIF2B5	19.26	22.82	21.23	23.3	24.79	20.83	18.26	23.66	21.19	20.73	23.77	23.39	22.33	21.09	22.02	23.61
COL5A3	43.72	44.79	50.06	55.1	75.44	75.92	59.32	74.08	66.01	57.53	64.17	55.95	106.53	106.6	104.37	87.06
FAM184B	0.13	0.13	0.2	0.12	0.2	0.3	0.16	0.18	0.3	0.21	0.07	0.19	0.2	0.14	0.26	0.32
UTP3	25.25	23.97	22.92	24.39	23.75	24.24	23.04	26.84	24.33	25.46	27.17	27.7	23.63	20.22	23.59	24.65
MFGE8	1489.83	1511.62	1230.69	986.26	996.1	1048.43	969.97	908.53	1350.38	1265.79	856.75	828.84	859.98	820.71	716.36	746.24
C2orf49	12.3	9.69	10.05	8.62	15.66	11.43	10.26	11.01	11.35	10.9	13.08	10.5	12.75	13.85	12.98	9.51
GPM6B	0.48	0.77	1.2	0.48	0.92	0.74	0.67	1.17	0.86	0.69	1.07	0.81	0.83	1.86	1.07	1.64
RHOA	970.84	946.49	913.8	944.98	973.46	1026.39	1066.16	1003.99	948.78	910.03	1004.97	947.43	1006.03	1001.15	966.76	1054.51
100996741	0.55	1.28	1.86	1.3	1.89	1.38	1.28	2.73	2.57	2.23	1.98	0.18	2.01	1.38	1.55	1.25
LOC107987290	2.25	1.45	2.52	1.74	3.44	0.81	1.99	1.5	1.98	1.41	1.83	1.28	1.96	0.81	1.77	1.93
GTF2E2	56.84	50.12	52.16	57	45.69	40.63	48.53	51.6	44.25	59.33	61.67	45.45	46.44	46.84	40.25	48.96
DCPS	9.52	9.31	10.23	9.26	10.15	10.97	9.51	11.63	9.78	9.32	10.07	10.64	10.16	9.66	13.28	12.47
UQCRC1	182.57	186.65	179.8	192.75	180.51	173.34	186.22	179.3	187.97	160.81	190.3	200.18	184.32	172.86	189.23	193.89
SPANXD	0	0.4	0	0	0	0	0	0	0	0.21	0	0	0	0	0	0
SLC19A1	7.21	5.87	7.07	6.71	8.33	7.06	7.74	8.74	6.32	6.34	6.71	8.7	7.69	6.4	7.04	8.6
FNDC3B	83.26	81.09	81.45	73.77	84.12	87.7	76.74	62	63.68	73.28	78.93	62.7	73.02	78.1	57.25	72.47
SYTL3	2.41	3.17	2.45	2.07	2.61	2.58	2.45	2.24	2.26	2.58	2.04	1.45	1.85	1.97	1.79	1.79
PPP1R1C	0	0	0	0	0.15	0	0	0	0	0	0.29	0	0	0.13	0	0
RUFY3	12.04	11.96	12.14	12.39	12.73	13.92	12.91	11.91	11.7	11.77	13.34	12.36	14.37	15.9	12.38	12.68
ABCB1	0.09	0.29	0.09	0	0.03	0.03	0	0	0.03	0.03	0	0.03	0.09	0.06	0	0.11
COL6A1	3226.21	3325.09	3482.11	3923.03	3900.3	3862.58	3328.74	4085.43	4778.26	4749.78	5331.89	5383.94	5443.54	5810.46	5613.04	5077.15
MSRA	43.21	43.5	45.47	38.45	41.32	47.28	32.59	41.75	37.09	48.19	38.7	38.08	36.8	41.1	41.72	37.89
SOX7	0.08	0.2	0.32	0.5	0.44	0.44	0.5	0.29	0.28	0.61	0.46	0.33	0.28	0.44	0.12	0.19
PFKL	120.09	121.94	128.49	132.64	121.64	133.53	133.31	140.2	114.19	112.35	109.16	117.28	110.4	115.2	122.92	128.66
USP7	34.55	32.45	32.09	35.24	39.96	33.09	38.49	35.24	33.02	32.94	35.56	31.37	35.53	37.66	34.31	36.65
LRRC57	15.69	12.47	12.6	11.14	13.16	11.51	16.39	15.82	13.02	15.72	14.52	12.57	17.6	13.72	14.4	16.84
MTBP	1.58	2.06	1.26	1.57	1.64	1.22	1.68	1.66	1.2	1.2	2.57	2.33	2.48	2.3	1.74	2.61
CTDSPL2	10.79	9.39	9.97	8.6	9.54	13.36	13.12	11	9.24	9.94	12.17	10.01	10.48	13.3	9.97	12.16
BIRC5	32.51	30.37	35.54	29.54	41.35	40.74	46.57	41.65	38.44	34.27	47.1	53.21	54.37	44.08	64.87	63.93
RPS3	821.17	853.97	838.83	947.61	839.19	871.48	883.54	868.64	727.15	762.22	741.88	797.59	772.55	826.2	786.26	775.18
ERCC2	40.19	42.86	46.6	38.54	38.44	36.91	41.26	38.32	36.69	36.34	42.1	37.96	36.01	36.01	42.43	45.11
PCSK7	22.9	18.85	23.01	19.34	19.98	19.37	20.6	18.99	24.8	22.99	23.77	25.48	22.83	20.57	23.87	26.2
MAGED1	469.93	461.12	447.98	400.94	383.56	383.09	368.13	407.74	535.17	433.43	592.77	574.33	399.9	366.94	553.66	489.07
RAB11FIP2	26.69	25.87	28.38	28.09	23.72	22.28	23.06	20.66	26.44	28.57	33.02	25.11	21.04	23.23	18.25	20.35
CDH8	0.84	0.57	0.97	0.75	0.64	0.62	0.62	0.56	0.38	0.51	0.59	0.21	0.41	0.18	0.33	0.3
CYP3A5	0.22	0.39	0.07	0.26	0.3	0.17	0.15	0.21	0.74	0.23	0.15	0.14	0.23	1.07	0.12	0.59
ZNF77	1.9	1.71	2.18	2.02	0.84	1.58	1.87	1.83	1.85	1.64	1.62	2.73	0.83	1.83	2.16	2.09
THAP5	8.77	9.41	6.51	9.04	8.32	9.53	9	8.05	9.25	8.97	8.8	7.33	7.71	7.47	6.73	7.24
LOC107984203	1.59	1.73	2.43	0.82	1.23	0.67	1.42	0.64	1.69	1.42	0.92	1.09	1.34	1.58	0.57	1.2
PTGR1	58	57.21	56.83	59.52	66.16	65.13	65.15	62.06	56.74	52.93	63.12	55.7	59.03	57.35	60.32	62.58
DIAPH2	6.82	7.8	6.29	7.17	9.77	8.31	7.63	7.54	5.91	7.3	8.6	6.77	7.08	10.2	6.58	9.21
ANKLE1	0.32	0	0.3	0.22	0.3	0.23	0.13	0.24	0.12	0.27	0.21	0.45	0.12	0.4	0.25	0.2
MTA3	21.69	22.66	20.04	21.15	21.02	21.4	19.41	21.5	22.06	22.04	20.55	21.36	20.81	19.87	20.46	20.34
ARHGEF10L	27.3	29.95	26.95	28.03	25.69	23.84	25.88	26.59	27.96	29.76	24.14	27.68	22.4	27.67	23.7	24.48
ZFYVE27	15.57	15.68	15.26	14.08	12.91	11.64	13.06	14.22	11.58	14.77	11.23	14.52	14.27	14.92	12.31	13.59
LMAN2L	20.13	20.26	18.42	18.72	17.07	18.73	18.23	16.22	19.76	21.25	16.63	17.47	15.5	14.27	15.13	16.23
SH2D6	0.18	0.24	0.03	0.1	0.1	0.18	0.16	0.09	0.26	0.15	0.03	0.15	0.12	0.06	0.15	0.15
DOK7	0.06	0.17	0.29	0	0.17	0	0.06	0.06	0.12	0.21	0.06	0.11	0.06	0	0	0.36
MAGEH1	22.29	27.43	23.45	22.68	25.13	27.16	30.35	30.94	24.88	24.55	27.41	26.04	29.32	28.05	33.54	32.51
TMEM258	158.34	164.33	156.82	158.18	144.95	165.22	183.75	149.21	154.28	133.35	149.42	185.51	154.3	158.25	159.59	155.66
SYVN1	80.34	75.6	86.32	67.03	78.86	71.86	62.12	72.88	68.85	70.79	69.14	67.07	76.57	71.62	73.87	63.53
NT5E	257.86	262.16	258.58	266.42	289.28	297.31	306.06	297.67	264.82	292.7	289.35	278.41	291.84	321.8	286.13	337.43
FAM178B	0.16	0.16	0	0.15	0.17	0.36	0	0.29	0	0	0	0	0	0	0	0
ZNF19	0.89	0.75	0.57	1.25	1.71	1.22	1.44	0.74	1.23	1.45	0.92	1.52	1.8	1.54	1.4	0.91
HNRNPF	124.46	132.03	131.93	144.53	152.3	156.97	150.35	161.08	119.41	121.58	146.97	145.68	144.28	146.73	154.97	157.74
TDRD7	7.72	7.69	6.37	7.9	8.66	8.66	9.17	7.89	7.38	7.09	7.83	8.13	9.84	8.41	9.06	8.82
GSTO2	0.95	1.38	1.92	1.07	0.96	1.15	0.59	1.83	1.16	1.91	1.1	0.58	1.36	1.27	1.13	1.09
CENPF	12.23	11.89	12.01	10.54	19.01	16.12	18.56	16.83	12.72	14.76	20.15	15.69	18.02	18.08	19.87	22.84
SCRN1	75.9	73.62	72.22	77.5	85.15	85.76	88.76	79.08	70.76	75.85	74.59	68.24	80.41	78.93	76.02	79.81
CKMT1B	0	0	0	0	0	0	0	0	0	0	0	0.12	0	0	0	0.08
STARD5	17.5	18.57	18.01	16.4	22.41	21.27	23.42	14.24	22.39	24.34	22.52	20.2	23.84	26.99	18.71	22.39
TRABD	36.43	37.69	40.5	34.06	40.2	38.14	38.59	40.04	36.65	38.29	32.36	39.19	40.18	40.36	38.49	36.73
SEMA3F	10.8	10.78	11.71	10.27	13.71	15.78	16.08	15.41	15.71	13.49	14.6	13.91	14.94	17.03	15.74	16.29
MRTO4	21.06	24.25	19.25	27.99	22.5	23.15	25.24	23.41	18.3	19.23	23.22	23.56	20.1	21.43	22.26	24.35
F12	0.28	0.57	0.56	0.51	0.14	0.7	0.34	0.26	0.35	0	0.2	0.39	0.63	0.85	0.41	0.67
FAM98B	9.42	10.24	10.1	10.83	11.39	11.85	11.58	11.57	8.39	8.98	11.98	9.76	10.24	10.01	10.45	11.55
BPTF	16.42	16.46	15.88	14.25	17.98	17.69	15.86	15.63	15.07	16.67	18.22	15.06	16.23	16.52	16.41	16.36
PXYLP1	6.35	6.15	7.46	6.38	6.72	8.33	7.15	7.49	8.26	6.06	9.57	9.54	7.72	8.39	9.11	9.71
MARF1	25.16	25	23.85	22.28	24.84	25.9	25.26	21.9	22.51	22.93	21.37	20.08	22.52	23.05	19.09	22.44
CEP295	3.87	3.75	3.27	3.06	3.7	3.46	3.78	3.31	4.1	3.34	4.01	3.52	3.67	3.55	3.33	3.73
KDELC2	57.99	57.3	53.3	54.55	66.73	60.8	65.28	62.55	63.54	64.56	74.67	65.56	61.82	73.64	69.66	76.52
MRPS18C	22.76	19.86	15.91	21.52	16.05	21.45	21.68	20.17	17.09	17.38	21.26	20.18	14.74	20.67	21.44	18.58
ATP5F1E	591.08	564.69	518.85	567.22	535.1	548.01	609.09	509.27	644.47	545.54	588.13	601.66	526.64	557.1	614.74	562.5
UBB	1061.95	1043.24	1021.16	1147.73	1029.1	945.91	1003.46	1024.2	1156.05	1136.59	1184.82	1160.44	1024.99	1075.57	1162.81	1039.4
RGS12	15.69	14.59	17.25	16.02	16.45	16.77	15.68	16.51	15.49	18.19	18.72	17.54	18.39	17.47	16.71	18.58
USP6	0.89	0.47	0.94	0.74	0.67	0.52	0.56	0.59	1.03	0.91	0.94	0.79	0.61	0.75	0.47	0.43
MAP10	1.14	1.03	0.85	1.37	1.92	1.32	1.38	1.19	1.1	1.01	1.12	1.04	1.44	1.96	0.95	1.26
CCT7	189.8	183.51	196.44	214.24	199.01	190.29	217.83	206.47	184.39	174.77	200.44	200.1	189.16	184.59	204.87	207.19
NPDC1	258.5	259.98	247.42	200.98	208.14	207.2	201.3	226.67	244.8	250.93	187.95	205.4	209.38	190.36	182.1	169.7
ATF7IP2	0.06	0.06	0.06	0.27	0.71	0.17	0.16	0.54	0.1	0	0.11	0	0.15	0.18	0.35	0.07
RORA	1.46	1.66	1.02	1.27	1.72	1.69	2.02	1.09	1.64	1.83	1.67	1.24	1.6	1.79	1.5	1.95
ANKRD13A	66.11	68.81	72.01	78.96	73.4	71.9	77.88	76.04	60.63	63.01	69.58	64.88	63.78	68.01	64.49	69.77
CCDC112	4.53	5.25	4.51	4.57	6.04	4.86	4.4	6.66	5.23	5.84	5.85	4.06	6.32	6.76	4.5	5.02
BCL9L	139.68	143.11	142.19	113.69	146.05	139.07	116.2	133.79	123.09	150	122.71	133.68	139.08	143.15	128.46	126.23
HSPB7	261.07	277.06	371.46	241.33	274.93	291.77	310.82	288.29	269.59	253.85	331.36	348.72	279.74	248.26	277.98	304.07
YJEFN3	6.15	3.24	3.74	2.71	4.94	3.6	4.23	2.25	6.22	5.7	3.02	4.15	6.94	5.19	3.97	2.55
M6PR	68.37	64.82	65.03	65.58	75.67	78.41	75.8	65.8	62.6	65.02	62.75	58.66	61.87	71.16	60.18	68.69
PLAU	53.93	48.79	61.96	50.18	62.56	61.38	68.15	58.28	54.75	54.3	61.25	58.73	75.46	67.48	61.92	75.4
NFE2	0.26	0.78	0.95	0.5	0.09	0.19	0.08	0.32	1.17	0.48	0.99	1.06	0.47	0.53	0.51	0.41
HOXC8	58.76	59.59	64.12	54.68	54.62	55.07	54.74	53.83	53.35	57.33	56.85	54.56	58.05	61.33	52	49.73
SLC22A14	0.06	0.06	0	0.06	0	0	0.09	0.06	0.06	0	0.12	0.17	0	0.07	0.09	0.06
XYLT1	24.68	20.37	22.23	19.15	20.42	20.5	20.26	18.51	18.68	21.65	17.88	17.08	18.19	17.57	15.69	19.47
TRIB1	4.14	3.91	4.76	4.35	4.01	4.23	3.54	3.68	3.68	3.75	2.92	3.49	3.29	3.57	2.35	3.14
CTNND1	79.63	78.8	83.75	76.24	83.22	81.56	79.91	81.61	81.47	79.02	90.16	84.24	84.48	84.29	83.44	88.66
RET	0.4	0.25	0.68	0.33	0.91	0.63	0.74	0.87	0.35	0.6	0.76	0.72	1.13	0.79	1.08	1.13
MAPKAPK3	52.37	46.7	49.64	48.1	48.43	58.03	54.66	50.75	46.94	47.41	43.67	45.99	45.61	48.53	44.5	52.36
SF3B5	169.24	164.6	165.86	171.17	188.91	172.17	190.21	175.07	170.68	145.07	152.15	171.86	170.7	152.48	206.23	182.22
METTL21A	6.98	7.62	5.42	7.87	8.32	7.12	7.06	7.33	6.54	7.47	6.27	7.73	7.8	6.13	6.44	7.01
DET1	10.53	9.97	12.25	8.5	10.3	10.68	9.4	9.56	9.1	9.37	10.51	8.15	8.93	9.35	9.83	8.84
GGT7	39.43	38.68	41.89	36.97	35.52	37.09	37.05	33.41	33.14	38.47	32.49	34.26	35	35.38	33.13	30.02
MTRNR2L1	154.27	134.55	124.5	123.57	152.78	117.86	139.55	138.79	186.07	163.12	141.26	141.82	156.04	163.39	137.17	147.17
FGFRL1	87.89	89.73	87.56	67.94	64.65	73.36	69.32	72.67	85.74	94.81	64.34	69.85	64.14	70.1	64.39	64.64
VHLL	0.26	0	0	0	0	0	0	0	0	0	0	0	0	0	0	0
GMPR	8.37	5.11	7.95	7.84	8.09	8.15	7.87	8.91	8.5	9.65	11.04	9.84	10.41	13.42	9.67	11.97
BTN2A1	23.8	18.9	22.87	19.49	20.13	18.41	22.5	17.98	19.81	23.96	19.97	18.72	21.55	19.65	18.74	20.5
DACT1	5.17	4.77	6.25	6.58	5.8	7.27	8.01	8.06	3.39	5.37	4.04	3.69	5.42	5.79	5.08	4.34
ZNF281	24.27	23.56	25.32	26.72	27.95	22.43	26.23	25.33	18.21	19.21	20.88	21.18	20.25	20.73	19.24	20.71
ZC3H10	7.75	9.49	8.65	8.44	10.09	9.08	9.24	8.49	10.05	9.46	7.22	7.9	9.45	7.8	7.57	7.82
C1QTNF9B	0.35	0.18	0	0.45	0	0.36	0.36	0.61	0.5	0.55	0.69	0.61	0	1.25	0.51	0.19
BACE1	101.36	92.53	102.91	85.3	98.55	95.98	96.78	91.5	100.2	106.68	109.93	106.85	107.86	105.37	102.89	116.24
KIF1BP	31.68	29.58	31.41	33.96	33.26	32.38	34.14	30.54	31.24	30.62	39.93	37.14	32.43	31.7	32.89	34.02
SMIM31	0	0.01	0	0.04	0.04	0.09	0	0.04	0	0.04	0	0.18	0.04	0	0	0.04
CMIP	43.82	48.25	49.42	38.61	43.07	46	40.06	45.35	46.8	49.45	46.04	44.5	44.21	45.8	47.7	42.74
ZNF282	30.4	28.61	28.42	28.64	30.76	34.39	28.2	31.72	29.68	35.13	24.98	30.15	33.12	34.71	28.4	30.3
MICU1	83.84	77.57	80.99	73.12	78.8	76.01	84.84	78.88	89	82.3	75.41	79.42	85.47	83.04	81.69	80.93
HMGXB3	29.97	34.13	32.06	30.11	26.12	30.96	28.95	28.85	28.57	32.97	30.27	32.73	25.11	30.26	26.83	32.91
OR10AC1	0	0	0	0	0	0	0	0	0.12	0.12	0	0	0	0.36	0	0
MTF1	7.54	7.51	8.89	8.03	8.14	8.86	7.89	7.58	6.38	8.34	7.56	6.43	7.9	8.67	6.76	9.06
DIRC1	2.47	0.36	1.03	1.69	1.73	2.71	0.36	1.17	0.27	0.37	0.98	1.58	0.37	0.37	0.36	1.32
SMO	13.08	12.46	10.37	8.91	6.83	6.62	6.28	7.13	15.01	12.62	11.84	12.36	8.15	6.77	8.33	9.03
NAPSA	0.42	0.17	0.09	0.39	0.09	0.1	0.08	0.16	0.35	0.09	0	0.16	0.51	0.09	0	0.2
NR5A1	0	0.08	0	0	0	0	0	0	0	0	0	0	0	0	0	0
EDNRB	0	0.03	0.05	0.05	0.57	0.58	0.6	0.41	0.03	0.18	0.05	0.05	0.51	0.78	0.5	0.96
LRRIQ3	0.53	0.55	0.45	0.42	0	0.51	0.45	0.53	0.4	0.55	0.39	0.25	0.69	0.41	0.45	0.39
SEMA4B	10.94	9.36	9.34	7.88	10.76	9.04	11.14	10.59	10.4	10.71	8.76	9.02	10.73	10.17	9.7	8.22
GKAP1	1.21	1.27	1	1.15	1.14	0.81	1.2	0.77	1.75	1.33	1.12	0.79	1.65	1.25	0.53	0.64
ZNF507	4.54	4.01	3.63	4.06	5.1	4.48	4.42	3.85	3.95	4.23	4.76	4.17	4.02	4.25	3.3	4.72
RPL10A	1026.2	1045.01	945.79	1138.37	1027.92	1060.86	1078.68	1114.24	965.39	926.59	923.93	866.06	890.12	944.93	914	878.45
DFFB	2.5	2.94	2.67	2.49	3.41	3.58	2.68	3.49	3.06	2.51	3.25	2.49	2.74	3.88	3.18	2.95
HSPD1	88.37	94.06	83.31	89.1	94.42	96.03	91.37	89.59	76.74	75.88	93.97	75.82	80.54	82.17	80.55	82.85
TM4SF4	0	0.08	0.08	0	0	0	0.08	0.08	0	0	0.08	0	0.08	0.17	0	0
FTH1P18	0	0	0.15	0	0.15	0	0	0	0	0	0	0	0	0	0	0
CCDC144A	1.02	0.98	1.32	0.98	0.75	0.55	0.92	0.45	0.66	0.99	1.06	0.96	0.54	0.78	0.49	0.5
LOC441155	0.49	0.4	0.39	0.36	0.51	0.28	0.84	0.44	0.58	0.61	0.81	0.54	0.27	0.45	0.9	0.71
TRIM35	17.01	16.33	18.35	17.74	14.23	14.99	13.78	15.59	14.38	14.63	14.45	15.52	13.37	13.65	12.41	14.23
PLAA	13.85	15.78	15.59	15.55	14.18	14.68	13.85	13.27	14.49	13.63	14.52	14.27	13.91	15.05	14.76	16.73
MARVELD3	0.07	0.41	0.46	0.15	0.36	0.69	0.2	0.3	0.4	0.48	0.8	0.18	0.29	0.43	0.39	0.45
ZNF131	10.55	11.16	10.47	12.17	13.74	11.63	12.65	14.3	10.09	12.27	12.54	10.61	12.45	13.91	10.46	12.89
LOC101929322	0.29	0	0.03	0.1	0.26	0.04	0.43	0.02	0.45	0.02	0.11	0.14	0.07	0.07	0.11	0.22
ZMYM5	6.54	4.81	5.09	6.11	6.55	5.21	6.11	6.64	7.9	7.43	7.97	5.96	7.7	6.4	4.99	7.25
BCAS1	0.73	1.2	0.3	0.8	0.87	1.43	0.43	1.13	1.64	1.79	1.42	2.06	2.36	2.39	1.9	1.98
RGS7BP	0	0	0	0	0	0	0	0	0	0.11	0	0	0	0.1	0	0
TSPYL5	15.38	14.81	14.55	15.07	12.56	14.27	12.57	13.2	13.99	14.59	14.88	13.99	14.22	10.93	10.33	11.27
ENDOU	0.11	0.06	0	0.05	0.12	0.06	0.41	0.21	0.11	0.29	0	0.11	0.39	0.23	0.06	0.16
PGD	127.22	130.14	121.97	127.39	111.38	121.98	118.23	120.07	100.3	112.17	100.45	100.8	101.9	107.99	94.94	102.6
TFF3	0	0.13	0	0	0	0	0	0	0	0	0	0	0	0	0	0
ZC4H2	5.4	7.06	4.9	4.15	6.72	8.05	6.14	6.62	6.29	4.7	6.02	6.54	7.08	6.39	6.29	6.16
COA5	10.59	8.71	7.74	10.34	11.69	10.2	11.01	7.39	9.42	7.31	11.1	8.27	10.88	10.98	7.51	10.36
RBPJ	33.89	30.73	40.56	38.31	36.2	32.97	37.26	37.96	32.8	32.31	41.34	37.4	35.53	41.98	35.01	44.95
DND1	4.43	3.96	2.54	3.56	3.89	4.58	4.08	3.86	3.64	5.01	5.46	5.11	4.94	4.91	3.37	4.41
ZNF638	18.57	16.54	15.88	15.9	18.47	16.31	17.17	16.61	16.16	18.06	17.32	14.96	17.89	17.96	13.91	16.88
C5orf51	17.93	15.61	15.67	15.38	16.5	19.43	17.22	16.79	17.16	15.65	16.13	13.88	17.76	19.68	14.02	18.4
CLEC18A	0.79	0.4	0.33	0.06	0.27	0.19	0.25	0.36	0.26	0.17	0.23	0.21	0.43	0.37	0.16	0.31
PSMB5	157.33	138.58	163.8	169.42	133.88	166.8	152.7	134.5	145.28	134.54	162.41	165.22	136.42	134.94	164.44	161.62
CLIP2	59.17	62.98	60.58	61.77	64.13	65.57	61.31	64.08	63.6	71.48	60.47	67.37	64.9	69.8	66.88	65.12
LOC388436	0	0	0.08	0.22	0.29	0	0.06	0	0.24	0.06	0.06	0.23	0	0	0.12	0
OVOL3	0.45	0	0	0	0	0	0	0.23	0	0	0	0	0	0	0	0
AAMDC	23.3	30.29	23.31	20.32	32.81	32.35	29.59	23.54	32.93	30.07	32.54	30.63	28.16	24.7	27.41	29.54
IDE	20.91	21.73	20.84	23.13	23.28	21.38	22.01	18.25	19.08	17.49	21.04	20.22	17.1	18.17	15.95	21.33
RPL35A	1083.91	1164.8	956.42	1205.74	1092.83	1182.89	1162.13	1086.54	999.13	1012.8	1004.2	992.96	1025.29	1067.86	1019.77	906.09
CHRAC1	33.32	32.98	34.74	36.44	30.02	31.68	30.15	35.5	28.58	30.23	34.96	32.4	29.24	31.75	33	31.5
SENP2	16.23	17.84	15.78	17.04	15.97	16.66	15.51	18.25	16.41	15.85	17.97	14.97	15.49	16.98	14.61	16.32
SEC22B3	1.71	1.2	2.63	3.34	1.92	2.28	2.63	3.83	3.15	2.71	4.06	2.27	1.57	2.78	2.84	3.9
CAMSAP1	9.3	9.71	9.88	9.07	9.3	10.85	10.25	10.29	7.48	8.25	8.67	7.61	8.51	9.15	7.36	9.09
NDST4	0	0	0	0	0.07	0.09	0	0	0.04	0	0	0	0	0.07	0	0
C10orf82	0.12	0.24	0.27	0	0	0	0.12	0.22	0.14	0	0.12	0.13	0.12	0	0	0.12
SLC25A12	11.1	12.26	12.36	11.73	11.04	14.4	11.92	11.06	11.62	9.63	11.72	9.82	10.57	13.42	13.1	11.92
LOC100287387	23.3	20.31	21.65	20.71	25.84	27.92	27.98	27.59	30.91	30.83	28.84	28.9	36.43	37.34	34.65	38.32
GNB3	4.73	5.04	4.91	2.6	3.56	4.32	3.67	3.7	6.34	5.3	4.6	3.91	5.35	7	4.22	4.86
MTRNR2L4	0.11	0	0	0	0	0	0	0	0	0	0	0.41	0.22	0	0	0.12
SLC38A9	7.21	5.85	4.58	5.98	6.38	5.56	6.5	4.29	7.34	5.92	6.4	6.69	6.12	5.77	4.36	6.75
ASB6	18.45	19.35	21.65	19.04	16.9	18.64	20.19	20.54	20.04	22.03	19.49	20.42	18.79	20.88	19.27	20.98
MAT2A	125.02	136.75	138.4	125.83	118.37	131.2	141.12	121.11	117.92	125.18	104.91	107.88	117.52	130.61	100.69	119.4
EBAG9	7.9	10.41	5.85	7.91	8.29	6.78	6.52	8.34	8.98	8.83	8.33	8.36	5.98	7.6	8.27	6.08
DMAC1	19.56	22.87	21.2	22.72	19.66	19.58	18.26	18.36	19.13	19.6	21.08	19.9	18.65	16.44	17.18	18.13
NF1	13.58	13.75	13.78	13.86	16.39	14.09	15.27	13.2	11.09	13.17	12.53	10.84	11.63	13.71	12.06	15.25
ZNF681	0.21	0.31	0.29	0.47	0.48	0.38	0.61	0.24	0.34	0.27	0.5	0.32	0.35	0.67	0.48	0.46
ILDR2	0.03	0.05	0.05	0.04	0.05	0.04	0	0	0.2	0	0.1	0	0	0.02	0.2	0.02
ZPBP	0	0	0	0	0	0.17	0	0	0	0	0	0	0	0	0	0
CXCR5	0.09	0	0	0.04	0	0.05	0.04	0	0	0	0.04	0.09	0.05	0	0	0
FAM89B	151.75	165.74	159.95	138.05	135.12	144.2	145.73	139.5	146.51	143.29	134.44	142.43	136.58	132.15	151.33	146.69
MTHFD1	51.57	50.63	48.83	50.7	59	57.79	58.66	55.43	46.18	43.79	55.77	55.31	58.56	55.18	64.27	64.61
SEC22C	42.25	41.76	47.05	41.4	45.31	47.59	54.83	48.53	44.56	40.03	47.59	43.11	47.25	46.68	43.46	53.18
CHTF8	80.39	75.59	76.39	71.53	81.19	82.44	80.72	80.61	74.45	77.04	72.82	78.5	89.57	84.68	84.5	89.18
ANKEF1	0.74	0.65	0.85	0.52	0.58	0.49	0.26	0.31	0.44	0.59	0.52	0.56	0.3	0.51	0.27	0.58
CALN1	0	0	0	0.01	0	0	0	0	0	0	0	0	0	0.01	0	0.01
RNF225	0	0	0	0	0	0	0	0	0	0	0	0	0	0.14	0	0
SMAD7	29.29	28.43	31.79	27.67	30.74	30.24	29.01	27.08	27.96	28.19	29.33	25.5	29.56	28.39	26.73	28.48
MIB1	19.07	16.55	16.55	17.96	15.89	16.7	18.84	16.4	14.49	17.41	16.12	14.23	13.07	15.86	13.43	17.17
MORC4	16.5	16.69	14.63	16.55	17.14	16.11	16.26	15.51	16.68	16.33	19.02	16.64	16.75	16.74	15.57	17.45
MOB3C	12.08	11.81	11.6	11.37	13	15.17	14.35	12.7	14.75	14.13	13.15	13.73	13.94	12.48	16.83	15.3
GID4	17.56	16.91	14.81	15.07	15.37	17	13.91	15.31	14.91	16.65	13.7	14.42	15.79	17.1	11.48	12.77
COL9A3	1.1	0.52	2.83	2.44	0.84	0.41	0.36	1.06	0.78	0.59	2.29	1.09	0.17	0.55	0.83	0.52
NACC2	26.65	29.71	28.65	27.03	27.58	30.61	28.13	31.13	21.96	28.2	24.7	25.56	22.61	26.63	23.69	27.2
GCNT3	0	0	0.12	0	0	0.07	0.12	0	0.06	0	0.06	0	0.06	0	0	0
ADAMTS4	5.36	4.77	5.57	4.94	5.18	4.97	5.56	5.33	6.14	5.85	7.59	6.84	6.39	6.12	5.87	7.27
TRIM11	22.84	20.29	21.17	21.2	20.6	21.5	21.04	20.63	21.32	21.8	18.65	18.1	21.67	22.81	19.67	18.61
DNAJC30	25.51	24.48	25.69	24.33	25.98	26.57	24.86	26.49	25.78	28.81	27.18	26.45	29.45	24.37	30.01	25.75
STRN4	97.66	96.81	108.83	97.28	104.32	98.8	104.07	102.2	92.24	96.9	89.84	97.39	112.81	106.74	98.53	111.77
SMIM4	23.64	29.64	29.03	26.42	24.07	33.34	36.33	19.4	25.12	22.4	23.01	29.24	24.74	24.83	24.58	29.68
CDC25C	2.33	2.92	3.62	2.97	3.57	5	4.47	5.51	3.62	4.52	5.89	6.54	5.07	6.29	7.75	6.79
TUB	9.39	8.87	8.76	6.86	7	7.79	7.37	7	7.43	7.89	7.49	7.23	7.03	6.4	6.93	7.48
KDM6B	17.25	19.21	18.95	13.93	18.08	15.55	14.66	14.39	18.32	22.11	13.36	13.96	20.26	19.96	14.84	13.27
EYA4	0.08	0.23	0.08	0.04	0.02	0.26	0.02	0.02	0.02	0.08	0.05	0	0.08	0.07	0	0.03
FAM47E	0.08	0	0	0	0.24	0	0.24	0	0	0	0	0	0	0	0	0
LOC101929372	0	0	0.07	0	0	0	0	0	0	0	0	0	0	0	0	0.14
DYDC2	0	0	0	0	0.09	0	0	0	0	0	0	0	0	0	0.09	0
NBPF4	0	0	0	0	0	0.04	0	0	0	0	0	0	0	0	0	0
WDPCP	5.15	4.2	4.71	4.14	3.95	4.26	5.02	3.87	3.71	4.71	4.1	4.12	3.89	4	4.03	3.37
DHH	0	0	0.03	0	0.06	0.03	0	0	0.03	0	0	0	0	0	0.03	0
HORMAD2	0	0.31	0	0	0.09	0	0	0	0	0	0	0.06	0	0	0	0
CDKL5	2.52	1.76	2.09	1.58	1.69	2.02	1.6	1.62	2.06	1.82	1.75	1.39	2.2	1.67	0.93	1.7
DISC1	2.13	2.58	1.67	2.12	2.26	2.46	2.34	2.19	2.07	2.1	2.28	1.32	2.3	1.85	2.11	2.12
CDCA7L	13.99	14.52	15.61	15.58	15.28	17.29	16.69	16.8	16.54	14.82	20.05	19.89	18.15	17.76	19.14	21.12
PLGRKT	11.69	11.97	10.56	11.67	10.24	14.03	17.96	14.49	10.57	12.7	11.71	13.93	11.65	13.62	13.52	12.11
HSPG2	440.48	405.17	536.27	391.37	391.47	346.72	377.82	267.92	244.25	358.46	285.67	220.22	216	222.29	268	295.4
SELENOM	534.47	516.76	534.71	584.94	449.92	453.74	508.06	508.93	560.42	538.73	582.95	606.88	443.44	454.58	525.14	492.35
STEAP3	75.91	67.65	65.82	64.65	89.91	96.24	95.67	95.39	66.34	71.25	61.33	61.48	92.7	91.18	89.43	101
FAM184A	0.04	0.15	0	0.1	0.27	0.12	0.11	0.03	0	0.16	0.07	0	0.06	0.04	0.04	0.09
TNIP2	31.94	35.48	33.77	37.12	37.68	40.21	37.48	41.39	31.64	34.62	35.96	36.62	33.33	43.22	33.8	34.87
CAVIN1	869.91	927.78	980.22	912.06	950.51	945.17	911.76	980.04	911.61	914.13	1032.83	1024.2	965.19	969.19	1029.05	1047.13
TLK2	16.59	16.51	16.19	16.97	16.46	18.34	16.37	16.47	16.95	18.98	19.1	17.17	16.68	19.7	14.97	18.07
MYBPH	4.31	5.56	2.04	2.39	4.76	5.31	2.49	3.95	12.83	10.43	9.36	10.76	11.01	12.66	11.01	13.9
PIK3CA	11.95	10.19	9.17	13.42	13.49	12.71	12.22	12.24	12.93	11	12.62	10.21	12.17	14.19	11.14	14.5
FBXL18	15.73	17.26	18.94	15.95	15.58	17.8	15.12	15.24	13.32	14.11	15.6	16.2	15.05	13.76	15.51	17.87
CINP	35.9	32.2	34.26	32.06	39.98	38.49	31.4	33.02	34.68	33.26	32.22	38.5	30.55	27.55	38.17	36.94
SYT11	33.03	31.23	32	34.19	33.54	38.56	32.34	30.18	27.8	29.26	29.52	24.94	30.09	34.47	26.45	30.27
MRPL23	97.87	91.99	108.17	116.54	101.17	106.14	111.74	120.8	110.83	104.59	118.06	120.68	106.57	100.19	124.06	114.89
CSRP2	37.61	44.97	40.55	62.72	57.58	58.14	63.62	56.37	85.74	69.24	112.9	105.08	97.78	93.08	116.72	102.32
TMEM150B	0	0.11	0	0.05	0.11	0	0	0.05	0	0.12	0.05	0.11	0	0.06	0	0
RPGR	2.04	2.57	2.52	3.35	3.64	2.91	2.9	2.8	1.49	2.29	2.23	1.19	1.89	2.34	2.84	2.7
TPX2	48.88	45.2	46.94	47.08	72.79	66.51	68.33	67.9	55.33	56.76	83.36	69.45	83.85	77.66	87.83	91.85
SLC39A9	24.88	22.16	26.45	24.91	21.37	24.17	24.14	21.06	23.88	20.83	25.05	23.82	21.79	23.25	21.97	26.96
SH3KBP1	107.31	104.65	99.21	96.37	110.04	107.51	101.64	111.37	97.7	105.9	96.46	90.14	113.75	115.36	100.72	99.43
ACTR2	125.03	123.85	118.24	134.57	122.39	124.83	138.57	130.92	119.06	117.21	140.83	127.3	118.75	128.95	121.05	147.97
HYAL2	42.33	48.59	51.75	45.31	43	45.48	54.11	48.65	50.96	51.89	54.76	62.01	45.12	43.65	53.95	60.18
VPS53	18.08	18.99	19.14	18.91	15.98	18.27	17.45	16.15	16.64	17.25	20.54	19.02	15	16.5	16.73	19.33
LOC107985692	0.02	0.04	0	0.03	0.06	0	0.05	0.03	0	0	0.14	0.03	0.03	0.03	0	0.11
ERI3	110.08	103.37	106.47	103.61	108.18	106.83	106.1	108.5	104.27	98.76	102.81	111.6	112.09	101.05	120.12	101.38
NOXA1	1.09	1.1	0.39	0.62	0.82	1.12	0.64	0.44	1.24	1.02	0.66	0.29	1.78	1.45	0.87	0.67
DLEC1	0.07	0.12	0.06	0.05	0.09	0.06	0.18	0.04	0.12	0.06	0.15	0	0.06	0	0.03	0.1
TMCO1	33.24	34.47	32.43	36.38	32.32	37.38	36.27	31.02	34.52	34.1	38.27	36.23	34.06	34.12	32.21	36.39
TLR3	1.3	1.44	0.81	2.02	3.04	3.06	2.17	2.15	2.59	1.88	1.91	1.61	2.98	3.07	1.9	2.45
FAM76B	2.26	2.27	2.24	2.81	3.17	2.8	3.04	2.9	2.43	2.53	3.42	2.71	2.7	2.8	3.03	3.49
VSNL1	0.32	0.13	0.13	0.06	0.13	0	0.06	0.06	0.13	0.33	0.19	0.06	0	0	0.06	0
TSTA3	75.85	78.95	86.68	92.03	70.97	70.8	70.57	68.39	80.23	78.71	93.4	103.84	72.33	70.64	81.15	79.33
TSC22D4	72.44	70.92	76.35	67.4	82.8	75.86	74.21	86.35	82.36	87.92	68.59	87.02	100.49	90.76	80.39	85.99
KDM4D	0.52	0.82	0.61	0.48	0.44	0.68	0.38	0.88	0.78	0.62	0.85	0.66	0.44	0.49	0.69	0.71
CYP2U1	10.07	10.46	11.05	10.13	10.33	10.75	9.87	8.69	9.66	9.49	9.62	8.7	9.72	9.41	7.45	9.48
KCNJ1	0	0	0.16	0	0	0	0	0.05	0.05	0	0	0	0	0	0.16	0.05
SDC1	86.72	85.07	84.92	65.51	64.99	65.14	67.12	64.59	79.71	78.84	72.18	69.56	55.04	54.32	65.14	66.31
CP	0	0	0	0	0.03	0.04	0.03	0.03	0	0.06	0	0.07	0.04	0.09	0.11	0
GCLC	6.07	5.69	5.1	7.54	6.13	5.81	5.6	5.99	5.52	6.97	4.51	4.62	4.79	5.92	4.59	4.6
ZSWIM5	0	0.14	0.08	0.05	0.07	0.07	0.17	0.22	0.11	0.11	0.17	0.13	0.07	0.11	0.13	0
CEP97	2.4	2.04	1.87	2.34	3.25	2.89	2.45	2.89	2.34	2.71	2.49	2.37	2.12	3.18	2.37	3.42
IFITM2	1249.64	1254.64	1405.38	1362.95	1368.3	1341.91	1340.6	1381.77	1607.58	1478.86	1799.8	1762.38	1697.27	1547.69	1720.19	1509.18
MRPS33	23.79	28.25	28.26	32.26	31.47	37.64	31.42	31	29.78	26.93	25.77	22.85	21.34	27.59	28.72	26.67
NDST1	179.48	180.62	191.37	175	159.93	164.13	165.51	157.87	157.3	176.87	167.68	157.44	153.9	160.66	142.61	162.61
TSPAN10	69.59	66.97	69.48	55.42	43.79	40.47	42.72	44.81	67.21	67.31	47.61	64.72	39.47	38.53	39.61	37
GAPDHS	0.18	0.26	0.09	0.08	0.18	0.1	0	0	0.18	0.09	0	0.25	0	0.45	0	0
RBM4	79.08	71.1	79.27	73.82	81.09	70.68	72.3	73.65	79.61	78.03	83.44	78.15	79.54	79.97	83.06	78.63
GPR20	0.17	0	0.17	0.08	0	0	0	0	0	0.35	0.08	0.08	0.26	0	0	0
ZC3H12D	0.18	0.34	0.42	0.08	0.33	0.26	0.13	0.19	0.23	0.32	0.15	0.17	0.18	0.39	0.29	0.3
POMK	0.8	0.89	0.81	1.34	0.87	1.1	1.67	0.52	0.32	0.58	0.71	0.69	0.98	1.1	0.64	0.86
PDCD4	18.57	19.5	16.13	20.27	21.87	21.58	20.89	22.01	23.73	26.33	22.8	20.25	21.06	26.77	17.02	22.56
OPN3	10	9.55	10.38	8.61	12.07	11.81	10.72	10.2	10.77	7.79	10	9.44	10.63	10.35	12.02	9.57
CCR1	0	0.05	0	0	0	0.05	0	0	0	0	0	0	0	0	0.05	0
PARS2	5.34	6.55	6.78	6.83	6.43	6.25	6.2	5.37	6.09	6.21	5.1	6.12	8.31	7.16	6.97	5.92
ERFE	2.65	3.63	3.31	3.43	2.7	2.51	2.84	2.5	1.87	2.29	1.87	2.02	1.97	3	1.41	1.16
TPCN1	33.34	32.07	32.16	33.21	27.51	30.45	23.62	25.23	31.33	35.11	28.75	29.4	29.11	32.54	25.4	25.21
TRIP10	63.62	65.33	59.53	58.97	70.75	72.33	64.21	74.01	64.08	64.43	60.86	65.13	80.62	86.18	69.28	65.9
SLC23A1	0.06	0.18	0.06	0	0	0	0.24	0.06	0	0	0	0.06	0.06	0.06	0	0
PTPRS	64.48	60.29	58.11	53.95	65.42	59.47	48.32	61.88	67.53	71.27	63.75	59.26	68.37	68.62	62.71	62.03
NAP1L4	57.39	57.23	56.77	57.37	56.36	58.3	65.57	58.54	51.28	53.71	68.51	62.44	50.48	52.74	60.01	69.73
HCCS	18.82	17.23	18.33	18.69	16.11	14.72	18.24	16.56	18.61	16.41	20.53	17.02	18.91	18.16	16.4	19.25
MGP	0.42	0.56	0.57	0.65	1.21	1.19	1.52	1.17	0.92	0.72	0.48	0.73	2.76	1.37	0.84	1.42
RICTOR	4.42	5.21	4.71	4.73	4.44	5.33	4.88	4.17	4.27	4.28	4.68	4.2	3.85	4.73	3.9	4.76
TRMT10A	1.61	2.12	1.09	1.28	1.27	1.3	1.59	1.83	1.66	1.6	1.38	1.43	1.7	2.58	1.32	1.35
AR	1.82	1.45	1.38	1.15	2.71	2.52	2.04	1.55	1.19	1.4	1.29	1.12	2.31	1.8	1.37	1.3
RPS6	2075.91	2176.46	1736.92	2429.34	2256.07	2280.42	2242.09	2356.08	1829.89	1758.46	1774.52	1755.24	1808.93	1941.47	1761.18	1685.71
OCLM	0	0	0	0	0.16	0	0.3	0	0	0	0	0	0	0	0.31	0.3
NSMCE4A	20.13	19.23	18.26	23.41	21.96	22.14	23.77	24.65	19.76	21.44	24.1	22.71	23.82	17.53	22.8	24.88
LIN7B	10.49	11.98	10.15	9.68	8.44	11.09	10.96	9.17	9.77	14.08	11.16	9.37	8.43	10.35	8	7.02
CLEC10A	0	0	0	0	0	0	0	0	0	0.16	0	0	0	0	0	0
FCN3	0	0	0	0	0	0.3	0.13	0.12	0.13	0.13	0.13	0	0	0.13	0.13	0
ISM2	0	0	0.15	0.09	0	0	0	0	0.05	0.13	0	0.05	0	0	0	0.24
MAP2K1	33.87	35.23	36.39	37.41	40.12	35.97	38.81	37.43	33.3	30.92	35.07	34.29	29.86	29.3	35.56	40.67
BICD1	6.68	7.33	8.06	9.64	7.22	8.2	6.5	7.76	5.2	6.93	7.94	8.03	6.19	6.84	6.84	6.21
TAF4B	1.71	1.93	1.86	1.96	1.94	1.36	1.95	1.91	1.52	1.88	1.38	1.97	2.6	2.32	1.69	1.83
SMS	74.88	75.36	74.78	71.64	85.16	79.98	95.23	86.19	65.71	69.6	74.61	69.82	87.98	77.66	75.85	82.87
FBLN2	884.72	844.04	867.48	824.93	780.45	839.07	813.54	785.95	891.1	888.64	764.18	792.92	757.32	795.99	744.82	773.92
DBP	16.86	12.1	10.17	12.2	15.12	10.95	10.51	12.28	21.77	16.06	13.92	12.08	13.52	12.85	14.5	12.82
CD99L2	109.82	102.98	104.02	96.76	94.11	92.12	91.81	89.47	97.81	98.56	84.64	91.78	98.39	87.35	86.07	88.83
MTSS1	0.91	1	0.95	1.17	0.96	1.42	1.17	1.49	1.15	1.21	0.82	0.7	1.11	1.36	0.75	0.95
AURKB	26.69	23.3	28.27	26.11	29.4	32.52	37.86	30.8	30.18	26.63	31.68	39.75	41.35	34.96	48.43	47.13
MELTF	6.34	7.09	10.75	8.29	8.71	8.32	7.69	9.62	7.78	6.8	8.18	8.66	9.41	8.47	7.79	8.3
DDX41	48.22	53.65	48.78	48.86	47.11	47.83	48.77	51.38	56.2	51.6	57.59	59.09	54.46	52.49	57.44	59.2
LOC105371063	0	1.88	0	0.69	2.22	1.67	0.78	0	0.73	0.8	1.53	1.82	0.88	0	0	3.65
AMZ2	77.62	73.66	79.45	74.71	74.64	67.25	74.79	75.62	64.16	68.92	64.03	60.76	73.85	62.57	58.48	64.62
HNRNPA3	54.59	57.17	48.54	56.29	64.16	65.34	63.85	60.13	55.81	55.59	68.36	64.73	65.18	64.38	74.21	68.42
CYP27B1	0.16	0.21	0.26	0.53	0.26	0.41	0.41	0.29	0.26	0.43	0.46	0.3	0.79	0.32	0.36	0.25
TBC1D3H	0.09	0	0.23	0	0	0	0	0.03	0	0	0	0	0.07	0	0	0.05
FMO5	1.31	0.88	0.37	0.85	0.95	0.76	1.14	1.2	1.43	0.5	0.85	1.22	0.84	1.14	0.81	0.95
THBS1	2794.69	2770.13	3832.07	3346.22	2679.11	2662.7	3018.29	2583.17	2395.08	2551.86	3062.02	2617.4	2335.72	2386.13	2305.5	2546.37
LOC105370733	0	0.09	0	0	0.09	0	0	0.08	0	0.09	0.09	0.28	0	0	0	0.08
LOC107987233	0.08	0	0	0	0	0	0	0	0	0	0	0	0	0	0	0
MAPKAPK5	21.7	19.2	23.24	23.04	23.27	20.53	21.63	21.3	18.76	19.39	18.77	21.33	21.13	19.76	20.24	20.77
TBX1	69.36	70.01	67.81	59.05	95	88.17	92.62	112.8	78.89	73.72	60.48	73.52	103.49	103.75	120.11	97.45
SMPD5	0	0	0.13	0	0	0	0	0	0.06	0.07	0	0	0	0.06	0	0
REM2	0.07	0.14	0.07	0.06	0	0	0.14	0	0.14	0.22	0.14	0.2	0.14	0.14	0.14	0.2
ARRB2	5.89	4.41	5.84	5.33	9.07	7.43	7.22	7.33	6.64	6.43	6.89	7.25	9.85	7.51	8.65	9.1
FAM131C	7.19	6.37	8.21	4.74	5.22	5.05	6.14	7.47	6.17	8.01	4.38	4.01	5.58	5.12	5.36	6.4
TRIM54	0	0	0.06	0	0.07	0	0	0	0	0	0	0	0	0	0	0
GRPR	0	0	0.1	0.18	0.2	0.05	0.14	0.13	0.05	0.05	0.09	0.14	0	0.2	0.29	0.14
KLF17	0.8	0.54	1.03	0.9	1.4	0.97	1	0.82	0.58	0.75	1.02	0.92	0.96	0.52	0.8	0.98
MEIS2	41.02	38.95	26.09	33.02	43.03	42.81	45.81	56.75	43.36	36.34	34.98	35.54	39.83	44.74	47.84	50.7
CSNK2B	312.93	301.94	320.28	308.33	324.15	304.51	310.18	321.31	301.14	301.54	298.08	288.14	322.89	314.55	322.62	293.33
TMEM128	11.74	14.95	15.29	12.77	14.25	14.15	16.9	13.94	15.7	12.61	11.36	14.39	13.96	12.11	12.27	14.27
LOC105369214	0	0	0	0.06	0	0	0	0.06	0.07	0.07	0	0	0	0	0	0.13
AMER1	1.99	2.12	2.26	1.86	2.25	2.99	2.78	2.24	1.83	2.51	2.35	1.88	1.67	2.43	2.14	2.01
NAXD	20.3	20.63	23.36	24.03	23.07	23.03	24.51	23.54	26.44	25.55	21.84	21.55	26.52	24.37	26.67	25.35
ENPEP	0.1	0.2	0.1	0.36	0.1	0.12	0	0.14	0.2	0.26	0.29	0.14	0.1	0.08	0	0.14
MYL5	14.27	18.33	17.9	15.31	15.39	16.96	14.17	17.63	15.91	17.81	11.97	14.91	22.8	21.26	16.34	15.17
C10orf95	0	0.36	0	0.41	0.45	0.2	0.35	0.17	0.54	0.28	0.26	0.17	0.18	0.55	0.09	0.35
PAXBP1	6.18	6.36	4.23	6.7	7.57	6.2	6.87	6.44	6.14	5.92	5.61	6.91	6.28	7.26	7.06	6.45
CAP2	48.39	46.64	47.95	45.89	36.94	36.78	41.4	37.07	42.29	43.5	43.95	38.14	36.9	36.86	34.07	33.84
HSPA1L	1.57	1.32	1.13	0.98	1.81	0.92	0.85	0.89	1.33	0.89	0.9	0.97	1.8	0.47	0.56	0.93
MINDY1	14.34	12.36	12.13	10.85	11.52	12.53	12.82	10.23	13.52	13.94	13.98	12.77	15.22	12.04	11.75	13
DCAF16	9.28	10.24	9.86	9.11	9.5	9.74	10.47	10.2	6.77	8.49	8.23	7.37	7.88	9.16	8.42	9.78
DAB2	318.12	327.96	377.04	342.37	326.92	335.48	338.5	325.38	314.27	353.74	385.26	347.54	347.84	371.51	303.27	346.74
GNB1L	11.1	9.07	9.49	10.2	9.82	13.51	9.82	9.77	10.33	11.32	11.3	10.42	11.08	12.32	11.11	9.21
ARTN	0.58	1.28	1.26	1.22	1.82	1.38	0.82	1.71	1.92	3	1.5	1.73	2.44	2.49	1.93	2.04
CPA3	0.31	0.39	0.31	0.14	0	0.09	0.08	0.07	0	0	0	0.07	0.16	0	0	0
DUSP7	52.72	61.86	63.45	56.97	58.11	66.53	61.49	60.89	56.46	66.07	72.83	69.13	58.64	66.42	71.73	67.43
ENGASE	5.54	5.43	4.86	4.79	5.89	5.97	6.84	5.32	5.64	4.95	4.78	5.97	6.75	8.11	3.91	5.6
HMGB1	163.58	162.13	141.23	174.82	206.97	197.57	199.18	197.51	173.53	156.51	206.32	181.89	185.07	192	202.54	214.52
UBA5	14.21	13.96	13.1	14.43	14.51	14.66	14.63	14.84	16.38	16.08	16.93	16.34	15.87	17.07	15.84	17.96
BCKDK	88.6	87.81	94.09	85.88	87.86	92.7	91.92	98.22	97.24	90.93	92.55	102.56	106.04	96.39	107.44	106.38
CRACR2A	2.27	2.52	2.11	2.04	3.95	4.3	3.45	2.66	1.23	2.26	2.13	2.31	2.5	2.99	2.38	2.68
COPS5	40.22	40.55	38.21	42.04	35.33	32.36	34.84	41.84	43.48	41.2	43.78	44.01	36.95	42.96	36.83	38.09
SPESP1	2.02	1.56	0.83	1.1	0.93	0.63	1.09	0.68	1.39	0.95	0.63	1.57	0.93	2.17	0.55	0.53
PCDHGB3	4.03	3.25	2.21	3.35	5.62	6.41	5.16	4.28	3.45	3.11	2.37	3.1	4.21	5.1	3.88	3.88
CCNF	10.02	11.31	10.71	11.09	13.34	14.32	14.59	13.96	12.2	13.14	15.04	17.62	16.19	15.01	20.13	19.31
ORAI2	19.15	20.35	21.13	20.64	18.33	19.34	19.95	19.3	19.39	21.1	21.07	22.27	18.51	18.79	21.32	22.56
FLVCR1	1.25	2.45	1.34	2.32	1.58	2.46	2.68	1.09	1.71	1.97	2.05	2.13	1.03	1.77	1.73	1.47
OXER1	0.44	0.15	0.52	0.07	0.15	0.34	0.15	0.14	0.82	0.15	0.44	0.56	0.15	0.46	0.3	0.21
RBM6	23.84	29.24	23.43	23.74	25.15	25.23	23.31	25.13	30.51	28.93	25.04	24.93	33.4	35.52	24.24	23.71
IMPDH2	176.45	184.64	167.96	196.3	198.18	197.8	184.22	196.01	187.73	174.32	175.28	177.83	182.96	192.06	185.41	183.01
PRRT1B	0	0	0	0	0	0	0	0	0	0	0	0	0	0	0.05	0.05
POU5F1B	0	0	0	0	0	0.09	0	0.08	0	0	0	0	0	0	0	0.16
CIART	11.97	9.61	12.67	13.8	12.19	11.04	11.93	8.89	13.52	13.5	13.72	11.19	11.81	9.89	9.14	10.85
METTL13	24.41	22.18	23.28	21.84	23.88	23.67	24.72	23.81	23.87	23.91	24.89	26.5	26.03	24.76	27.3	27.37
KISS1	0.19	0.19	0.39	0.18	0	0	0	0.54	0.39	0	0	0	0	0	0	0
BBS5	44.37	46.81	46.08	40.76	42.82	40.89	40.29	42.2	45.84	46.38	37.46	40.33	43.55	44.25	37.9	33.23
NKAIN3	0	0.15	0	0	0.04	0.01	0	0	0	0	0	0	0	0	0.03	0
TGFB3	3.11	3.25	2.63	1.82	2.98	3.15	2.48	2.98	4.75	3.41	4.26	3.81	4.86	5.18	4.92	4.59
APOBEC3B	13.17	14.15	17.54	15.97	20.11	17.24	24.92	21.86	17.87	21.55	25.3	28.06	24.08	25.52	32.47	37.81
JPH4	0	0	0	0	0	0	0	0	0.03	0	0	0	0	0	0	0
OR2T8	0	0	0	0	0	0	0	0	0	0	0	0	0	0	0.04	0
CSNK1G2	90.93	87.83	85.57	91.64	89.12	91	90.48	90.38	97.35	98.04	89.72	102.66	95.74	100.57	108.96	99.92
LENG9	12.4	8.89	9.89	10.46	13.21	10.86	10.52	14.71	12.72	12.36	9.49	10.92	14.14	13.56	11.18	10.16
LOC105371095	0	0	0	0	0.14	0	0	0	0	0.19	0.14	0.13	0	0	0	0
WDR61	31.47	29.45	31.58	34.6	27.23	31.24	31.52	31	30.51	31.46	35.58	35.15	31.36	29.96	37.09	35.82
ZNF618	9.64	9.77	9.94	9.6	10.53	10.58	10.19	10.36	9.85	8.82	10.36	9.75	10.05	10.88	11.01	12.86
CENPP	1.23	2.05	0.91	2.1	2.9	3.44	2.71	2.33	3.27	2.22	3.2	2.56	2.36	2.72	3.23	4.33
LAMTOR1	217.24	230.95	240.74	221.38	222.09	229.19	224.16	211.43	215.9	213.31	202.33	230.68	218.71	217.62	234.01	214.86
CAPS	11.49	8.47	6.57	6.45	7.04	6.44	5.62	6.65	13.42	12.78	6.78	8.21	7.64	6.56	6.79	6.49
FAM218A	0.71	0.71	0.54	1.37	0.48	0.4	0.7	0.66	0.77	0.37	1.4	0.68	0.54	0.49	0.53	0.4
TAF1D	15.65	15.61	11.67	14.78	15.84	17.01	16.53	17.37	14.37	16.62	9.51	11.85	14.86	16.74	11.24	13.96
L1CAM	2.58	2.99	5.35	4.76	8.72	8.35	9.28	8.76	1.82	1.82	4.93	3.14	5.64	5.79	5.58	6.44
PAM	459.35	433.94	370.06	345.76	414.18	409	404.69	351.87	533.08	485.64	484.81	444.33	468.89	483.3	447.4	478.67
COPS7B	32.37	33.46	28.98	28.62	33.16	32.51	32.48	31.14	35.16	35.31	28.18	33.2	35.89	33.45	34.98	31.91
PRIM1	3.05	4.23	5.35	5.23	6.84	5.6	6.49	5.58	4.7	3.62	6.54	5.97	5.9	5.17	6.9	9.24
CAPN13	0	0	0	0	0	0	0	0	0	0	0	0	0	0	0.04	0
MOG	0.07	0.19	0.92	0.69	0.43	0.09	0.07	0	0.37	0	0.07	0.14	0	0.08	0	0.07
PTGES	23.71	23.06	22.52	17.62	22.95	26.2	20.03	18.25	24.04	22.15	15.56	17.8	22.62	21.85	18.48	20.91
LOC101929738	0	0.17	0	0	0	0	0	0.05	0	0	0.05	0	0	0	0	0
KRT17	2.32	1.83	1.59	2.07	1.52	0.38	0.41	0.46	2.01	2.15	2.29	2.45	0.76	0.68	1.25	0.97
ACAD8	9.24	9.35	8.56	9.95	8.48	11.37	12.67	9.89	10.34	10.06	12.27	9.95	10.7	11.33	9.7	11.88
HYOU1	76.66	69.82	80.64	70.7	78.19	73.25	69.61	73.76	56.84	59.22	64.71	57.38	64.33	60.47	61.65	57.76
SLC25A13	7.3	7.08	7.76	8.57	7.44	9.34	8.69	7.81	8.61	7.45	9.71	9.12	9.43	9.93	9.02	10.65
SPAG16	11.5	9.92	9.74	10.28	11	10.15	10.89	13.59	10.15	8.45	10.64	10.18	13.29	9.61	10.15	11.07
SP7	0	0	0	0	0	0	0.04	0	0	0	0	0	0	0	0	0
MTG1	12.81	10.86	11.86	11.62	12.4	12.35	14	12.94	14.37	11.56	12.98	11.77	14.97	13.27	13.34	12.76
TMCO3	110.69	111.16	110.75	105.52	111.55	116.64	116.2	105.7	99.65	99.37	94.07	92.09	98.19	106.39	93.2	99.2
ALOX15	0	0	0	0	0	0	0	0	0	0	0	0	0	0.05	0	0
GGT1	2.74	1.97	2.89	2.85	1.55	1.24	0.68	1.28	3.63	3.67	2.55	2.23	1.96	1.79	1.42	1.09
NFKBIZ	3.73	2.41	2.44	3	2.84	2.25	2.83	2.17	3.01	2.83	2.65	2.94	3.06	2.24	1.72	2.42
PROSER1	18.88	18.82	17.94	17.02	21.03	22.42	17.23	20.46	18.13	18.86	19.42	16.63	23.42	19.39	18.36	19.79
CDC42	200.39	213.29	227.05	228.4	220.46	229.18	245.39	229.38	216.48	209.46	244.86	231.72	209.91	239.56	231.45	255.17
MUSTN1	1.69	1.18	1.23	0.57	0	0.4	0.8	0.35	0.43	1.75	1.23	0.21	1.49	3.88	0.32	0.5
MYLK2	0.09	0.09	0.19	0	0.14	0.16	0.14	0.09	0.05	0.19	0.23	0.18	0.14	0.19	0.09	0.22
ZNF22	14.23	13.75	12.27	15.21	18.42	16.17	18.5	18.23	14.23	11.47	16.62	12.89	17.91	18.5	16.76	18.76
INPP5E	26.6	23.07	25.11	22.11	26.01	23.69	27.37	25.01	25.86	26.47	20.09	26.43	27.82	29.02	25.52	25.27
NARS	115.79	115.75	106.98	128.96	116.28	114.43	116.53	107.54	92.01	103.17	82.58	78.17	101.34	107.25	68.8	80.55
CSNK2A1	67.17	70.07	68.59	69.12	69.68	72.16	64.42	73.27	63.1	70.12	68.43	66.84	65.81	71.8	61.11	65.45
ABCA6	4.31	3.41	2.84	2.92	5.74	5.54	5.69	5.22	3.71	3.84	2.5	2.98	5.49	7.33	4.83	5.64
ADAL	3.31	3.22	3.04	1.74	2.74	3.01	2.57	3.73	2.94	2.92	3.79	2.89	2.52	4.35	2.29	2.39
VCPKMT	4.18	2.92	3.86	3.69	4.05	3.77	4.32	3.78	3.36	3.07	2.93	3.84	4.1	3.76	3.5	4.04
NFKBID	4.49	4.98	4.33	4.61	4.49	3.59	4.61	3.88	6.03	3.64	4.39	4.32	4.53	5.18	4.79	4.4
SLC37A1	0.97	0.76	0.36	0.63	0.98	0.65	1.57	0.93	1.02	1.18	0.69	0.79	1.02	1.13	0.61	1.23
MVB12B	7.49	6.48	7.02	5.63	6.93	6.66	6.24	5.21	5.97	6.33	6.34	7.18	6.93	5.37	4.53	5.92
BTF3L4	19.59	17.44	18.28	20.4	19.83	19.11	22.34	20.21	16.34	17.41	15.37	15.15	20.38	19.35	14.99	18.67
DNLZ	38.32	34.25	36.85	39.75	43.52	43.05	47.47	42.63	31.25	41.34	36.94	41.53	36.52	34.07	48.59	43.74
LCNL1	12.37	14.54	10.23	6.8	13.46	10.85	10.23	8.61	15.61	15.75	3.49	4.99	16.05	17.17	5.24	6.8
KCTD14	0.11	0.32	0.91	0.32	0.67	0.64	0.58	0.21	0	0.22	0.46	0.3	0.35	0.24	0.52	0.32
HIST2H4A	3.94	3.59	2.45	1.76	2.29	2.15	1.51	2.47	4.54	3.48	2.07	3.03	2.87	1.36	1.87	2.04
BAP1	60.63	58.23	58.43	56.62	62.85	62.79	65.45	60.92	57.59	62.03	60.48	64.24	65.11	65.77	61.9	64.26
STEAP4	0.03	0.03	0	0	0.03	0.04	0.03	0.21	0.07	0.07	0.2	0.38	0.43	0.29	0.51	0.71
ADGRB1	0.23	0.09	0.22	0.14	0.16	0.23	0.33	0.39	0.21	0.07	0.15	0.09	0.23	0.31	0.09	0.18
GNRHR	0	0	0.02	0	0	0	0.02	0	0.04	0	0	0	0	0	0	0
CLDN3	0	0	0	0.1	0	0	0	0	0	0	0	0	0	0	0	0
AARS2	6.88	5.85	5.39	4.63	6.78	5.59	7.49	6.74	6.21	5.48	6.74	5.85	6.58	5.7	7.31	6.86
PCDHA8	0.14	0.19	0.05	0.05	0	0	0.11	0.1	0	0	0	0	0	0.05	0	0.05
COMMD7	67.15	66.17	78.69	67.56	70.63	72.8	74.74	71.95	70.2	69.39	55.15	65.94	76.03	72.3	64.06	66.11
LOC107986908	0	0	0	0	0	0	0	0	0.04	0	0	0	0	0.09	0	0
ACPP	0	0	0	0	0.11	0.12	0.11	0	0	0	0	0	0	0	0	0
POLG	23.1	24.39	24.81	23.2	28.14	27.1	25.6	26.67	23.6	26.03	24.5	25.27	26.65	28.08	28.15	29
RHEX	0.08	0.16	0.08	0	0.08	0	0.08	0	0.16	0	0	0	0.16	0	0.16	0.08
TRMT44	3.84	3.74	3.36	4.38	4.48	4.05	4.56	4.39	4.33	3.53	3.93	4.99	4.76	4.37	2.84	3.4
OR2A2	0	0	0	0	0	0	0	0	0	0	0	0	0.14	0	0	0
SULT1C2	0	0.05	0	0	0	0	0	0	0	0	0	0	0	0	0	0
LOXHD1	0.07	0	0	0	0	0	0	0	0	0	0	0	0	0	0	0
CCNT2	6.68	6.78	6.88	7.06	6.91	6.36	7.57	6.93	6.5	7.57	5.96	6.03	7.89	7.87	5.93	6.75
ZNF620	0.3	0.2	0.42	0.21	0.07	0.22	0.36	0.21	0.18	0.37	0.25	0.4	0.1	0.06	0.37	0.3
LOC102724985	7	4.66	5.69	5.86	6.29	4.55	8.53	6.18	8.15	9.3	8.84	3.9	4.17	8.48	10.59	3.86
PSD2	0.23	0.11	0.11	0.08	0.08	0.16	0.11	0.1	0.09	0.09	0.03	0.16	0.17	0.17	0.23	0.14
C8orf88	7.9	9.23	8.65	9.71	7.38	9.68	12.53	8.15	7.27	7.87	10.99	10.57	10.63	11.28	11.55	9.68
MMAA	2.85	2.99	1.94	2.99	2.88	2.5	2.81	2.9	2.48	2.51	3.49	2.72	2.46	2.6	2.69	3.21
TFG	152.2	154.64	156.18	159.72	157.69	168.6	151.4	153.32	156.44	149.91	188.83	162.07	150.34	155.85	172.08	163.02
TTC23	9.12	8.72	7.61	7.67	9.59	9.67	9.33	8.4	9.31	9.29	9.71	8.78	11.18	9.2	9.36	9
GTPBP2	56.66	50.01	56.21	46.68	56	48.46	54.28	47.85	44	50.66	29.07	31.39	61.7	56.85	30.86	34.87
H1F0	124.56	118.84	114.67	111.61	144.32	130.18	126	134.88	146.85	159.74	144.97	133.28	170.97	166.18	147	137.74
MRGBP	14.23	17.1	14.78	17.75	17.86	15.75	15.75	21.89	16.72	16.11	16.69	15.08	17.17	19.58	17.83	20.89
TTC8	27.4	24.25	22.37	25.83	28.4	25.9	30.13	27.01	26.61	25.4	24.2	22.98	29.73	28.47	26.27	28.12
SLCO2B1	0	0	0	0	0	0	0	0	0	0.03	0	0	0.03	0	0	0
PKNOX1	9.9	9.22	10.47	9.45	10.3	9.67	10.88	9.71	10.01	9.72	10.91	9.59	9.73	10.46	11.13	11.09
ZBTB32	0	0.3	0.07	0	0.12	0	0.14	0	0	0	0.14	0.17	0.14	0.07	0.12	0
DCUN1D5	20.52	19.44	26.77	25.41	20.67	22.53	23.95	20.37	22.09	19.45	19.12	23.77	19.18	23.42	20	24.12
ARHGAP24	33.83	36.03	31.34	35.51	43.46	39.09	38.84	41.24	43.53	47.02	47.02	46.45	46.95	48.6	51.64	48.29
RAB33A	5.2	2.65	4.8	3.34	3.5	4.91	2.29	3.94	3.14	3.99	1.69	2.51	3.04	3.02	1.36	1.87
PSD	0.23	0.2	0.11	0.24	0.2	0.21	0.3	0.25	0.15	0.12	0.07	0.11	0.46	0.47	0.53	0.26
MRPL15	26.02	26.71	26.71	28.54	24.83	26.45	25.94	26.13	26.46	22.79	29.33	28.26	21.85	21.73	25.3	28.54
BCCIP	32.58	31.31	31.08	35.79	29.97	34.16	35.25	34.36	29.21	32.62	33.1	32.41	33.06	32.03	31.31	36.45
WNK1	75.04	72.02	79.46	62.46	76.75	75.24	71.34	59.4	59.72	72.85	69.11	57.86	66.92	68.04	58.93	66.86
PPP1R16A	30.02	31.18	34.67	30.38	23.54	23.57	24.69	25.09	28.75	30.2	27.86	30.44	24.94	23.74	25.38	24.18
CELF4	0.07	0	0	0	0.04	0	0	0	0	0.07	0	0	0	0.04	0	0.04
UTP4	45.56	47.26	50.63	53.94	46.24	46.88	51.16	45.78	40.75	41.19	51.6	48.2	45.74	44.84	45.52	47.7
FAIM2	0.94	0.56	0.9	0.78	0.93	1.31	0.79	1.09	0.51	0.53	0.37	0.28	0.69	1.02	0.56	0.47
PARP15	6.92	5.42	7.25	5.93	6.61	5.78	5.77	6.13	6.57	6.76	6.21	6.01	6.21	6.47	6.36	6.14
SUPT16H	52.55	51.58	49.09	53.15	56.02	56.99	54.13	53.54	45.57	44.52	54.98	50.08	51.2	55.51	49.68	59.3
CIRBP	100.82	112.11	103.34	93.6	94.68	98.97	114.31	113.91	110.8	111.49	87.39	115.55	130.49	123.81	92.95	115.32
GAS1	139.26	126.55	118.47	148.29	147.09	134.48	129.7	144.41	190.89	147.34	167.96	184.54	167.38	149.61	165.29	149.74
TEKT3	0.09	0.26	0	0.29	0.09	0.1	0	0.32	0.23	0.36	0	0.16	0	0	0.09	0.33
DECR1	54.24	54.26	55.21	56.05	51.84	49.58	51.56	56.92	54.5	56.79	62.52	63.21	54.01	49.34	49.49	56.16
RASAL1	0.03	0	0.02	0	0	0	0	0	0	0	0	0	0	0	0.02	0.02
TMEM135	4.52	5.53	4.17	5.44	5.54	5.97	3.58	4.59	6.43	5.94	7.27	6.5	5	6.73	5.32	6.07
MCRS1	60.03	64.1	70.58	71.35	64.82	72.22	73.68	70.52	68.89	69.44	64.92	69.05	69.88	68.25	78.75	73.02
GFOD1	0.83	1.46	1.48	0.87	1.36	2.01	2.34	1.4	1.03	0.83	1.1	0.63	1.58	0.96	1.47	0.91
SIK2	23.93	22.71	19.73	17.63	22.29	19.73	18.81	18.48	17.86	21.64	19.33	18.13	16.98	18.78	16.04	18.43
UQCC3	9.96	11.4	12.37	11.43	13.6	11.63	10.86	10.44	12.12	12.18	9.95	12.6	13.46	9.43	11.7	10.39
GALNT3	0.16	0.19	0.08	0.3	0.21	0.08	0.2	0.12	0.09	0.36	0.13	0.19	0.2	0.21	0.07	0.28
COX6B2	0.08	0.16	0.33	0.08	0.16	0	0.08	0.15	0.32	0.05	0.38	0.45	0.24	0.16	0.16	0
SH3RF2	1.62	1	0.92	0.79	1	0.87	0.51	0.45	0.73	0.97	0.77	0.69	0.52	0.42	0.26	0.45
DNASE1L2	2.12	1.25	0.8	0.73	0.82	1.27	0.61	0.83	1.53	2.34	0.8	1.89	1.49	1.25	0.92	0.59
C12orf57	210.91	195.77	203.94	231.82	216	205.5	252.38	227.54	198.41	187.56	204.97	204.37	200.57	229.71	228.47	227.15
MAB21L1	40.81	35.25	23.48	26.83	53.37	48.02	37.17	35.13	35.82	35.63	23.65	21.93	40.31	35	28.46	31.18
PSMB1	154.3	153.04	158.78	172.19	162.42	156.52	179.23	168.93	162.11	136.01	164.17	168.29	157.73	167.47	168.89	181.91
PBRM1	22.89	23.59	20.29	23.85	23.69	25.34	25.53	22.47	19.01	22.3	20.76	17.89	20.76	22.05	19.16	22.52
EWSR1	117.74	137.68	139.04	139.05	129.61	149.33	152.57	150.11	126.23	145.62	158.44	156.58	145.53	151.93	166.52	160.48
PDZK1IP1	0	0	0	0	0	0	0	0	0	0.16	0	0.29	0	0	0.15	0
XYLB	6.89	6.4	7.13	5.64	7.55	6.25	5.32	4.73	4.5	4.09	5.26	5.34	6.31	5.19	3.76	6.28
GLMN	3.17	3.23	2.07	3.38	3.87	4.51	3.69	4.18	3.64	2.54	4.69	3.69	2.9	2.87	3.78	4.92
SLC38A7	39.07	42.38	41.22	36.37	38.14	37.33	34.99	35.84	43.31	44.96	38.58	38.68	44.83	45.48	34.28	36.98
BABAM2	59.4	57.07	57.3	55.21	54.04	54.03	56.18	52.61	56.82	58.81	57.31	50.35	54.88	50.04	49.01	48.83
LOC107984648	1.79	0.52	2.52	0.82	1.48	1.55	1.11	1.91	2.06	2.41	0.87	1.22	1.79	1.74	1.91	1.83
UTP6	18.5	20.07	18.5	24.06	23.55	24.06	22.35	20.54	18.81	18.99	23.31	22.8	22.17	22.12	24.06	20.11
PROX1	0.03	0.11	0.03	0.06	0.12	0.17	0.19	0.17	0.07	0.03	0.03	0.06	0.14	0.22	0.03	0.16
LTO1	10.23	9.47	11.4	10.75	8.9	10.69	10.78	11.96	9.9	12.77	9.61	10.91	8.35	11.04	9.23	10.35
ZSCAN26	8.88	7.53	7.15	7.94	9.16	8.9	7.18	8.14	9.29	7.89	9.1	8.38	9.66	10.7	7.62	9.28
DHX15	58.07	64.83	59.16	59.33	63.94	65.4	66.02	58.76	59.03	60.45	70.57	62.77	61.14	59.26	62.99	63.84
NDUFC2-KCTD14	5	5.32	7.89	3.97	4.04	4.86	6.32	4.36	6.94	4.95	6.46	5.64	6.2	4.79	9.54	4.5
BORCS8	16.56	18.41	22.71	18.4	20.4	19.91	21.73	17.12	19.99	20.27	18.7	24.16	21.8	20.44	22.04	22.93
XIAP	10.53	9.05	9.42	9.83	10.7	11.22	11.34	10.33	8.85	9.02	9.63	9.17	9.9	10.4	8.4	10.35
DDX39B	147.5	149.98	148.82	145.23	159.17	152.86	172.24	157.05	157.84	161.46	153.51	165.63	186.26	172.25	166.3	167.86
LOC107987211	0	0	0	0	0.04	0	0	0	0.08	0	0	0.04	0.04	0.04	0	0
ATAT1	16.09	14.5	16.51	12.55	14.3	13.43	12.7	11.99	15.61	16.15	16.55	15.93	18.04	14.81	16.79	13.99
RMDN1	34.7	25.69	33.25	31.37	27.76	28.03	30.67	25.7	28.57	33.22	32.84	33.65	26.3	29.54	28.42	28.33
SEC14L4	0.44	0.14	0.35	0.06	0.62	0.14	0.39	0.54	0.51	0.42	0.35	0.25	0.54	0.43	0.5	0.61
PSMD1	71.3	74.89	74.17	77.83	73.24	69.91	76.04	75.18	67.36	65.94	80.97	74.11	60.59	66.11	66.88	73.3
APCDD1	210.04	186.07	188.36	188.8	335.83	332.47	282.22	279.27	445.89	344.24	469.11	436.78	589.02	551.93	560.99	538.29
LIPN	0.02	0	0.02	0	0	0	0	0	0	0	0	0	0	0	0	0
ZNF346	9.28	9.21	9.55	9.91	11.4	10.78	9.79	10.14	11.18	12.2	9.48	9.79	10.67	10.5	10.34	11.52
DNAJB12	55.66	54.86	54.71	52.49	54.16	52.21	49.59	54.96	50.45	56.55	47.75	51.77	54.87	53	47	49.31
WFDC1	48.43	50.92	78.95	54.55	18.64	16.88	20.09	13.89	40.22	33.04	67.55	60.46	19.73	15.74	18.32	20.56
MRPS7	38.09	37.4	32.52	39.49	38.99	42.91	39.6	36.36	36.82	32.83	39.54	47.85	37.03	37.14	42.2	38.93
LRRC45	8.74	10.48	9.74	9.18	11.37	9.56	10.69	11.57	10.92	8.27	10.78	10.84	12.21	10.05	13.08	14.94
ZNF565	2.82	1.53	1.47	1.55	1.32	2.08	1.82	1.42	1.92	2.45	1.58	2.18	1.86	2.27	2.21	2
LOC107987098	0.14	0.08	0.14	0.13	0.08	0.09	0.16	0.15	0.02	0.02	0.18	0.04	0.1	0.04	0.04	0.12
SYT6	0	0	0	0	0	0	0	0	0	0	0.03	0	0	0	0	0.03
SIT1	0.11	0.43	0	0.1	0	0	0.11	0	0.32	0.22	0.21	0	0	0	0.11	0.1
FDX2	43.67	44.98	40.08	51.59	43.35	42.82	48.85	48.06	37.1	45.35	44.24	52.08	39.16	43.73	36.64	36.08
MAP4K2	14.52	11.69	12.69	13.12	14.28	14.62	14.31	12.73	15.05	13.26	15.32	14.89	15.54	13.57	15.22	15.58
TMEM182	0.61	0.34	0.77	0.45	0.31	0.49	0.52	0.53	1.54	0.45	0.37	0.23	0.71	0.43	0.19	0.11
CRYBA1	0	0	0	0	0	0	0	0.48	0	0	0.17	0	0	0	0.17	0.17
TSPAN6	18.78	16.49	15.91	17.87	19.21	20.23	20.51	18.92	20.87	20.03	20.05	18.35	21.51	18.32	20.55	21.76
SEC23B	25.86	24.44	27.09	25.51	25.66	26.17	27.7	23.42	23.19	20.61	29.88	24.53	22.76	22.31	24.26	28.35
SDC2	73.92	72.59	78.64	91.29	79.2	78.43	80.3	75.32	65.83	66.97	74.51	67.09	70.25	69.99	61.68	65.63
BMP2K	27.47	34.51	30.86	31.98	29.14	32.19	31.86	29.68	28.76	30.51	34.04	29.34	25.61	33.12	25.22	29.03
CTSO	23.5	20.55	21.23	21.3	21.93	21.14	21.19	23.37	24.93	22.41	27.7	26.61	25.48	25.12	21.25	25.17
PPP1R35	25.2	26.84	27.27	30.8	28.38	32.3	28.18	31.26	30.62	32.51	23.37	35.15	33.02	26.7	30.27	36.26
MAEA	62.07	61	60.05	58.91	59.87	57.86	60.96	61.45	65.89	59.49	67.76	63.16	61.55	61.64	63.53	64.49
TIMM50	72.33	67.91	80.06	68.78	73.13	67.4	77.4	70.46	62.71	63.67	67.88	69.83	68.92	66.41	70.8	73.55
KLF18	0	0	0	0	0	0	0	0	0	0	0	0	0	0.04	0	0
ZNF235	0.33	1.01	0.81	0.94	1.22	0.91	0.95	0.78	0.69	1	1.06	0.7	1.3	0.94	0.48	0.74
FOXQ1	7.28	6.91	7.54	8.01	9.56	12.56	11.17	13.37	12.55	14.91	12.59	13.08	16.83	22.93	16.07	17.75
ADAMTS8	0.1	0.13	0.19	0.27	0.13	0.29	0.47	0.51	0.41	0.2	0.5	0.61	0.78	0.83	0.73	0.68
OCM	0	0.22	0	0	0	0	0	0	0	0	0	0	0	0	0	0
BCLAF3	3.43	3.02	2.63	3.06	3.89	3.44	2.87	2.44	3.17	3.02	3.33	3.09	3.23	3.4	2.72	3.07
SH2D5	7.26	8.75	7.85	8.93	7.9	8.57	9.19	7.6	4.9	7.76	3.97	5.53	6.52	7.27	4.56	5.7
SOCS2	12.01	9.64	11.31	14.35	14.14	12.82	11.62	11.4	14.03	18.48	17.75	18.19	20.67	15.41	16.36	16.5
KLHL31	0.02	0	0	0	0	0	0	0	0	0	0	0	0	0	0	0
IRS2	52.62	43.32	56.83	45.39	61.81	54.26	61.22	51.67	33.36	39.55	24.05	27.39	42.75	42.87	32.13	36.55
SMC1B	0	0	0	0	0	0	0.04	0.03	0	0	0	0	0.04	0.1	0.07	0
DPY19L2	0.72	0.62	0.73	0.37	0.84	1.07	1.32	0.86	0.69	0.56	0.51	0.41	0.77	0.98	0.54	0.54
CLGN	1.45	0.75	1.01	1.43	3.24	2.29	2.97	4.31	0.57	0.49	0.6	0.71	2.37	2.94	1.17	2.05
ZDHHC5	78.58	80.83	83.65	72.64	76.88	78.51	77.69	73.06	71.3	75.33	73.9	74.95	74.28	76.16	72.95	75.23
KLHL35	2.14	1.54	1.29	2.78	2.11	1.82	3.11	2.11	1.42	0.83	1.65	1.4	2.57	1.93	1.81	2.01
TMTC3	12.41	11.5	10.65	10.57	12.47	12.54	10.72	11.29	12.39	11.59	13.55	11.66	11.98	12.15	10.67	14.76
NCOA4	125.53	127.4	122.91	123.73	133.65	136.86	139.49	130.98	122.25	122.45	151.78	133.49	125.34	131.3	123.81	145.66
CSTF1	25.37	21.65	22.63	27.48	28.34	25.23	26.71	27.05	28.42	24.24	28.75	28.46	26.79	29.87	29.18	31.46
KLF2	49.97	32.39	37.85	28.72	61.68	36.77	44.03	48.09	36.8	29.08	23.48	25.74	50.02	31.6	38.83	36.61
SENP5	8.49	9.28	8.27	8.17	7.48	8.02	7.82	7.09	6.99	9.3	8.64	8.2	6.29	8.7	6.78	8.88
SETSIP	0	0	0	0.12	0	0	0	0	0	0	0	0	0	0	0	0
C8G	1.23	0.26	0.31	0.43	0.31	0.29	0.77	1.15	0.87	0.96	0.75	0.19	0.78	0.16	0.77	0.4
EIF6	179.05	168.13	175.1	182.64	165.03	163.11	185.51	178.88	145.98	158.32	152.61	172.45	154.59	160.23	183.45	162.61
SOGA1	19.87	20.18	20.95	17.19	22.66	22.01	17.93	18.52	16.82	19.67	20.48	17.38	19.49	20.43	18.59	23.09
POLR3B	7.98	7.84	7.54	7.37	7.31	7.37	7.92	8.31	7.04	7.32	7.84	6.67	6.93	7.94	7.49	7.36
SMARCA5	41.82	40.52	37.04	40.26	46.9	43.19	41.87	41.72	38.79	43.49	46.66	37.96	41.62	45.39	38.57	43.57
LOC100996709	7.65	6	4.3	7.51	7.53	6.08	5.38	6.14	8.09	8.76	8.25	4.28	5.76	9.6	5.97	5.34
GLIS3	11.73	11.61	12.82	11.03	14.84	16.98	15.35	12.51	7.74	10.26	9.34	8.79	11.51	13.41	10.39	11.66
NME3	43.06	33.9	31.41	40.64	35.55	37.04	41.18	35.05	44.13	47.48	38.01	42.68	39.14	32.4	37.99	38.9
ACADS	8.25	9.88	8.69	9.29	8.47	11.12	11.01	11.69	10.93	10.06	11.35	11.73	12.68	11.02	11.59	12.41
NIPAL2	42.09	41.39	40.29	37.92	34.07	35.29	32.95	30.39	49.83	47.06	45.19	41.32	37.22	42.41	29.96	36.06
TMEM37	0.23	0.39	0.23	0.14	0	0.44	0.31	0.57	0.62	0.16	0.15	0.15	0.39	0.4	0.31	0.9
ZNRF1	23.24	26.19	26.29	24.97	27.71	26.04	24.04	28.05	27.29	32.19	20.32	25.4	25.6	27.24	23.64	23.66
GUCY2D	0.18	0.06	0.12	0.07	0	0	0	0	0.1	0.26	0.02	0.16	0.04	0.04	0.02	0
MAGEA11	0	0	0	0	0	0.16	0	0	0	0	0	0	0	0	0	0
STK36	13.05	13.44	11.87	9.92	12.81	11.01	11.55	9.98	15.29	14.5	10.93	14.05	15.59	15.29	10.3	11.7
ZNF280A	0	0	0	0	0	0	0	0.06	0	0	0	0	0	0	0	0
NFIL3	22.01	19.63	17.39	18.83	22.32	22.68	19.81	20.96	28.38	23.45	26.1	23.25	26.23	28.6	24.3	25.94
PLXNA1	83.99	80.31	84.62	80.19	84.55	85.59	81.52	77.66	72.91	90.72	76.81	72.65	79.86	83.98	75.63	81
LRRC58	13.23	13.84	13.04	15.36	14.61	16.63	16.26	14.67	13.45	13.03	14.47	14.25	14.25	15.43	12.76	17.35
MRPS9	17.54	16.5	14	17.32	19.13	16.59	18.66	16.99	17.33	14.79	20.5	16.69	16.61	18.62	14.2	15.82
CDC14C	0.31	0.17	0.09	0.29	0.45	0.3	0.19	0.12	0.13	0.14	0.22	0.09	0.13	0.37	0.31	0.38
PATZ1	14.05	12.93	12.72	12.44	15.2	15.55	15.17	16.87	12.52	12.91	11.85	12.26	15.79	13.21	11.91	14.34
IKZF2	0.92	0.9	0.94	1.01	1.07	0.79	1.01	0.61	1.07	0.93	1.16	0.91	0.89	0.91	0.78	1.01
FBXO42	8.6	9.06	10.32	9.33	9.06	8.98	10.39	10.24	9.84	9.38	9.34	9.91	9.33	9.41	8.44	9.48
TMEM106B	15.73	16.13	11.67	14.75	17.15	15.25	15.34	13.33	13.86	15.03	14.1	11.75	12.22	14.17	9.96	13.17
OVOL1	0	0	0	0	0	0	0.03	0	0.05	0	0	0.05	0	0	0	0
DNAH2	0	0	0.01	0.01	0.03	0.01	0	0.01	0.06	0	0	0	0.02	0	0	0
LRPAP1	39.86	41.4	34.8	35.56	32.37	33.19	31.4	31.17	41.32	38.78	36.32	37.03	29.34	29.89	29.62	30.13
SCAMP1	15.44	13.65	14.35	15.56	14.45	14.51	15.77	15.95	15.95	15.03	15.69	12.33	12.92	15.47	11.52	13.31
CLVS2	0	0	0	0	0	0.01	0	0	0	0	0	0	0	0	0	0
ARMCX5-GPRASP2	1.58	1.74	2.42	1.81	1.49	0.87	1.82	1.27	2.83	2.39	1.42	2.42	2.33	2.73	1.23	1.54
C12orf73	2.4	2.39	3.3	2.67	3.52	2.93	2.42	2.81	3.46	3.19	2.15	2.6	4.46	3.97	2.64	2.71
GLRX	35.73	45.21	41.23	40.76	25.55	27.39	31.18	24.8	41.23	37.63	42.14	41.01	22.98	27.81	27.48	26.47
LOC102724993	38.21	38.55	28.51	25.07	43.51	33.94	32.02	28.16	41.93	43.14	22.79	28.4	52.36	53.16	23.6	29.03
EIF3F	492.05	489.87	446.04	495.42	467.51	467.58	491.09	500.32	420.37	405.68	373.63	387.32	416.7	416.08	394.87	375.06
CHST13	0.07	0	0.15	0.2	0.07	0.58	0.29	0	0	0.08	0.22	0.14	0.89	0.07	0.36	0.21
TRPC1	4.26	5.16	5.76	5.6	5.34	5.03	5.21	5.14	5.89	5.97	5.08	4.71	5.07	5.2	4.35	4.3
EDN1	12.23	9.49	9.69	8.02	17.08	9.93	10.61	10.53	11.84	10.65	9.86	9.42	12.12	10.48	10.2	12.09
CPB2	0	0	0	0	0.08	0	0	0	0	0	0	0	0	0	0	0
ZNF562	4.92	6.21	5.61	5.81	6.06	6.65	6.42	5.03	5.06	5.44	6.18	4.66	5.51	5.28	5.26	5.41
RPL34	470.63	481.14	395.83	567.42	494.22	484.16	541.2	497.7	436.4	467.56	463.69	416.07	463.5	482.86	408.98	447.75
ADAMTSL5	42.89	43.02	42.83	36.63	46.17	40.71	39.96	43.08	44.51	46.37	38.06	36.36	47.85	44.99	40.74	39.62
CBX7	16.02	13.06	14.05	11.55	17.09	16.42	16.13	14.24	17.8	14.02	9.57	10.76	17.3	17.92	12.35	12.67
[truncated: 16,226 more rows]

## Sheet: ex vivo Mesenchy_DESeq2_filter
	baseMean	log2FoldChange	lfcSE	stat	pvalue	padj	log2FC_bulkseq	pvalue_bulkseq	adjpvalue_bulkseq	expressed_in_bulkSeq?
[truncated: 4,904 more rows]

[truncated: 2 more sheets: ex vivo Fibroblast signatures, DESeq2 output_N_C v K_C]
