# Supplementary material for: Single-cell RNA-sequencing of dermal fibroblasts demonstrates culture-induced changes and variable persistence of keloid disease features
Source: iScience. 2026 Apr 7;29(5):115630. doi: 10.1016/j.isci.2026.115630 (PMC13123497; doi:10.1016/j.isci.2026.115630)
Supplement: Data S2. ZIP file containing analysis code in (∗.html) and (∗.rmd) formats [file mmc3.zip]

Archive with 4 entries (4 files):
- Supplemental_information_S3.html
- __MACOSX/._Supplemental_information_S3.html
- Supplemental_information_S4.Rmd
- __MACOSX/._Supplemental_information_S4.Rmd
